# Supplementary material for: Utilizing Gene Tree Variation to Identify Candidate Effector Genes in Zymoseptoria tritici
Source: G3 (Bethesda). 2016 Jan 29;6(4):779–91. doi: 10.1534/g3.115.025197 (PMC4825649; doi:10.1534/g3.115.025197)
Supplement: Supporting Information [file supp_g3.115.025197_FileS1.zip]

Archive with 2 entries (2 files):
- ./._File_S1_Ztritici.GATK3-30.vcf
- File_S1_Ztritici.GATK3-30.vcf
