# Supplementary material for: Utilizing Gene Tree Variation to Identify Candidate Effector Genes in Zymoseptoria tritici
Source: G3 (Bethesda). 2016 Jan 29;6(4):779–91. doi: 10.1534/g3.115.025197 (PMC4825649; doi:10.1534/g3.115.025197)
Supplement: Supporting Information [file supp_g3.115.025197_FileS2.zip]

Archive with 1 entries (1 files):
- File_S2_mappability_51_0.5andless_3col.bed
