# Supplementary material for: Utilizing Gene Tree Variation to Identify Candidate Effector Genes in Zymoseptoria tritici
Source: G3 (Bethesda). 2016 Jan 29;6(4):779–91. doi: 10.1534/g3.115.025197 (PMC4825649; doi:10.1534/g3.115.025197)
Supplement: Supporting Information [file supp_g3.115.025197_FileS2.zip › File_S2_mappability_51_0.5andless_3col.bed]

chr_1	0	86
chr_1	86	87
chr_1	87	88
chr_1	134	141
chr_1	141	146
chr_1	146	151
chr_1	151	160
chr_1	160	162
chr_1	162	186
chr_1	186	188
chr_1	188	194
chr_1	194	195
chr_1	195	211
chr_1	211	217
chr_1	217	221
chr_1	221	230
chr_1	230	231
chr_1	231	234
chr_1	234	235
chr_1	235	237
chr_1	237	242
chr_1	242	244
chr_1	244	262
chr_1	262	270
chr_1	270	274
chr_1	274	280
chr_1	280	281
chr_1	281	282
chr_1	282	288
chr_1	288	289
chr_1	289	308
chr_1	308	309
chr_1	309	317
chr_1	317	318
chr_1	318	322
chr_1	322	323
chr_1	323	327
chr_1	357	358
chr_1	358	362
chr_1	362	363
chr_1	363	366
chr_1	366	378
chr_1	378	379
chr_1	379	382
chr_1	382	383
chr_1	383	387
chr_1	387	390
chr_1	390	408
chr_1	408	414
chr_1	414	417
chr_1	417	418
chr_1	418	421
chr_1	421	423
chr_1	423	435
chr_1	435	437
chr_1	437	445
chr_1	445	447
chr_1	447	459
chr_1	459	461
chr_1	461	463
chr_1	463	467
chr_1	467	471
chr_1	471	474
chr_1	474	478
chr_1	478	479
chr_1	479	487
chr_1	487	488
chr_1	488	492
chr_1	492	496
chr_1	496	497
chr_1	497	501
chr_1	501	505
chr_1	505	506
chr_1	506	508
chr_1	508	511
chr_1	511	512
chr_1	512	513
chr_1	513	514
chr_1	514	516
chr_1	516	521
chr_1	521	529
chr_1	529	531
chr_1	531	532
chr_1	532	534
chr_1	534	536
chr_1	540	544
chr_1	544	548
chr_1	548	550
chr_1	550	554
chr_1	599	601
chr_1	601	602
chr_1	602	603
chr_1	603	610
chr_1	610	617
chr_1	617	621
chr_1	621	625
chr_1	625	628
chr_1	628	630
chr_1	630	633
chr_1	633	634
chr_1	634	652
chr_1	652	655
chr_1	655	660
chr_1	660	661
chr_1	661	665
chr_1	665	672
chr_1	672	681
chr_1	681	697
chr_1	697	716
chr_1	716	724
chr_1	724	732
chr_1	732	745
chr_1	745	754
chr_1	754	761
chr_1	761	775
chr_1	775	781
chr_1	781	784
chr_1	784	796
chr_1	796	805
chr_1	805	808
chr_1	808	812
chr_1	812	817
chr_1	817	827
chr_1	827	832
chr_1	832	852
chr_1	852	855
chr_1	855	856
chr_1	856	859
chr_1	859	868
chr_1	868	878
chr_1	878	915
chr_1	915	920
chr_1	920	921
chr_1	921	922
chr_1	922	931
chr_1	931	943
chr_1	943	966
chr_1	966	973
chr_1	973	976
chr_1	976	977
chr_1	977	982
chr_1	982	993
chr_1	993	994
chr_1	994	1006
chr_1	1006	1008
chr_1	1008	1009
chr_1	1009	1026
chr_1	1026	1027
chr_1	1027	1035
chr_1	1035	1040
chr_1	1040	1057
chr_1	1057	1073
chr_1	1073	1077
chr_1	1077	1085
chr_1	1085	1086
chr_1	1086	1091
chr_1	1091	1100
chr_1	1100	1123
chr_1	1123	1124
chr_1	1124	1142
chr_1	1142	1144
chr_1	1144	1165
chr_1	1165	1208
chr_1	1208	1209
chr_1	1209	1214
chr_1	1214	1216
chr_1	1216	1218
chr_1	1218	1242
chr_1	1242	1258
chr_1	1258	1276
chr_1	1276	1282
chr_1	1282	1293
chr_1	1293	1311
chr_1	1311	1314
chr_1	1314	1320
chr_1	1320	1321
chr_1	1321	1323
chr_1	1323	1333
chr_1	1333	1352
chr_1	1352	1358
chr_1	1358	1359
chr_1	1359	1360
chr_1	1360	1361
chr_1	1403	1404
chr_1	1404	1405
chr_1	1405	1406
chr_1	1406	1407
chr_1	1407	1408
chr_1	1408	1412
chr_1	1412	1413
chr_1	1413	1420
chr_1	1420	1425
chr_1	1425	1436
chr_1	1436	1437
chr_1	1437	1459
chr_1	1459	1461
chr_1	1461	1465
chr_1	1465	1468
chr_1	1468	1473
chr_1	1473	1476
chr_1	1476	1480
chr_1	1480	1487
chr_1	1487	1488
chr_1	1488	1496
chr_1	1496	1500
chr_1	1500	1508
chr_1	1508	1513
chr_1	1513	1523
chr_1	1523	1527
chr_1	1527	1530
chr_1	1531	1536
chr_1	1536	1538
chr_1	1541	1543
chr_1	1543	1552
chr_1	1552	1565
chr_1	1565	1566
chr_1	1566	1571
chr_1	1571	1573
chr_1	1573	1574
chr_1	1574	1578
chr_1	1578	1580
chr_1	1580	1581
chr_1	1581	1584
chr_1	1584	1593
chr_1	1593	1601
chr_1	1601	1603
chr_1	1603	1605
chr_1	1605	1607
chr_1	1607	1611
chr_1	1611	1615
chr_1	1615	1617
chr_1	1617	1620
chr_1	1620	1623
chr_1	1623	1635
chr_1	1635	1637
chr_1	1637	1639
chr_1	1639	1646
chr_1	1646	1656
chr_1	1656	1658
chr_1	1658	1662
chr_1	1662	1668
chr_1	1668	1671
chr_1	1671	1677
chr_1	1677	1681
chr_1	1681	1685
chr_1	1685	1686
chr_1	1686	1693
chr_1	1693	1700
chr_1	1700	1713
chr_1	1713	1717
chr_1	1717	1722
chr_1	1722	1726
chr_1	1726	1728
chr_1	1728	1734
chr_1	1734	1735
chr_1	1735	1736
chr_1	1736	1737
chr_1	1737	1741
chr_1	1741	1743
chr_1	1743	1744
chr_1	1744	1745
chr_1	1745	1747
chr_1	1747	1748
chr_1	1748	1750
chr_1	1754	1758
chr_1	1786	1793
chr_1	1793	1796
chr_1	1796	1800
chr_1	1800	1802
chr_1	1802	1809
chr_1	1809	1812
chr_1	1812	1816
chr_1	1816	1822
chr_1	1822	1824
chr_1	1824	1825
chr_1	1825	1826
chr_1	1826	1827
chr_1	1827	1842
chr_1	1842	1863
chr_1	1863	1868
chr_1	1868	1876
chr_1	1876	1877
chr_1	1877	1879
chr_1	1879	1885
chr_1	1885	1887
chr_1	1887	1893
chr_1	1893	1901
chr_1	1901	1907
chr_1	1907	1912
chr_1	1912	1914
chr_1	1914	1922
chr_1	1922	1934
chr_1	1934	1936
chr_1	1936	1946
chr_1	1946	1949
chr_1	1949	1957
chr_1	1957	1958
chr_1	1958	1959
chr_1	1959	1969
chr_1	1969	1976
chr_1	1976	1980
chr_1	1980	1985
chr_1	1985	1995
chr_1	1995	2008
chr_1	2008	2013
chr_1	2013	2015
chr_1	2015	2020
chr_1	2020	2024
chr_1	2024	2032
chr_1	2032	2036
chr_1	2036	2038
chr_1	2038	2040
chr_1	2040	2045
chr_1	2046	2049
chr_1	2075	2078
chr_1	2083	2091
chr_1	2091	2100
chr_1	2100	2102
chr_1	2102	2108
chr_1	2108	2109
chr_1	2109	2114
chr_1	2114	2117
chr_1	2117	2121
chr_1	2121	2124
chr_1	2124	2129
chr_1	2129	2131
chr_1	2131	2140
chr_1	2140	2150
chr_1	2150	2153
chr_1	2153	2155
chr_1	2155	2159
chr_1	2159	2160
chr_1	2160	2162
chr_1	2162	2164
chr_1	2164	2167
chr_1	2167	2168
chr_1	2168	2177
chr_1	2177	2179
chr_1	2179	2200
chr_1	2200	2206
chr_1	2206	2210
chr_1	2210	2213
chr_1	2213	2221
chr_1	2221	2224
chr_1	2224	2225
chr_1	2225	2226
chr_1	2226	2227
chr_1	2227	2237
chr_1	2237	2238
chr_1	2238	2251
chr_1	2251	2264
chr_1	2264	2269
chr_1	2272	2276
chr_1	2276	2277
chr_1	2277	2279
chr_1	2279	2280
chr_1	2280	2282
chr_1	2282	2283
chr_1	2283	2290
chr_1	2290	2292
chr_1	2292	2298
chr_1	2298	2303
chr_1	2303	2304
chr_1	2304	2306
chr_1	2306	2307
chr_1	2307	2315
chr_1	2315	2316
chr_1	2319	2320
chr_1	2320	2322
chr_1	2330	2335
chr_1	2336	2337
chr_1	2396	2397
chr_1	2397	2407
chr_1	2407	2411
chr_1	2411	2419
chr_1	2419	2420
chr_1	2420	2423
chr_1	2423	2431
chr_1	2431	2432
chr_1	2432	2433
chr_1	2433	2440
chr_1	2440	2458
chr_1	2458	2463
chr_1	2463	2473
chr_1	2473	2474
chr_1	2474	2477
chr_1	2477	2480
chr_1	2480	2481
chr_1	2481	2490
chr_1	2490	2492
chr_1	2492	2499
chr_1	2499	2500
chr_1	2500	2503
chr_1	2503	2511
chr_1	2511	2546
chr_1	2546	2550
chr_1	2550	2567
chr_1	2567	2579
chr_1	2579	2596
chr_1	2596	2601
chr_1	2601	2602
chr_1	2602	2606
chr_1	2606	2620
chr_1	2620	2624
chr_1	2624	2629
chr_1	2629	2631
chr_1	2631	2635
chr_1	2635	2640
chr_1	2640	2648
chr_1	2648	2649
chr_1	2649	2653
chr_1	2653	2654
chr_1	2654	2657
chr_1	2657	2660
chr_1	2660	2664
chr_1	2664	2666
chr_1	2666	2686
chr_1	2686	2687
chr_1	2687	2691
chr_1	2691	2697
chr_1	2697	2711
chr_1	2711	2719
chr_1	2719	2720
chr_1	2720	2728
chr_1	2728	2737
chr_1	2737	2742
chr_1	2742	2746
chr_1	2746	2747
chr_1	2747	2754
chr_1	2754	2767
chr_1	2767	2770
chr_1	2770	2771
chr_1	2771	2773
chr_1	2773	2775
chr_1	2775	2777
chr_1	2777	2778
chr_1	2778	2780
chr_1	2780	2781
chr_1	2781	2790
chr_1	2790	2794
chr_1	2794	2801
chr_1	2817	2828
chr_1	2828	2831
chr_1	2831	2832
chr_1	2832	2835
chr_1	2835	2838
chr_1	2838	2841
chr_1	2841	2842
chr_1	2842	2843
chr_1	2843	2844
chr_1	2844	2845
chr_1	2845	2848
chr_1	2848	2850
chr_1	2850	2851
chr_1	2851	2853
chr_1	2853	2856
chr_1	2856	2860
chr_1	2860	2866
chr_1	2866	2867
chr_1	2867	2871
chr_1	2871	2877
chr_1	2877	2878
chr_1	2878	2886
chr_1	2886	2891
chr_1	2891	2902
chr_1	2902	2931
chr_1	2931	2936
chr_1	2936	2940
chr_1	2940	2943
chr_1	2943	2948
chr_1	2948	2950
chr_1	2950	2955
chr_1	2955	2956
chr_1	2956	2957
chr_1	2957	2969
chr_1	2969	2972
chr_1	2972	2975
chr_1	2975	2984
chr_1	2984	2985
chr_1	2985	2991
chr_1	2991	2998
chr_1	2998	3005
chr_1	3005	3006
chr_1	3006	3012
chr_1	3012	3021
chr_1	3021	3023
chr_1	3023	3036
chr_1	3036	3039
chr_1	3039	3041
chr_1	3041	3047
chr_1	3047	3049
chr_1	3049	3052
chr_1	3052	3054
chr_1	3054	3055
chr_1	3055	3056
chr_1	3056	3059
chr_1	3059	3062
chr_1	3062	3068
chr_1	3068	3072
chr_1	3072	3076
chr_1	3076	3086
chr_1	3096	3097
chr_1	3097	3098
chr_1	3098	3105
chr_1	3105	3117
chr_1	3119	3120
chr_1	3120	3123
chr_1	3123	3130
chr_1	3130	3132
chr_1	3132	3144
chr_1	3144	3147
chr_1	3147	3156
chr_1	3156	3168
chr_1	3168	3169
chr_1	3169	3180
chr_1	3180	3183
chr_1	3183	3185
chr_1	3185	3186
chr_1	3186	3197
chr_1	3197	3198
chr_1	3198	3204
chr_1	3204	3206
chr_1	3206	3220
chr_1	3220	3239
chr_1	3239	3244
chr_1	3244	3257
chr_1	3257	3263
chr_1	3263	3268
chr_1	3268	3273
chr_1	3273	3276
chr_1	3276	3288
chr_1	3288	3291
chr_1	3291	3292
chr_1	3292	3295
chr_1	3295	3298
chr_1	3298	3303
chr_1	3303	3304
chr_1	3304	3308
chr_1	3308	3312
chr_1	3312	3321
chr_1	3321	3327
chr_1	3327	3332
chr_1	3332	3335
chr_1	3335	3343
chr_1	3343	3345
chr_1	3345	3347
chr_1	3347	3363
chr_1	3363	3369
chr_1	3369	3372
chr_1	3372	3374
chr_1	3374	3379
chr_1	3379	3382
chr_1	3382	3385
chr_1	3385	3398
chr_1	3398	3403
chr_1	3403	3409
chr_1	3409	3412
chr_1	3412	3416
chr_1	3416	3420
chr_1	3420	3423
chr_1	3423	3424
chr_1	3424	3426
chr_1	3426	3427
chr_1	3427	3432
chr_1	3433	3439
chr_1	3439	3446
chr_1	3461	3463
chr_1	3464	3470
chr_1	3471	3478
chr_1	3478	3481
chr_1	3481	3483
chr_1	3483	3485
chr_1	3502	3512
chr_1	3514	3515
chr_1	3517	3519
chr_1	3536	3540
chr_1	3540	3541
chr_1	3541	3542
chr_1	3542	3543
chr_1	3543	3546
chr_1	3570	3579
chr_1	3616	3619
chr_1	3620	3624
chr_1	3624	3633
chr_1	3634	3635
chr_1	3657	3659
chr_1	3659	3670
chr_1	3670	3672
chr_1	3672	3679
chr_1	3679	3684
chr_1	3684	3686
chr_1	3686	3687
chr_1	3687	3700
chr_1	3700	3702
chr_1	3702	3705
chr_1	3705	3716
chr_1	3716	3721
chr_1	3721	3723
chr_1	3723	3727
chr_1	3727	3729
chr_1	3729	3733
chr_1	3733	3734
chr_1	3734	3735
chr_1	3735	3736
chr_1	3736	3744
chr_1	3744	3755
chr_1	3755	3761
chr_1	3761	3772
chr_1	3772	3776
chr_1	3776	3778
chr_1	3778	3783
chr_1	3783	3790
chr_1	3790	3794
chr_1	3794	3795
chr_1	3795	3804
chr_1	3804	3806
chr_1	3806	3812
chr_1	3812	3815
chr_1	3815	3829
chr_1	3829	3832
chr_1	3832	3834
chr_1	3834	3852
chr_1	3852	3857
chr_1	3857	3860
chr_1	3860	3867
chr_1	3867	3868
chr_1	3868	3869
chr_1	3869	3873
chr_1	3873	3883
chr_1	3883	3887
chr_1	3887	3889
chr_1	3889	3899
chr_1	3899	3900
chr_1	3900	3906
chr_1	3906	3910
chr_1	3910	3911
chr_1	3911	3912
chr_1	3912	3913
chr_1	3913	3914
chr_1	3914	3919
chr_1	3919	3938
chr_1	3938	3944
chr_1	3944	3947
chr_1	3947	3964
chr_1	3964	3970
chr_1	3970	3986
chr_1	3986	3993
chr_1	3993	3998
chr_1	3998	3999
chr_1	3999	4005
chr_1	4005	4007
chr_1	4007	4011
chr_1	4011	4016
chr_1	4016	4021
chr_1	4021	4032
chr_1	4032	4044
chr_1	4044	4056
chr_1	4056	4059
chr_1	4059	4069
chr_1	4069	4071
chr_1	4071	4072
chr_1	4072	4074
chr_1	4074	4077
chr_1	4082	4086
chr_1	4088	4089
chr_1	4089	4091
chr_1	4091	4092
chr_1	4092	4096
chr_1	4096	4098
chr_1	4098	4099
chr_1	4099	4102
chr_1	4102	4104
chr_1	4104	4105
chr_1	4105	4107
chr_1	4107	4110
chr_1	4110	4112
chr_1	4112	4123
chr_1	4123	4142
chr_1	4142	4143
chr_1	4143	4155
chr_1	4155	4170
chr_1	4170	4179
chr_1	4179	4182
chr_1	4182	4203
chr_1	4203	4205
chr_1	4254	4256
chr_1	4256	4258
chr_1	4258	4259
chr_1	4259	4260
chr_1	4265	4266
chr_1	4266	4267
chr_1	4267	4276
chr_1	4276	4281
chr_1	4281	4287
chr_1	4287	4291
chr_1	4291	4293
chr_1	4293	4294
chr_1	4294	4297
chr_1	4297	4302
chr_1	4302	4303
chr_1	4303	4310
chr_1	4310	4311
chr_1	4311	4313
chr_1	4313	4314
chr_1	4314	4317
chr_1	4317	4323
chr_1	4323	4330
chr_1	4330	4331
chr_1	4331	4332
chr_1	4332	4336
chr_1	4336	4337
chr_1	4337	4338
chr_1	4338	4348
chr_1	4348	4349
chr_1	4349	4351
chr_1	4351	4352
chr_1	4352	4353
chr_1	4353	4357
chr_1	4357	4358
chr_1	4358	4362
chr_1	4362	4365
chr_1	4365	4368
chr_1	4368	4370
chr_1	4370	4371
chr_1	4371	4372
chr_1	4398	4401
chr_1	4404	4414
chr_1	4414	4416
chr_1	4416	4418
chr_1	4420	4422
chr_1	4426	4428
chr_1	4495	4503
chr_1	4503	4504
chr_1	4510	4511
chr_1	4511	4518
chr_1	4518	4523
chr_1	4523	4529
chr_1	4584	4586
chr_1	4586	4588
chr_1	4588	4595
chr_1	4595	4602
chr_1	4602	4608
chr_1	4608	4610
chr_1	4610	4611
chr_1	4611	4623
chr_1	4623	4626
chr_1	4661	4669
chr_1	4669	4672
chr_1	4672	4674
chr_1	4674	4679
chr_1	4679	4680
chr_1	4680	4685
chr_1	4685	4686
chr_1	4686	4696
chr_1	4696	4699
chr_1	4699	4701
chr_1	4701	4702
chr_1	4702	4712
chr_1	4712	4719
chr_1	4719	4730
chr_1	4730	4732
chr_1	4732	4755
chr_1	4755	4757
chr_1	4757	4760
chr_1	4760	4761
chr_1	4761	4763
chr_1	4763	4766
chr_1	4766	4779
chr_1	4779	4780
chr_1	4780	4785
chr_1	4785	4786
chr_1	4786	4788
chr_1	4788	4795
chr_1	4795	4796
chr_1	4796	4801
chr_1	4804	4806
chr_1	4806	4814
chr_1	4814	4815
chr_1	4815	4816
chr_1	4816	4821
chr_1	4821	4832
chr_1	4832	4834
chr_1	4834	4835
chr_1	4835	4836
chr_1	4836	4839
chr_1	4839	4841
chr_1	4841	4850
chr_1	4850	4852
chr_1	4852	4855
chr_1	4855	4867
chr_1	4867	4870
chr_1	4870	4882
chr_1	4882	4885
chr_1	4885	4919
chr_1	4919	4936
chr_1	4936	4938
chr_1	4938	4946
chr_1	4946	4953
chr_1	4953	4957
chr_1	4957	4966
chr_1	4966	4970
chr_1	4970	4975
chr_1	4975	4979
chr_1	4979	4985
chr_1	4985	4990
chr_1	4990	4997
chr_1	4997	5003
chr_1	5003	5012
chr_1	5012	5014
chr_1	5014	5016
chr_1	5016	5021
chr_1	5021	5037
chr_1	5037	5038
chr_1	5038	5039
chr_1	5039	5043
chr_1	5043	5045
chr_1	5045	5047
chr_1	5047	5051
chr_1	5051	5052
chr_1	5052	5054
chr_1	5054	5057
chr_1	5057	5069
chr_1	5069	5081
chr_1	5081	5085
chr_1	5085	5086
chr_1	5086	5088
chr_1	5088	5089
chr_1	5089	5090
chr_1	5090	5094
chr_1	5094	5095
chr_1	5095	5098
chr_1	5098	5100
chr_1	5100	5101
chr_1	5107	5110
chr_1	5110	5118
chr_1	5118	5123
chr_1	5123	5125
chr_1	5125	5127
chr_1	5127	5128
chr_1	5128	5137
chr_1	5137	5139
chr_1	5139	5144
chr_1	5144	5145
chr_1	5145	5146
chr_1	5146	5151
chr_1	5151	5152
chr_1	5152	5157
chr_1	5157	5160
chr_1	5160	5161
chr_1	5161	5163
chr_1	5163	5174
chr_1	5174	5179
chr_1	5179	5181
chr_1	5181	5189
chr_1	5189	5191
chr_1	5191	5194
chr_1	5194	5195
chr_1	5195	5196
chr_1	5196	5201
chr_1	5201	5202
chr_1	5202	5203
chr_1	5203	5210
chr_1	5210	5211
chr_1	5211	5214
chr_1	5214	5215
chr_1	5215	5226
chr_1	5226	5238
chr_1	5245	5247
chr_1	5247	5253
chr_1	5253	5254
chr_1	5254	5260
chr_1	5260	5265
chr_1	5265	5266
chr_1	5266	5271
chr_1	5271	5277
chr_1	5277	5280
chr_1	5280	5281
chr_1	5281	5293
chr_1	5293	5305
chr_1	5305	5308
chr_1	5308	5309
chr_1	5309	5314
chr_1	5314	5325
chr_1	5325	5326
chr_1	5326	5330
chr_1	5330	5337
chr_1	5337	5341
chr_1	5341	5346
chr_1	5346	5359
chr_1	5359	5363
chr_1	5363	5369
chr_1	5369	5371
chr_1	5380	5386
chr_1	5386	5387
chr_1	5387	5392
chr_1	5392	5394
chr_1	5394	5397
chr_1	5397	5409
chr_1	5409	5414
chr_1	5414	5416
chr_1	5416	5422
chr_1	5422	5423
chr_1	5423	5431
chr_1	5431	5432
chr_1	5432	5451
chr_1	5451	5456
chr_1	5456	5460
chr_1	5460	5467
chr_1	5467	5469
chr_1	5469	5470
chr_1	5470	5485
chr_1	5485	5498
chr_1	5498	5501
chr_1	5501	5502
chr_1	5502	5511
chr_1	5511	5512
chr_1	5512	5519
chr_1	5519	5527
chr_1	5527	5531
chr_1	5531	5536
chr_1	5536	5537
chr_1	5537	5550
chr_1	5550	5556
chr_1	5556	5561
chr_1	5561	5562
chr_1	5562	5563
chr_1	5563	5565
chr_1	5619	5626
chr_1	5626	5628
chr_1	5628	5629
chr_1	5629	5630
chr_1	5630	5631
chr_1	5633	5637
chr_1	5638	5641
chr_1	5642	5644
chr_1	5652	5653
chr_1	5653	5654
chr_1	5654	5658
chr_1	5658	5661
chr_1	5661	5662
chr_1	5662	5671
chr_1	5671	5673
chr_1	5673	5674
chr_1	5674	5679
chr_1	5679	5680
chr_1	5680	5681
chr_1	5681	5682
chr_1	5682	5688
chr_1	5688	5692
chr_1	5692	5700
chr_1	5700	5701
chr_1	5701	5702
chr_1	5702	5705
chr_1	5705	5706
chr_1	5706	5708
chr_1	5708	5711
chr_1	5711	5712
chr_1	5712	5713
chr_1	5713	5720
chr_1	5720	5722
chr_1	5722	5727
chr_1	5727	5730
chr_1	5730	5732
chr_1	5732	5741
chr_1	5741	5743
chr_1	5743	5744
chr_1	5744	5748
chr_1	5748	5761
chr_1	5761	5771
chr_1	5771	5778
chr_1	5778	5782
chr_1	5782	5791
chr_1	5791	5792
chr_1	5792	5800
chr_1	5800	5803
chr_1	5803	5806
chr_1	5806	5809
chr_1	5809	5810
chr_1	5810	5811
chr_1	5811	5812
chr_1	5812	5817
chr_1	5817	5823
chr_1	5823	5831
chr_1	5831	5833
chr_1	5833	5834
chr_1	5834	5838
chr_1	5838	5851
chr_1	5851	5853
chr_1	5853	5859
chr_1	5859	5861
chr_1	5861	5867
chr_1	5867	5868
chr_1	5868	5872
chr_1	5872	5881
chr_1	5881	5890
chr_1	5890	5893
chr_1	5893	5895
chr_1	5895	5897
chr_1	5897	5900
chr_1	5900	5901
chr_1	5901	5908
chr_1	5908	5912
chr_1	5930	5937
chr_1	5951	5952
chr_1	5988	5997
chr_1	5997	6003
chr_1	6003	6004
chr_1	6004	6007
chr_1	6007	6008
chr_1	6008	6013
chr_1	6013	6014
chr_1	6014	6023
chr_1	6023	6025
chr_1	6025	6030
chr_1	6030	6032
chr_1	6032	6033
chr_1	6033	6035
chr_1	6035	6038
chr_1	6038	6039
chr_1	6049	6052
chr_1	6052	6053
chr_1	6053	6058
chr_1	6058	6064
chr_1	6074	6077
chr_1	6077	6082
chr_1	6082	6083
chr_1	6083	6084
chr_1	6084	6086
chr_1	6086	6094
chr_1	6094	6104
chr_1	6104	6105
chr_1	6105	6108
chr_1	6108	6109
chr_1	6109	6110
chr_1	6110	6118
chr_1	6118	6120
chr_1	6120	6129
chr_1	6129	6149
chr_1	6149	6155
chr_1	6155	6156
chr_1	6156	6159
chr_1	6159	6163
chr_1	6163	6170
chr_1	6170	6171
chr_1	6171	6175
chr_1	6175	6178
chr_1	6178	6184
chr_1	6184	6189
chr_1	6199	6206
chr_1	6206	6209
chr_1	6209	6210
chr_1	6210	6214
chr_1	6214	6215
chr_1	6215	6221
chr_1	6221	6235
chr_1	6235	6238
chr_1	6238	6240
chr_1	6240	6242
chr_1	6242	6245
chr_1	6245	6250
chr_1	6250	6258
chr_1	6258	6265
chr_1	6265	6276
chr_1	6276	6278
chr_1	6278	6286
chr_1	6286	6287
chr_1	6287	6288
chr_1	6288	6290
chr_1	6290	6293
chr_1	6296	6301
chr_1	6301	6304
chr_1	6304	6307
chr_1	6307	6316
chr_1	6316	6321
chr_1	6321	6327
chr_1	6327	6337
chr_1	6337	6340
chr_1	6340	6341
chr_1	6341	6344
chr_1	6344	6350
chr_1	6350	6351
chr_1	6351	6353
chr_1	6353	6370
chr_1	6370	6371
chr_1	6371	6374
chr_1	6374	6379
chr_1	6379	6385
chr_1	6385	6387
chr_1	6387	6388
chr_1	6388	6389
chr_1	6389	6393
chr_1	6393	6395
chr_1	6395	6396
chr_1	6396	6400
chr_1	6400	6407
chr_1	6407	6408
chr_1	6409	6410
chr_1	6410	6412
chr_1	6412	6415
chr_1	6415	6438
chr_1	6446	6447
chr_1	6447	6449
chr_1	6449	6450
chr_1	6450	6458
chr_1	6460	6462
chr_1	6462	6463
chr_1	6463	6466
chr_1	6466	6475
chr_1	6475	6478
chr_1	6478	6482
chr_1	6482	6486
chr_1	6486	6487
chr_1	6487	6488
chr_1	6488	6489
chr_1	6489	6495
chr_1	6495	6496
chr_1	6496	6500
chr_1	6500	6510
chr_1	6510	6511
chr_1	6511	6517
chr_1	6517	6538
chr_1	6538	6555
chr_1	6555	6561
chr_1	6561	6562
chr_1	6562	6582
chr_1	6582	6583
chr_1	6583	6588
chr_1	6588	6589
chr_1	6589	6594
chr_1	6594	6598
chr_1	6598	6604
chr_1	6604	6611
chr_1	6611	6613
chr_1	6613	6615
chr_1	6615	6619
chr_1	6619	6630
chr_1	6630	6638
chr_1	6638	6644
chr_1	6644	6645
chr_1	6645	6651
chr_1	6651	6653
chr_1	6653	6654
chr_1	6654	6655
chr_1	6655	6657
chr_1	6657	6665
chr_1	6665	6666
chr_1	6666	6670
chr_1	6670	6677
chr_1	6677	6688
chr_1	6689	6694
chr_1	6694	6705
chr_1	6705	6707
chr_1	6707	6718
chr_1	6718	6734
chr_1	6734	6739
chr_1	6739	6745
chr_1	6745	6756
chr_1	6756	6757
chr_1	6757	6769
chr_1	6769	6779
chr_1	6779	6782
chr_1	6782	6785
chr_1	6785	6786
chr_1	6786	6791
chr_1	6791	6792
chr_1	6792	6793
chr_1	6793	6802
chr_1	6802	6803
chr_1	6803	6808
chr_1	6808	6811
chr_1	6811	6813
chr_1	6813	6818
chr_1	6818	6820
chr_1	6820	6823
chr_1	6826	6827
chr_1	6827	6828
chr_1	6828	6829
chr_1	6830	6831
chr_1	6831	6834
chr_1	6834	6835
chr_1	6835	6836
chr_1	6836	6838
chr_1	6838	6841
chr_1	6849	6850
chr_1	6850	6852
chr_1	6852	6853
chr_1	6853	6854
chr_1	6854	6863
chr_1	6863	6876
chr_1	6876	6878
chr_1	6878	6882
chr_1	6882	6886
chr_1	6886	6892
chr_1	6892	6896
chr_1	6896	6901
chr_1	6901	6905
chr_1	6905	6906
chr_1	6906	6916
chr_1	6916	6917
chr_1	6917	6926
chr_1	6926	6927
chr_1	6927	6928
chr_1	6939	6941
chr_1	6942	6943
chr_1	6943	6944
chr_1	6952	6953
chr_1	6953	6955
chr_1	6955	6956
chr_1	6956	6958
chr_1	6963	6964
chr_1	6991	6992
chr_1	6992	6993
chr_1	6993	6994
chr_1	6994	7000
chr_1	7000	7005
chr_1	7005	7009
chr_1	7009	7014
chr_1	7014	7028
chr_1	7028	7032
chr_1	7032	7039
chr_1	7039	7055
chr_1	7055	7067
chr_1	7067	7071
chr_1	7071	7072
chr_1	7072	7094
chr_1	7094	7102
chr_1	7102	7109
chr_1	7109	7116
chr_1	7116	7127
chr_1	7127	7158
chr_1	7158	7160
chr_1	7160	7164
chr_1	7164	7168
chr_1	7168	7173
chr_1	7173	7177
chr_1	7178	7180
chr_1	7180	7184
chr_1	7184	7187
chr_1	7187	7188
chr_1	7188	7189
chr_1	7189	7194
chr_1	7194	7199
chr_1	7199	7211
chr_1	7211	7212
chr_1	7212	7219
chr_1	7219	7224
chr_1	7224	7225
chr_1	7225	7227
chr_1	7227	7234
chr_1	7234	7235
chr_1	7235	7239
chr_1	7239	7240
chr_1	7240	7245
chr_1	7245	7248
chr_1	7248	7250
chr_1	7250	7271
chr_1	7271	7273
chr_1	7273	7274
chr_1	7274	7275
chr_1	7275	7277
chr_1	7277	7280
chr_1	7280	7289
chr_1	7289	7291
chr_1	7291	7292
chr_1	7292	7301
chr_1	7301	7302
chr_1	7302	7310
chr_1	7310	7314
chr_1	7314	7316
chr_1	7316	7318
chr_1	7318	7327
chr_1	7327	7331
chr_1	7331	7340
chr_1	7340	7349
chr_1	7349	7351
chr_1	7351	7353
chr_1	7353	7356
chr_1	7356	7365
chr_1	7365	7372
chr_1	7372	7373
chr_1	7373	7375
chr_1	7375	7376
chr_1	7376	7406
chr_1	7406	7414
chr_1	7414	7423
chr_1	7423	7424
chr_1	7424	7438
chr_1	7438	7455
chr_1	7455	7466
chr_1	7466	7468
chr_1	7468	7469
chr_1	7469	7480
chr_1	7480	7483
chr_1	7483	7486
chr_1	7486	7487
chr_1	7487	7488
chr_1	7488	7489
chr_1	7489	7493
chr_1	7493	7504
chr_1	7504	7513
chr_1	7513	7516
chr_1	7516	7523
chr_1	7523	7526
chr_1	7526	7527
chr_1	7527	7534
chr_1	7534	7537
chr_1	7537	7538
chr_1	7538	7540
chr_1	7540	7541
chr_1	7541	7542
chr_1	7542	7543
chr_1	7543	7545
chr_1	7545	7549
chr_1	7549	7554
chr_1	7554	7555
chr_1	7555	7556
chr_1	7556	7565
chr_1	7567	7569
chr_1	7569	7570
chr_1	7570	7571
chr_1	7571	7572
chr_1	7572	7577
chr_1	7577	7587
chr_1	7588	7589
chr_1	7589	7599
chr_1	7607	7610
chr_1	7610	7615
chr_1	7616	7633
chr_1	7633	7646
chr_1	7646	7651
chr_1	7651	7652
chr_1	7652	7655
chr_1	7655	7658
chr_1	7658	7659
chr_1	7659	7661
chr_1	7661	7662
chr_1	7662	7663
chr_1	7663	7664
chr_1	7664	7666
chr_1	7666	7676
chr_1	7676	7680
chr_1	7680	7689
chr_1	7689	7695
chr_1	7695	7698
chr_1	7698	7705
chr_1	7705	7706
chr_1	7706	7709
chr_1	7709	7710
chr_1	7710	7713
chr_1	7713	7717
chr_1	7717	7720
chr_1	7720	7722
chr_1	7722	7726
chr_1	7726	7727
chr_1	7727	7733
chr_1	7733	7738
chr_1	7738	7740
chr_1	7740	7746
chr_1	7746	7749
chr_1	7749	7750
chr_1	7750	7755
chr_1	7755	7756
chr_1	7756	7761
chr_1	7761	7762
chr_1	7762	7770
chr_1	7770	7771
chr_1	7771	7776
chr_1	7776	7777
chr_1	7777	7780
chr_1	7780	7786
chr_1	7786	7788
chr_1	7788	7789
chr_1	7789	7801
chr_1	7801	7802
chr_1	7802	7805
chr_1	7805	7806
chr_1	7806	7807
chr_1	7807	7833
chr_1	7833	7835
chr_1	7835	7836
chr_1	7836	7837
chr_1	7837	7839
chr_1	7839	7843
chr_1	7843	7847
chr_1	7847	7850
chr_1	7850	7853
chr_1	7853	7864
chr_1	7864	7865
chr_1	7865	7869
chr_1	7869	7870
chr_1	7870	7872
chr_1	7872	7873
chr_1	7873	7877
chr_1	7877	7896
chr_1	7896	7898
chr_1	7898	7900
chr_1	7900	7901
chr_1	7901	7902
chr_1	7902	7904
chr_1	7904	7912
chr_1	7912	7913
chr_1	7913	7916
chr_1	7916	7927
chr_1	7927	7928
chr_1	7928	7930
chr_1	7952	7953
chr_1	7953	7954
chr_1	7954	7955
chr_1	7955	7956
chr_1	7956	7959
chr_1	7959	7961
chr_1	7961	7964
chr_1	7964	7966
chr_1	7966	7967
chr_1	7967	7969
chr_1	7969	7970
chr_1	7970	7971
chr_1	7971	7980
chr_1	7980	7981
chr_1	7981	7988
chr_1	7988	7989
chr_1	7989	7993
chr_1	7993	7995
chr_1	7995	7997
chr_1	7997	8006
chr_1	8006	8010
chr_1	8010	8019
chr_1	8019	8028
chr_1	8028	8030
chr_1	8030	8031
chr_1	8031	8032
chr_1	8032	8035
chr_1	8035	8044
chr_1	8044	8052
chr_1	8052	8054
chr_1	8054	8093
chr_1	8093	8098
chr_1	8098	8099
chr_1	8099	8102
chr_1	8102	8103
chr_1	8103	8133
chr_1	8133	8147
chr_1	8147	8148
chr_1	8148	8159
chr_1	8159	8162
chr_1	8162	8163
chr_1	8163	8167
chr_1	8167	8168
chr_1	8168	8172
chr_1	8172	8183
chr_1	8183	8192
chr_1	8192	8195
chr_1	8195	8202
chr_1	8202	8205
chr_1	8205	8206
chr_1	8206	8212
chr_1	8212	8213
chr_1	8213	8216
chr_1	8216	8219
chr_1	8219	8221
chr_1	8221	8223
chr_1	8223	8224
chr_1	8224	8234
chr_1	8234	8235
chr_1	8235	8239
chr_1	8239	8246
chr_1	8246	8256
chr_1	8256	8260
chr_1	8260	8267
chr_1	8267	8270
chr_1	8270	8278
chr_1	8278	8286
chr_1	8286	8294
chr_1	8294	8296
chr_1	8296	8299
chr_1	8299	8307
chr_1	8307	8308
chr_1	8308	8309
chr_1	8309	8310
chr_1	8310	8311
chr_1	8311	8335
chr_1	8335	8350
chr_1	8350	8351
chr_1	8351	8357
chr_1	8357	8360
chr_1	8360	8365
chr_1	8365	8369
chr_1	8369	8371
chr_1	8371	8373
chr_1	8377	8379
chr_1	8386	8388
chr_1	8394	8398
chr_1	8420	8422
chr_1	8424	8426
chr_1	8431	8441
chr_1	8473	8479
chr_1	8479	8481
chr_1	8481	8495
chr_1	8495	8497
chr_1	8497	8508
chr_1	8508	8521
chr_1	8521	8529
chr_1	8529	8536
chr_1	8536	8556
chr_1	8556	8602
chr_1	8602	8603
chr_1	8603	8605
chr_1	8605	8607
chr_1	8607	8610
chr_1	8610	8616
chr_1	8616	8624
chr_1	8624	8626
chr_1	8626	8627
chr_1	8627	8629
chr_1	8629	8631
chr_1	8631	8632
chr_1	8632	8633
chr_1	8633	8641
chr_1	8641	8648
chr_1	8648	8652
chr_1	8652	8653
chr_1	8653	8674
chr_1	8674	8675
chr_1	8675	8678
chr_1	8678	8681
chr_1	8681	8697
chr_1	8697	8699
chr_1	8699	8703
chr_1	8703	8706
chr_1	8706	8713
chr_1	8713	8717
chr_1	8717	8721
chr_1	8721	8725
chr_1	8725	8731
chr_1	8731	8740
chr_1	8740	8743
chr_1	8743	8750
chr_1	8750	8758
chr_1	8758	8760
chr_1	8760	8764
chr_1	8764	8767
chr_1	8767	8774
chr_1	8774	8775
chr_1	8775	8780
chr_1	8780	8782
chr_1	8786	8788
chr_1	8788	8791
chr_1	8798	8811
chr_1	8811	8815
chr_1	8815	8825
chr_1	8825	8826
chr_1	8826	8830
chr_1	8830	8831
chr_1	8831	8832
chr_1	8832	8842
chr_1	8842	8845
chr_1	8845	8851
chr_1	8851	8863
chr_1	8863	8866
chr_1	8866	8870
chr_1	8870	8875
chr_1	8875	8876
chr_1	8876	8890
chr_1	8890	8895
chr_1	8895	8896
chr_1	8896	8900
chr_1	8900	8901
chr_1	8901	8906
chr_1	8906	8909
chr_1	8909	8913
chr_1	8913	8914
chr_1	8914	8916
chr_1	8916	8919
chr_1	8919	8921
chr_1	8921	8923
chr_1	8923	8925
chr_1	8925	8926
chr_1	8926	8941
chr_1	8941	8946
chr_1	8946	8951
chr_1	8951	8952
chr_1	8952	8958
chr_1	8958	8959
chr_1	8959	8960
chr_1	8960	8963
chr_1	8963	8964
chr_1	8964	8967
chr_1	8967	8969
chr_1	8969	8970
chr_1	8970	8972
chr_1	8974	8976
chr_1	8976	8978
chr_1	8987	8989
chr_1	8989	8992
chr_1	9066	9068
chr_1	9068	9077
chr_1	9077	9086
chr_1	9086	9094
chr_1	9094	9097
chr_1	9097	9101
chr_1	9101	9112
chr_1	9112	9113
chr_1	9113	9114
chr_1	9114	9115
chr_1	9115	9121
chr_1	9121	9133
chr_1	9133	9134
chr_1	9134	9145
chr_1	9145	9147
chr_1	9147	9148
chr_1	9148	9149
chr_1	9149	9154
chr_1	9154	9159
chr_1	9196	9198
chr_1	9198	9199
chr_1	9199	9205
chr_1	9205	9210
chr_1	9210	9211
chr_1	9211	9215
chr_1	9215	9217
chr_1	9217	9220
chr_1	9220	9222
chr_1	9222	9226
chr_1	9226	9234
chr_1	9234	9236
chr_1	9236	9237
chr_1	9237	9238
chr_1	9238	9247
chr_1	9247	9249
chr_1	9249	9261
chr_1	9261	9268
chr_1	9268	9271
chr_1	9271	9273
chr_1	9273	9277
chr_1	9277	9278
chr_1	9278	9281
chr_1	9281	9283
chr_1	9283	9284
chr_1	9284	9290
chr_1	9290	9302
chr_1	9302	9312
chr_1	9312	9314
chr_1	9314	9322
chr_1	9322	9325
chr_1	9325	9328
chr_1	9328	9329
chr_1	9329	9332
chr_1	9332	9335
chr_1	9335	9336
chr_1	9336	9338
chr_1	9338	9339
chr_1	9339	9340
chr_1	9340	9341
chr_1	9341	9343
chr_1	9343	9353
chr_1	9353	9357
chr_1	9357	9359
chr_1	9359	9368
chr_1	9368	9372
chr_1	9372	9374
chr_1	9374	9375
chr_1	9375	9386
chr_1	9386	9387
chr_1	9387	9388
chr_1	9388	9391
chr_1	9391	9397
chr_1	9397	9399
chr_1	9399	9403
chr_1	9403	9408
chr_1	9408	9417
chr_1	9417	9423
chr_1	9423	9425
chr_1	9425	9426
chr_1	9426	9427
chr_1	9427	9432
chr_1	9432	9433
chr_1	9433	9439
chr_1	9439	9447
chr_1	9447	9448
chr_1	9448	9453
chr_1	9453	9454
chr_1	9454	9457
chr_1	9457	9463
chr_1	9463	9465
chr_1	9465	9466
chr_1	9466	9478
chr_1	9478	9479
chr_1	9479	9482
chr_1	9482	9483
chr_1	9483	9484
chr_1	9484	9510
chr_1	9510	9512
chr_1	9512	9513
chr_1	9514	9515
chr_1	9524	9525
chr_1	9525	9530
chr_1	9530	9533
chr_1	9533	9538
chr_1	9538	9541
chr_1	9541	9542
chr_1	9542	9546
chr_1	9546	9573
chr_1	9573	9575
chr_1	9575	9582
chr_1	9582	9590
chr_1	9590	9593
chr_1	9593	9604
chr_1	9604	9605
chr_1	9605	9607
chr_1	9607	9618
chr_1	9618	9629
chr_1	9629	9630
chr_1	9630	9632
chr_1	9632	9633
chr_1	9633	9636
chr_1	9636	9638
chr_1	9638	9641
chr_1	9641	9643
chr_1	9652	9655
chr_1	9663	9666
chr_1	9666	9672
chr_1	9672	9683
chr_1	9683	9684
chr_1	9684	9689
chr_1	9689	9692
chr_1	9692	9701
chr_1	9701	9707
chr_1	9707	9709
chr_1	9709	9712
chr_1	9712	9713
chr_1	9713	9728
chr_1	9728	9736
chr_1	9736	9740
chr_1	9740	9742
chr_1	9742	9749
chr_1	9749	9752
chr_1	9752	9757
chr_1	9757	9761
chr_1	9761	9763
chr_1	9763	9764
chr_1	9764	9765
chr_1	9765	9780
chr_1	9780	9783
chr_1	9783	9784
chr_1	9784	9786
chr_1	9786	9787
chr_1	9787	9788
chr_1	9788	9792
chr_1	9792	9797
chr_1	9797	9799
chr_1	9799	9808
chr_1	9808	9809
chr_1	9809	9826
chr_1	9826	9834
chr_1	9834	9835
chr_1	9835	9836
chr_1	9836	9839
chr_1	9839	9841
chr_1	9841	9843
chr_1	9843	9852
chr_1	9852	9858
chr_1	9858	9865
chr_1	9865	9874
chr_1	9874	9875
chr_1	9883	9887
chr_1	9887	9888
chr_1	9888	9892
chr_1	9892	9897
chr_1	9897	9908
chr_1	9908	9909
chr_1	9909	9913
chr_1	9913	9915
chr_1	9915	9934
chr_1	9934	9942
chr_1	9942	9947
chr_1	9947	9948
chr_1	9948	9953
chr_1	9953	9954
chr_1	9954	9961
chr_1	9961	9964
chr_1	9964	9965
chr_1	9965	9966
chr_1	9966	9978
chr_1	9978	9979
chr_1	9979	9997
chr_1	9997	9998
chr_1	9998	10009
chr_1	10009	10025
chr_1	10025	10027
chr_1	10027	10029
chr_1	10029	10056
chr_1	10056	10070
chr_1	10070	10077
chr_1	10077	10084
chr_1	10084	10091
chr_1	10091	10094
chr_1	10094	10099
chr_1	10099	10102
chr_1	10102	10106
chr_1	10106	10107
chr_1	10107	10111
chr_1	10111	10116
chr_1	10116	10127
chr_1	10127	10128
chr_1	10128	10134
chr_1	10134	10137
chr_1	10137	10141
chr_1	10145	10150
chr_1	10150	10151
chr_1	10154	10160
chr_1	10192	10193
chr_1	10193	10194
chr_1	10194	10195
chr_1	10195	10196
chr_1	10196	10197
chr_1	10197	10203
chr_1	10203	10222
chr_1	10222	10227
chr_1	10227	10230
chr_1	10230	10231
chr_1	10231	10232
chr_1	10232	10235
chr_1	10235	10239
chr_1	10239	10247
chr_1	10247	10254
chr_1	10254	10255
chr_1	10255	10262
chr_1	10268	10270
chr_1	10270	10271
chr_1	10271	10272
chr_1	10272	10273
chr_1	10273	10274
chr_1	10274	10275
chr_1	10275	10278
chr_1	10278	10280
chr_1	10280	10283
chr_1	10283	10293
chr_1	10293	10305
chr_1	10305	10306
chr_1	10306	10318
chr_1	10318	10329
chr_1	10329	10334
chr_1	10334	10336
chr_1	10336	10337
chr_1	10337	10338
chr_1	10338	10343
chr_1	10343	10349
chr_1	10349	10353
chr_1	10353	10356
chr_1	10356	10357
chr_1	10357	10364
chr_1	10364	10372
chr_1	10372	10374
chr_1	10374	10375
chr_1	10375	10377
chr_1	10377	10380
chr_1	10380	10387
chr_1	10387	10388
chr_1	10388	10393
chr_1	10393	10394
chr_1	10394	10395
chr_1	10395	10396
chr_1	10396	10397
chr_1	10397	10398
chr_1	10398	10400
chr_1	10400	10401
chr_1	10401	10405
chr_1	10405	10415
chr_1	10415	10416
chr_1	10416	10421
chr_1	10421	10426
chr_1	10426	10427
chr_1	10427	10428
chr_1	10428	10433
chr_1	10433	10435
chr_1	10435	10436
chr_1	10436	10437
chr_1	10437	10438
chr_1	10438	10439
chr_1	10439	10440
chr_1	10440	10444
chr_1	10444	10449
chr_1	10449	10455
chr_1	10455	10456
chr_1	10456	10457
chr_1	10457	10461
chr_1	10461	10472
chr_1	10472	10477
chr_1	10477	10479
chr_1	10479	10482
chr_1	10482	10483
chr_1	10483	10484
chr_1	10484	10486
chr_1	10486	10487
chr_1	10487	10488
chr_1	10488	10489
chr_1	10489	10494
chr_1	10494	10495
chr_1	10495	10498
chr_1	10498	10500
chr_1	10500	10505
chr_1	10505	10507
chr_1	10507	10508
chr_1	10508	10510
chr_1	10510	10511
chr_1	10511	10512
chr_1	10512	10513
chr_1	10513	10528
chr_1	10528	10533
chr_1	10533	10538
chr_1	10538	10539
chr_1	10539	10540
chr_1	10540	10545
chr_1	10547	10548
chr_1	10549	10555
chr_1	10555	10556
chr_1	10556	10561
chr_1	10561	10569
chr_1	10569	10570
chr_1	10570	10573
chr_1	10573	10584
chr_1	10584	10589
chr_1	10589	10590
chr_1	10590	10591
chr_1	10591	10594
chr_1	10594	10595
chr_1	10595	10596
chr_1	10596	10598
chr_1	10598	10599
chr_1	10599	10606
chr_1	10606	10607
chr_1	10607	10612
chr_1	10612	10617
chr_1	10617	10619
chr_1	10619	10620
chr_1	10620	10621
chr_1	10621	10624
chr_1	10624	10629
chr_1	10629	10639
chr_1	10639	10640
chr_1	10640	10641
chr_1	10641	10645
chr_1	10645	10649
chr_1	10649	10651
chr_1	10651	10652
chr_1	10652	10657
chr_1	10657	10660
chr_1	10660	10661
chr_1	10661	10662
chr_1	10662	10663
chr_1	10663	10664
chr_1	10664	10668
chr_1	10668	10673
chr_1	10673	10680
chr_1	10680	10681
chr_1	10681	10685
chr_1	10685	10696
chr_1	10696	10701
chr_1	10701	10703
chr_1	10703	10706
chr_1	10706	10707
chr_1	10707	10708
chr_1	10708	10710
chr_1	10710	10711
chr_1	10711	10718
chr_1	10718	10719
chr_1	10719	10723
chr_1	10723	10724
chr_1	10724	10728
chr_1	10728	10729
chr_1	10729	10732
chr_1	10732	10733
chr_1	10733	10736
chr_1	10736	10741
chr_1	10741	10751
chr_1	10751	10752
chr_1	10752	10753
chr_1	10753	10756
chr_1	10756	10757
chr_1	10757	10758
chr_1	10758	10762
chr_1	10762	10763
chr_1	10763	10764
chr_1	10764	10768
chr_1	10768	10772
chr_1	10772	10774
chr_1	10774	10775
chr_1	10775	10780
chr_1	10780	10785
chr_1	10785	10788
chr_1	10788	10792
chr_1	10792	10797
chr_1	10797	10807
chr_1	10807	10808
chr_1	10808	10809
chr_1	10809	10817
chr_1	10817	10818
chr_1	10818	10819
chr_1	10819	10820
chr_1	10820	10823
[truncated: 998,000+ more rows]
