# Supplementary material for: Utilizing Gene Tree Variation to Identify Candidate Effector Genes in Zymoseptoria tritici
Source: G3 (Bethesda). 2016 Jan 29;6(4):779–91. doi: 10.1534/g3.115.025197 (PMC4825649; doi:10.1534/g3.115.025197)
Supplement: Supporting Information [file supp_g3.115.025197_FileS4.xlsx]

## Sheet: Guide to Spreadsheet
This excel file contains the raw presence absence data for genes in each of the 13 re-sequenced genomes.
In the PA summary tab, genes that are present in an isolate have the gene name, genes that are absent are represented by zeros.
Secreted	The secreted colum indicates if the given gene has a signal peptide based on the IPO323 protein sequences and SignalP4.0 prediction
Secreted_encoded	Encodes the results from the Secreted column to make it easy to count secreted genes
P/A Count	Counts the number of isolates that are missing the gene given in the row (have a 0 in their coulmn)
PA_encoded	Encodes the P/A Count data for easy summarization, P/A=there is presence absence polymorphism for this gene, No_P/A=there is no polymorphism
Secreted NonSecretedPA	Counts the number of P/A polymorphisms and classifies them as secreted or non-secreted
Single isolate polymorphisms	Counts whether a P/A polymorphism only occurs in one isolate or more that one
The secreted tab simply lists the name of all secreted genes

## Sheet: PA Summary
Chrom	Gene	Start	Stop	WAI55	WAI56	WAI147	WAI320	WAI321	WAI322	WAI323	WAI324	WAI326	WAI327	WAI328	WAI329	WAI332	Secreted	Secreted_encoded	P/A Count	P/A_encoded	Secreted NonSecreted P/A	Single isolate polymorphisms		Deleted in?
chr_1	ZTRRes_00001	136	561	0	0	0	0	0	0	0	0	0	0	0	0	0	#N/A	0	13	NoPA	No PA	No PA		None	8912
chr_1	ZTRRes_00002	4585	4785	ZtRRes_00002	ZtRRes_00002	ZtRRes_00002	ZtRRes_00002	ZtRRes_00002	ZtRRes_00002	ZtRRes_00002	ZtRRes_00002	ZtRRes_00002	ZtRRes_00002	ZtRRes_00002	ZtRRes_00002	ZtRRes_00002	#N/A	0	0	NoPA	No PA	No PA		1	475
chr_1	ZTRRes_00003	4858	7189	ZtRRes_00003	ZtRRes_00003	ZtRRes_00003	ZtRRes_00003	0	0	0	0	0	0	0	0	ZtRRes_00003	#N/A	0	8	PA	Non-secreted PA	2 or more		2+	1301
chr_1	ZTRRes_00004	11958	23916	0	0	0	0	0	0	0	0	0	0	0	0	0	#N/A	0	13	NoPA	No PA	No PA		Total Genes	10688
chr_1	ZTRRes_00005	24109	25371	ZtRRes_00005	ZtRRes_00005	ZtRRes_00005	ZtRRes_00005	ZtRRes_00005	ZtRRes_00005	ZtRRes_00005	ZtRRes_00005	ZtRRes_00005	ZtRRes_00005	ZtRRes_00005	ZtRRes_00005	ZtRRes_00005	#N/A	0	0	NoPA	No PA	No PA
chr_1	ZTRRes_00006	25402	25830	ZtRRes_00006	ZtRRes_00006	ZtRRes_00006	ZtRRes_00006	ZtRRes_00006	ZtRRes_00006	ZtRRes_00006	ZtRRes_00006	ZtRRes_00006	ZtRRes_00006	ZtRRes_00006	ZtRRes_00006	ZtRRes_00006	#N/A	0	0	NoPA	No PA	No PA
chr_1	ZTRRes_00007	26510	27143	0	ZtRRes_00007	0	ZtRRes_00007	0	0	0	0	0	0	ZtRRes_00007	0	ZtRRes_00007	#N/A	0	9	PA	Non-secreted PA	2 or more
chr_1	ZTRRes_00008	30387	31592	ZtRRes_00008	ZtRRes_00008	ZtRRes_00008	ZtRRes_00008	ZtRRes_00008	ZtRRes_00008	ZtRRes_00008	ZtRRes_00008	ZtRRes_00008	ZtRRes_00008	ZtRRes_00008	ZtRRes_00008	ZtRRes_00008	#N/A	0	0	NoPA	No PA	No PA
chr_1	ZTRRes_00009	47496	50087	0	ZtRRes_00009	0	ZtRRes_00009	0	ZtRRes_00009	0	0	ZtRRes_00009	0	0	0	0	#N/A	0	9	PA	Non-secreted PA	2 or more
chr_1	ZTRRes_00010	55919	57827	ZtRRes_00010	ZtRRes_00010	ZtRRes_00010	ZtRRes_00010	ZtRRes_00010	ZtRRes_00010	ZtRRes_00010	ZtRRes_00010	ZtRRes_00010	ZtRRes_00010	ZtRRes_00010	ZtRRes_00010	ZtRRes_00010	#N/A	0	0	NoPA	No PA	No PA
chr_1	ZTRRes_00011	60223	60939	ZtRRes_00011	ZtRRes_00011	ZtRRes_00011	ZtRRes_00011	ZtRRes_00011	ZtRRes_00011	ZtRRes_00011	ZtRRes_00011	ZtRRes_00011	ZtRRes_00011	ZtRRes_00011	ZtRRes_00011	ZtRRes_00011	#N/A	0	0	NoPA	No PA	No PA
chr_1	ZTRRes_00012	83873	84400	ZtRRes_00012	ZtRRes_00012	ZtRRes_00012	ZtRRes_00012	ZtRRes_00012	ZtRRes_00012	ZtRRes_00012	ZtRRes_00012	ZtRRes_00012	ZtRRes_00012	ZtRRes_00012	ZtRRes_00012	ZtRRes_00012	#N/A	0	0	NoPA	No PA	No PA
chr_1	ZTRRes_00013	84422	85264	ZtRRes_00013	ZtRRes_00013	ZtRRes_00013	ZtRRes_00013	ZtRRes_00013	ZtRRes_00013	ZtRRes_00013	ZtRRes_00013	ZtRRes_00013	ZtRRes_00013	ZtRRes_00013	ZtRRes_00013	ZtRRes_00013	#N/A	0	0	NoPA	No PA	No PA
chr_1	ZTRRes_00014	85757	86044	0	0	0	0	0	0	0	0	0	0	0	0	0	#N/A	0	13	NoPA	No PA	No PA
chr_1	ZTRRes_00015	110070	111032	0	0	0	0	ZtRRes_00015	ZtRRes_00015	ZtRRes_00015	ZtRRes_00015	0	ZtRRes_00015	0	0	0	#N/A	0	8	PA	Non-secreted PA	2 or more
chr_1	ZTRRes_00016	112306	117149	ZtRRes_00016	ZtRRes_00016	ZtRRes_00016	ZtRRes_00016	ZtRRes_00016	ZtRRes_00016	ZtRRes_00016	ZtRRes_00016	ZtRRes_00016	ZtRRes_00016	ZtRRes_00016	ZtRRes_00016	ZtRRes_00016	#N/A	0	0	NoPA	No PA	No PA
chr_1	ZTRRes_00017	117450	118858	ZtRRes_00017	ZtRRes_00017	ZtRRes_00017	ZtRRes_00017	ZtRRes_00017	ZtRRes_00017	ZtRRes_00017	ZtRRes_00017	ZtRRes_00017	ZtRRes_00017	ZtRRes_00017	ZtRRes_00017	ZtRRes_00017	#N/A	0	0	NoPA	No PA	No PA
chr_1	ZTRRes_00018	120041	120670	ZtRRes_00018	ZtRRes_00018	ZtRRes_00018	ZtRRes_00018	ZtRRes_00018	ZtRRes_00018	ZtRRes_00018	ZtRRes_00018	ZtRRes_00018	ZtRRes_00018	ZtRRes_00018	ZtRRes_00018	ZtRRes_00018	#N/A	0	0	NoPA	No PA	No PA
chr_1	ZTRRes_00019	121265	121614	ZtRRes_00019	ZtRRes_00019	ZtRRes_00019	ZtRRes_00019	ZtRRes_00019	ZtRRes_00019	ZtRRes_00019	ZtRRes_00019	ZtRRes_00019	ZtRRes_00019	ZtRRes_00019	ZtRRes_00019	ZtRRes_00019	#N/A	0	0	NoPA	No PA	No PA
chr_1	ZTRRes_00020	123050	124219	ZtRRes_00020	ZtRRes_00020	ZtRRes_00020	ZtRRes_00020	ZtRRes_00020	ZtRRes_00020	ZtRRes_00020	ZtRRes_00020	ZtRRes_00020	ZtRRes_00020	ZtRRes_00020	ZtRRes_00020	ZtRRes_00020	#N/A	0	0	NoPA	No PA	No PA
chr_1	ZTRRes_00021	124701	126736	ZtRRes_00021	ZtRRes_00021	ZtRRes_00021	ZtRRes_00021	ZtRRes_00021	ZtRRes_00021	ZtRRes_00021	ZtRRes_00021	ZtRRes_00021	ZtRRes_00021	ZtRRes_00021	ZtRRes_00021	ZtRRes_00021	#N/A	0	0	NoPA	No PA	No PA
chr_1	ZTRRes_00022	127316	129161	ZtRRes_00022	ZtRRes_00022	ZtRRes_00022	ZtRRes_00022	ZtRRes_00022	ZtRRes_00022	ZtRRes_00022	ZtRRes_00022	ZtRRes_00022	ZtRRes_00022	ZtRRes_00022	ZtRRes_00022	ZtRRes_00022	#N/A	0	0	NoPA	No PA	No PA
chr_1	ZTRRes_00023	130031	131722	ZtRRes_00023	ZtRRes_00023	ZtRRes_00023	ZtRRes_00023	ZtRRes_00023	ZtRRes_00023	ZtRRes_00023	ZtRRes_00023	ZtRRes_00023	ZtRRes_00023	ZtRRes_00023	ZtRRes_00023	ZtRRes_00023	ZtRRes_00023	ZtRRes_00023	0	NoPA	No PA	No PA
chr_1	ZTRRes_00024	132334	133474	ZtRRes_00024	ZtRRes_00024	ZtRRes_00024	0	ZtRRes_00024	ZtRRes_00024	ZtRRes_00024	ZtRRes_00024	ZtRRes_00024	ZtRRes_00024	ZtRRes_00024	ZtRRes_00024	ZtRRes_00024	#N/A	0	1	PA	Non-secreted PA	1
chr_1	ZTRRes_00025	134262	135587	ZtRRes_00025	ZtRRes_00025	ZtRRes_00025	ZtRRes_00025	ZtRRes_00025	ZtRRes_00025	ZtRRes_00025	ZtRRes_00025	ZtRRes_00025	ZtRRes_00025	ZtRRes_00025	ZtRRes_00025	ZtRRes_00025	#N/A	0	0	NoPA	No PA	No PA
chr_1	ZTRRes_00026	136336	136869	ZtRRes_00026	ZtRRes_00026	ZtRRes_00026	ZtRRes_00026	ZtRRes_00026	ZtRRes_00026	ZtRRes_00026	ZtRRes_00026	ZtRRes_00026	ZtRRes_00026	ZtRRes_00026	ZtRRes_00026	ZtRRes_00026	#N/A	0	0	NoPA	No PA	No PA
chr_1	ZTRRes_00027	138344	140324	ZtRRes_00027	ZtRRes_00027	ZtRRes_00027	ZtRRes_00027	ZtRRes_00027	ZtRRes_00027	ZtRRes_00027	ZtRRes_00027	ZtRRes_00027	ZtRRes_00027	ZtRRes_00027	ZtRRes_00027	ZtRRes_00027	#N/A	0	0	NoPA	No PA	No PA
chr_1	ZTRRes_00028	140837	144592	ZtRRes_00028	ZtRRes_00028	ZtRRes_00028	ZtRRes_00028	ZtRRes_00028	ZtRRes_00028	ZtRRes_00028	ZtRRes_00028	ZtRRes_00028	ZtRRes_00028	ZtRRes_00028	ZtRRes_00028	ZtRRes_00028	#N/A	0	0	NoPA	No PA	No PA
chr_1	ZTRRes_00029	145496	146929	ZtRRes_00029	ZtRRes_00029	ZtRRes_00029	ZtRRes_00029	ZtRRes_00029	ZtRRes_00029	ZtRRes_00029	ZtRRes_00029	ZtRRes_00029	ZtRRes_00029	ZtRRes_00029	ZtRRes_00029	ZtRRes_00029	#N/A	0	0	NoPA	No PA	No PA
chr_1	ZTRRes_00030	147453	148481	ZtRRes_00030	ZtRRes_00030	ZtRRes_00030	ZtRRes_00030	ZtRRes_00030	0	ZtRRes_00030	ZtRRes_00030	ZtRRes_00030	ZtRRes_00030	ZtRRes_00030	0	ZtRRes_00030	#N/A	0	2	PA	Non-secreted PA	2 or more
chr_1	ZTRRes_00031	148830	150020	ZtRRes_00031	0	ZtRRes_00031	ZtRRes_00031	ZtRRes_00031	ZtRRes_00031	ZtRRes_00031	0	0	0	ZtRRes_00031	ZtRRes_00031	ZtRRes_00031	#N/A	0	4	PA	Non-secreted PA	2 or more
chr_1	ZTRRes_00032	150985	151662	ZtRRes_00032	ZtRRes_00032	ZtRRes_00032	ZtRRes_00032	ZtRRes_00032	ZtRRes_00032	ZtRRes_00032	ZtRRes_00032	ZtRRes_00032	ZtRRes_00032	ZtRRes_00032	ZtRRes_00032	ZtRRes_00032	#N/A	0	0	NoPA	No PA	No PA
chr_1	ZTRRes_00033	153146	154358	ZtRRes_00033	ZtRRes_00033	ZtRRes_00033	ZtRRes_00033	ZtRRes_00033	ZtRRes_00033	ZtRRes_00033	ZtRRes_00033	ZtRRes_00033	ZtRRes_00033	ZtRRes_00033	ZtRRes_00033	ZtRRes_00033	#N/A	0	0	NoPA	No PA	No PA
chr_1	ZTRRes_00034	154820	155431	ZtRRes_00034	ZtRRes_00034	ZtRRes_00034	ZtRRes_00034	ZtRRes_00034	ZtRRes_00034	ZtRRes_00034	ZtRRes_00034	ZtRRes_00034	ZtRRes_00034	ZtRRes_00034	ZtRRes_00034	ZtRRes_00034	#N/A	0	0	NoPA	No PA	No PA
chr_1	ZTRRes_00035	155512	156639	ZtRRes_00035	ZtRRes_00035	0	ZtRRes_00035	ZtRRes_00035	ZtRRes_00035	ZtRRes_00035	0	ZtRRes_00035	ZtRRes_00035	0	0	ZtRRes_00035	#N/A	0	4	PA	Non-secreted PA	2 or more
chr_1	ZTRRes_00036	156869	158092	ZtRRes_00036	ZtRRes_00036	ZtRRes_00036	ZtRRes_00036	ZtRRes_00036	ZtRRes_00036	ZtRRes_00036	ZtRRes_00036	ZtRRes_00036	ZtRRes_00036	ZtRRes_00036	ZtRRes_00036	ZtRRes_00036	#N/A	0	0	NoPA	No PA	No PA
chr_1	ZTRRes_00037	160833	162631	ZtRRes_00037	0	0	ZtRRes_00037	0	0	0	0	ZtRRes_00037	0	0	ZtRRes_00037	0	#N/A	0	9	PA	Non-secreted PA	2 or more
chr_1	ZTRRes_00038	168756	169304	ZtRRes_00038	ZtRRes_00038	ZtRRes_00038	ZtRRes_00038	ZtRRes_00038	ZtRRes_00038	ZtRRes_00038	ZtRRes_00038	ZtRRes_00038	ZtRRes_00038	ZtRRes_00038	ZtRRes_00038	ZtRRes_00038	#N/A	0	0	NoPA	No PA	No PA
chr_1	ZTRRes_00039	176291	177190	ZtRRes_00039	ZtRRes_00039	ZtRRes_00039	ZtRRes_00039	ZtRRes_00039	ZtRRes_00039	ZtRRes_00039	ZtRRes_00039	ZtRRes_00039	ZtRRes_00039	ZtRRes_00039	ZtRRes_00039	ZtRRes_00039	#N/A	0	0	NoPA	No PA	No PA
chr_1	ZTRRes_00040	178666	179706	ZtRRes_00040	ZtRRes_00040	ZtRRes_00040	ZtRRes_00040	ZtRRes_00040	ZtRRes_00040	ZtRRes_00040	ZtRRes_00040	ZtRRes_00040	ZtRRes_00040	ZtRRes_00040	ZtRRes_00040	ZtRRes_00040	#N/A	0	0	NoPA	No PA	No PA
chr_1	ZTRRes_00041	180980	181959	ZtRRes_00041	ZtRRes_00041	ZtRRes_00041	ZtRRes_00041	ZtRRes_00041	ZtRRes_00041	ZtRRes_00041	ZtRRes_00041	ZtRRes_00041	ZtRRes_00041	ZtRRes_00041	ZtRRes_00041	ZtRRes_00041	#N/A	0	0	NoPA	No PA	No PA
chr_1	ZTRRes_00042	189667	192295	ZtRRes_00042	ZtRRes_00042	ZtRRes_00042	ZtRRes_00042	ZtRRes_00042	ZtRRes_00042	ZtRRes_00042	ZtRRes_00042	ZtRRes_00042	ZtRRes_00042	ZtRRes_00042	ZtRRes_00042	ZtRRes_00042	#N/A	0	0	NoPA	No PA	No PA
chr_1	ZTRRes_00043	192635	193430	ZtRRes_00043	ZtRRes_00043	ZtRRes_00043	ZtRRes_00043	ZtRRes_00043	ZtRRes_00043	ZtRRes_00043	ZtRRes_00043	ZtRRes_00043	ZtRRes_00043	ZtRRes_00043	ZtRRes_00043	ZtRRes_00043	ZtRRes_00043	ZtRRes_00043	0	NoPA	No PA	No PA
chr_1	ZTRRes_00044	194056	197574	ZtRRes_00044	ZtRRes_00044	ZtRRes_00044	ZtRRes_00044	ZtRRes_00044	ZtRRes_00044	ZtRRes_00044	ZtRRes_00044	ZtRRes_00044	ZtRRes_00044	ZtRRes_00044	ZtRRes_00044	ZtRRes_00044	ZtRRes_00044	ZtRRes_00044	0	NoPA	No PA	No PA
chr_1	ZTRRes_00045	201199	202334	ZtRRes_00045	ZtRRes_00045	ZtRRes_00045	ZtRRes_00045	ZtRRes_00045	ZtRRes_00045	ZtRRes_00045	ZtRRes_00045	ZtRRes_00045	ZtRRes_00045	ZtRRes_00045	ZtRRes_00045	ZtRRes_00045	#N/A	0	0	NoPA	No PA	No PA
chr_1	ZTRRes_00046	203107	205260	ZtRRes_00046	ZtRRes_00046	ZtRRes_00046	ZtRRes_00046	ZtRRes_00046	ZtRRes_00046	ZtRRes_00046	ZtRRes_00046	ZtRRes_00046	ZtRRes_00046	ZtRRes_00046	ZtRRes_00046	ZtRRes_00046	#N/A	0	0	NoPA	No PA	No PA
chr_1	ZTRRes_00047	206531	211224	ZtRRes_00047	ZtRRes_00047	ZtRRes_00047	ZtRRes_00047	ZtRRes_00047	ZtRRes_00047	ZtRRes_00047	ZtRRes_00047	ZtRRes_00047	ZtRRes_00047	ZtRRes_00047	ZtRRes_00047	ZtRRes_00047	#N/A	0	0	NoPA	No PA	No PA
chr_1	ZTRRes_00048	211916	212437	ZtRRes_00048	ZtRRes_00048	ZtRRes_00048	ZtRRes_00048	ZtRRes_00048	ZtRRes_00048	ZtRRes_00048	ZtRRes_00048	ZtRRes_00048	ZtRRes_00048	ZtRRes_00048	ZtRRes_00048	ZtRRes_00048	#N/A	0	0	NoPA	No PA	No PA
chr_1	ZTRRes_00049	213893	216649	ZtRRes_00049	ZtRRes_00049	ZtRRes_00049	ZtRRes_00049	ZtRRes_00049	ZtRRes_00049	ZtRRes_00049	ZtRRes_00049	ZtRRes_00049	ZtRRes_00049	ZtRRes_00049	ZtRRes_00049	ZtRRes_00049	#N/A	0	0	NoPA	No PA	No PA
chr_1	ZTRRes_00050	217709	223342	ZtRRes_00050	ZtRRes_00050	ZtRRes_00050	ZtRRes_00050	ZtRRes_00050	ZtRRes_00050	ZtRRes_00050	ZtRRes_00050	ZtRRes_00050	ZtRRes_00050	ZtRRes_00050	ZtRRes_00050	ZtRRes_00050	#N/A	0	0	NoPA	No PA	No PA
chr_1	ZTRRes_00051	226790	228168	ZtRRes_00051	ZtRRes_00051	ZtRRes_00051	0	ZtRRes_00051	ZtRRes_00051	ZtRRes_00051	0	ZtRRes_00051	ZtRRes_00051	ZtRRes_00051	0	ZtRRes_00051	#N/A	0	3	PA	Non-secreted PA	2 or more
chr_1	ZTRRes_00052	230445	231644	ZtRRes_00052	ZtRRes_00052	ZtRRes_00052	ZtRRes_00052	ZtRRes_00052	ZtRRes_00052	ZtRRes_00052	ZtRRes_00052	ZtRRes_00052	ZtRRes_00052	ZtRRes_00052	ZtRRes_00052	ZtRRes_00052	#N/A	0	0	NoPA	No PA	No PA
chr_1	ZTRRes_00053	232873	233333	ZtRRes_00053	ZtRRes_00053	ZtRRes_00053	ZtRRes_00053	ZtRRes_00053	ZtRRes_00053	ZtRRes_00053	ZtRRes_00053	ZtRRes_00053	ZtRRes_00053	ZtRRes_00053	ZtRRes_00053	ZtRRes_00053	ZtRRes_00053	ZtRRes_00053	0	NoPA	No PA	No PA
chr_1	ZTRRes_00054	234190	234897	ZtRRes_00054	ZtRRes_00054	ZtRRes_00054	ZtRRes_00054	ZtRRes_00054	ZtRRes_00054	ZtRRes_00054	ZtRRes_00054	ZtRRes_00054	ZtRRes_00054	ZtRRes_00054	ZtRRes_00054	ZtRRes_00054	ZtRRes_00054	ZtRRes_00054	0	NoPA	No PA	No PA
chr_1	ZTRRes_00055	236217	236788	ZtRRes_00055	ZtRRes_00055	ZtRRes_00055	ZtRRes_00055	ZtRRes_00055	ZtRRes_00055	ZtRRes_00055	ZtRRes_00055	ZtRRes_00055	ZtRRes_00055	ZtRRes_00055	ZtRRes_00055	ZtRRes_00055	#N/A	0	0	NoPA	No PA	No PA
chr_1	ZTRRes_00056	237862	238635	ZtRRes_00056	ZtRRes_00056	ZtRRes_00056	ZtRRes_00056	ZtRRes_00056	ZtRRes_00056	ZtRRes_00056	ZtRRes_00056	ZtRRes_00056	ZtRRes_00056	ZtRRes_00056	ZtRRes_00056	ZtRRes_00056	ZtRRes_00056	ZtRRes_00056	0	NoPA	No PA	No PA
chr_1	ZTRRes_00057	239195	240148	ZtRRes_00057	ZtRRes_00057	ZtRRes_00057	ZtRRes_00057	ZtRRes_00057	ZtRRes_00057	ZtRRes_00057	ZtRRes_00057	ZtRRes_00057	ZtRRes_00057	ZtRRes_00057	ZtRRes_00057	ZtRRes_00057	#N/A	0	0	NoPA	No PA	No PA
chr_1	ZTRRes_00058	243152	243579	ZtRRes_00058	ZtRRes_00058	ZtRRes_00058	ZtRRes_00058	ZtRRes_00058	ZtRRes_00058	ZtRRes_00058	ZtRRes_00058	ZtRRes_00058	ZtRRes_00058	ZtRRes_00058	ZtRRes_00058	ZtRRes_00058	#N/A	0	0	NoPA	No PA	No PA
chr_1	ZTRRes_00059	246303	246675	ZtRRes_00059	ZtRRes_00059	ZtRRes_00059	ZtRRes_00059	ZtRRes_00059	ZtRRes_00059	ZtRRes_00059	ZtRRes_00059	ZtRRes_00059	ZtRRes_00059	ZtRRes_00059	ZtRRes_00059	ZtRRes_00059	#N/A	0	0	NoPA	No PA	No PA
chr_1	ZTRRes_00060	249434	250924	ZtRRes_00060	ZtRRes_00060	ZtRRes_00060	ZtRRes_00060	ZtRRes_00060	ZtRRes_00060	ZtRRes_00060	ZtRRes_00060	ZtRRes_00060	ZtRRes_00060	ZtRRes_00060	ZtRRes_00060	ZtRRes_00060	#N/A	0	0	NoPA	No PA	No PA
chr_1	ZTRRes_00061	251173	251720	ZtRRes_00061	ZtRRes_00061	ZtRRes_00061	ZtRRes_00061	ZtRRes_00061	ZtRRes_00061	ZtRRes_00061	ZtRRes_00061	ZtRRes_00061	ZtRRes_00061	ZtRRes_00061	ZtRRes_00061	ZtRRes_00061	#N/A	0	0	NoPA	No PA	No PA
chr_1	ZTRRes_00062	255785	258495	ZtRRes_00062	ZtRRes_00062	ZtRRes_00062	ZtRRes_00062	ZtRRes_00062	ZtRRes_00062	ZtRRes_00062	ZtRRes_00062	ZtRRes_00062	ZtRRes_00062	ZtRRes_00062	ZtRRes_00062	ZtRRes_00062	#N/A	0	0	NoPA	No PA	No PA
chr_1	ZTRRes_00063	261356	262372	ZtRRes_00063	ZtRRes_00063	ZtRRes_00063	ZtRRes_00063	ZtRRes_00063	ZtRRes_00063	ZtRRes_00063	ZtRRes_00063	ZtRRes_00063	ZtRRes_00063	ZtRRes_00063	ZtRRes_00063	ZtRRes_00063	#N/A	0	0	NoPA	No PA	No PA
chr_1	ZTRRes_00064	262670	264418	ZtRRes_00064	ZtRRes_00064	ZtRRes_00064	ZtRRes_00064	ZtRRes_00064	ZtRRes_00064	ZtRRes_00064	ZtRRes_00064	ZtRRes_00064	ZtRRes_00064	ZtRRes_00064	ZtRRes_00064	ZtRRes_00064	#N/A	0	0	NoPA	No PA	No PA
chr_1	ZTRRes_00065	265655	266656	ZtRRes_00065	ZtRRes_00065	ZtRRes_00065	ZtRRes_00065	ZtRRes_00065	ZtRRes_00065	ZtRRes_00065	ZtRRes_00065	ZtRRes_00065	ZtRRes_00065	ZtRRes_00065	ZtRRes_00065	ZtRRes_00065	#N/A	0	0	NoPA	No PA	No PA
chr_1	ZTRRes_00066	267767	270098	ZtRRes_00066	ZtRRes_00066	ZtRRes_00066	ZtRRes_00066	ZtRRes_00066	ZtRRes_00066	ZtRRes_00066	ZtRRes_00066	ZtRRes_00066	ZtRRes_00066	ZtRRes_00066	ZtRRes_00066	ZtRRes_00066	#N/A	0	0	NoPA	No PA	No PA
chr_1	ZTRRes_00067	270274	271035	ZtRRes_00067	ZtRRes_00067	ZtRRes_00067	ZtRRes_00067	ZtRRes_00067	ZtRRes_00067	ZtRRes_00067	ZtRRes_00067	ZtRRes_00067	ZtRRes_00067	ZtRRes_00067	ZtRRes_00067	ZtRRes_00067	#N/A	0	0	NoPA	No PA	No PA
chr_1	ZTRRes_00068	270352	270843	ZtRRes_00068	ZtRRes_00068	ZtRRes_00068	ZtRRes_00068	ZtRRes_00068	ZtRRes_00068	ZtRRes_00068	ZtRRes_00068	ZtRRes_00068	ZtRRes_00068	ZtRRes_00068	ZtRRes_00068	ZtRRes_00068	#N/A	0	0	NoPA	No PA	No PA
chr_1	ZTRRes_00069	273593	275138	ZtRRes_00069	ZtRRes_00069	ZtRRes_00069	ZtRRes_00069	ZtRRes_00069	0	ZtRRes_00069	ZtRRes_00069	ZtRRes_00069	ZtRRes_00069	ZtRRes_00069	ZtRRes_00069	ZtRRes_00069	#N/A	0	1	PA	Non-secreted PA	1
chr_1	ZTRRes_00070	275375	275952	ZtRRes_00070	ZtRRes_00070	ZtRRes_00070	ZtRRes_00070	ZtRRes_00070	ZtRRes_00070	ZtRRes_00070	ZtRRes_00070	ZtRRes_00070	ZtRRes_00070	ZtRRes_00070	ZtRRes_00070	ZtRRes_00070	#N/A	0	0	NoPA	No PA	No PA
chr_1	ZTRRes_00071	276761	277573	0	0	0	0	ZtRRes_00071	0	ZtRRes_00071	0	0	ZtRRes_00071	0	0	ZtRRes_00071	ZtRRes_00071	ZtRRes_00071	9	PA	Secreted PA	2 or more
chr_1	ZTRRes_00072	278572	283062	ZtRRes_00072	ZtRRes_00072	ZtRRes_00072	ZtRRes_00072	ZtRRes_00072	ZtRRes_00072	ZtRRes_00072	ZtRRes_00072	ZtRRes_00072	ZtRRes_00072	ZtRRes_00072	ZtRRes_00072	ZtRRes_00072	#N/A	0	0	NoPA	No PA	No PA
chr_1	ZTRRes_00073	283637	286645	ZtRRes_00073	ZtRRes_00073	ZtRRes_00073	ZtRRes_00073	ZtRRes_00073	ZtRRes_00073	ZtRRes_00073	ZtRRes_00073	ZtRRes_00073	ZtRRes_00073	ZtRRes_00073	ZtRRes_00073	ZtRRes_00073	#N/A	0	0	NoPA	No PA	No PA
chr_1	ZTRRes_00074	289005	290279	ZtRRes_00074	ZtRRes_00074	ZtRRes_00074	ZtRRes_00074	ZtRRes_00074	ZtRRes_00074	ZtRRes_00074	ZtRRes_00074	ZtRRes_00074	ZtRRes_00074	ZtRRes_00074	ZtRRes_00074	ZtRRes_00074	#N/A	0	0	NoPA	No PA	No PA
chr_1	ZTRRes_00075	290539	292224	ZtRRes_00075	ZtRRes_00075	ZtRRes_00075	ZtRRes_00075	ZtRRes_00075	ZtRRes_00075	ZtRRes_00075	ZtRRes_00075	ZtRRes_00075	ZtRRes_00075	ZtRRes_00075	ZtRRes_00075	ZtRRes_00075	#N/A	0	0	NoPA	No PA	No PA
chr_1	ZTRRes_00076	292820	294129	ZtRRes_00076	ZtRRes_00076	ZtRRes_00076	ZtRRes_00076	ZtRRes_00076	ZtRRes_00076	ZtRRes_00076	ZtRRes_00076	ZtRRes_00076	ZtRRes_00076	ZtRRes_00076	ZtRRes_00076	ZtRRes_00076	#N/A	0	0	NoPA	No PA	No PA
chr_1	ZTRRes_00077	296406	297950	ZtRRes_00077	ZtRRes_00077	ZtRRes_00077	ZtRRes_00077	ZtRRes_00077	ZtRRes_00077	ZtRRes_00077	ZtRRes_00077	ZtRRes_00077	ZtRRes_00077	ZtRRes_00077	ZtRRes_00077	ZtRRes_00077	#N/A	0	0	NoPA	No PA	No PA
chr_1	ZTRRes_00078	298447	300513	ZtRRes_00078	ZtRRes_00078	ZtRRes_00078	ZtRRes_00078	ZtRRes_00078	ZtRRes_00078	ZtRRes_00078	ZtRRes_00078	ZtRRes_00078	ZtRRes_00078	ZtRRes_00078	ZtRRes_00078	ZtRRes_00078	#N/A	0	0	NoPA	No PA	No PA
chr_1	ZTRRes_00079	300854	302641	ZtRRes_00079	ZtRRes_00079	ZtRRes_00079	ZtRRes_00079	ZtRRes_00079	ZtRRes_00079	ZtRRes_00079	ZtRRes_00079	ZtRRes_00079	ZtRRes_00079	ZtRRes_00079	ZtRRes_00079	ZtRRes_00079	#N/A	0	0	NoPA	No PA	No PA
chr_1	ZTRRes_00080	304679	307942	ZtRRes_00080	ZtRRes_00080	ZtRRes_00080	ZtRRes_00080	ZtRRes_00080	0	0	ZtRRes_00080	ZtRRes_00080	ZtRRes_00080	ZtRRes_00080	ZtRRes_00080	ZtRRes_00080	#N/A	0	2	PA	Non-secreted PA	2 or more
chr_1	ZTRRes_00081	308550	308967	ZtRRes_00081	ZtRRes_00081	ZtRRes_00081	ZtRRes_00081	ZtRRes_00081	ZtRRes_00081	ZtRRes_00081	ZtRRes_00081	ZtRRes_00081	ZtRRes_00081	ZtRRes_00081	ZtRRes_00081	ZtRRes_00081	#N/A	0	0	NoPA	No PA	No PA
chr_1	ZTRRes_00082	309601	311484	ZtRRes_00082	ZtRRes_00082	ZtRRes_00082	ZtRRes_00082	ZtRRes_00082	ZtRRes_00082	ZtRRes_00082	ZtRRes_00082	ZtRRes_00082	ZtRRes_00082	ZtRRes_00082	ZtRRes_00082	ZtRRes_00082	#N/A	0	0	NoPA	No PA	No PA
chr_1	ZTRRes_00083	313055	313957	ZtRRes_00083	ZtRRes_00083	ZtRRes_00083	ZtRRes_00083	ZtRRes_00083	ZtRRes_00083	ZtRRes_00083	ZtRRes_00083	ZtRRes_00083	ZtRRes_00083	ZtRRes_00083	ZtRRes_00083	ZtRRes_00083	ZtRRes_00083	ZtRRes_00083	0	NoPA	No PA	No PA
chr_1	ZTRRes_00084	316073	325963	ZtRRes_00084	ZtRRes_00084	ZtRRes_00084	ZtRRes_00084	ZtRRes_00084	ZtRRes_00084	ZtRRes_00084	ZtRRes_00084	ZtRRes_00084	ZtRRes_00084	ZtRRes_00084	ZtRRes_00084	ZtRRes_00084	#N/A	0	0	NoPA	No PA	No PA
chr_1	ZTRRes_00085	326422	331227	0	0	0	0	ZtRRes_00085	0	0	0	ZtRRes_00085	0	0	0	0	ZtRRes_00085	ZtRRes_00085	11	PA	Secreted PA	2 or more
chr_1	ZTRRes_00086	334756	337421	ZtRRes_00086	ZtRRes_00086	ZtRRes_00086	ZtRRes_00086	ZtRRes_00086	ZtRRes_00086	ZtRRes_00086	ZtRRes_00086	ZtRRes_00086	ZtRRes_00086	ZtRRes_00086	ZtRRes_00086	ZtRRes_00086	#N/A	0	0	NoPA	No PA	No PA
chr_1	ZTRRes_00087	343002	344777	ZtRRes_00087	ZtRRes_00087	ZtRRes_00087	ZtRRes_00087	ZtRRes_00087	ZtRRes_00087	ZtRRes_00087	ZtRRes_00087	ZtRRes_00087	ZtRRes_00087	ZtRRes_00087	ZtRRes_00087	ZtRRes_00087	#N/A	0	0	NoPA	No PA	No PA
chr_1	ZTRRes_00088	345834	346807	ZtRRes_00088	ZtRRes_00088	ZtRRes_00088	ZtRRes_00088	ZtRRes_00088	ZtRRes_00088	ZtRRes_00088	ZtRRes_00088	ZtRRes_00088	ZtRRes_00088	ZtRRes_00088	ZtRRes_00088	ZtRRes_00088	#N/A	0	0	NoPA	No PA	No PA
chr_1	ZTRRes_00089	348282	349893	ZtRRes_00089	ZtRRes_00089	ZtRRes_00089	ZtRRes_00089	ZtRRes_00089	ZtRRes_00089	ZtRRes_00089	ZtRRes_00089	ZtRRes_00089	ZtRRes_00089	ZtRRes_00089	ZtRRes_00089	ZtRRes_00089	#N/A	0	0	NoPA	No PA	No PA
chr_1	ZTRRes_00090	351187	353108	ZtRRes_00090	ZtRRes_00090	ZtRRes_00090	ZtRRes_00090	ZtRRes_00090	ZtRRes_00090	ZtRRes_00090	ZtRRes_00090	ZtRRes_00090	ZtRRes_00090	ZtRRes_00090	ZtRRes_00090	ZtRRes_00090	ZtRRes_00090	ZtRRes_00090	0	NoPA	No PA	No PA
chr_1	ZTRRes_00091	353858	356317	ZtRRes_00091	ZtRRes_00091	ZtRRes_00091	ZtRRes_00091	ZtRRes_00091	ZtRRes_00091	ZtRRes_00091	ZtRRes_00091	ZtRRes_00091	ZtRRes_00091	ZtRRes_00091	ZtRRes_00091	ZtRRes_00091	#N/A	0	0	NoPA	No PA	No PA
chr_1	ZTRRes_00092	356771	357205	0	ZtRRes_00092	ZtRRes_00092	ZtRRes_00092	ZtRRes_00092	ZtRRes_00092	ZtRRes_00092	0	ZtRRes_00092	ZtRRes_00092	ZtRRes_00092	ZtRRes_00092	ZtRRes_00092	#N/A	0	2	PA	Non-secreted PA	2 or more
chr_1	ZTRRes_00093	358191	359051	ZtRRes_00093	ZtRRes_00093	ZtRRes_00093	ZtRRes_00093	ZtRRes_00093	ZtRRes_00093	ZtRRes_00093	ZtRRes_00093	ZtRRes_00093	ZtRRes_00093	ZtRRes_00093	ZtRRes_00093	ZtRRes_00093	#N/A	0	0	NoPA	No PA	No PA
chr_1	ZTRRes_00094	360517	362778	ZtRRes_00094	ZtRRes_00094	ZtRRes_00094	ZtRRes_00094	ZtRRes_00094	ZtRRes_00094	ZtRRes_00094	ZtRRes_00094	ZtRRes_00094	ZtRRes_00094	ZtRRes_00094	ZtRRes_00094	ZtRRes_00094	ZtRRes_00094	ZtRRes_00094	0	NoPA	No PA	No PA
chr_1	ZTRRes_00095	370423	371466	ZtRRes_00095	ZtRRes_00095	ZtRRes_00095	ZtRRes_00095	ZtRRes_00095	ZtRRes_00095	ZtRRes_00095	ZtRRes_00095	ZtRRes_00095	ZtRRes_00095	ZtRRes_00095	ZtRRes_00095	ZtRRes_00095	#N/A	0	0	NoPA	No PA	No PA
chr_1	ZTRRes_00096	372746	373006	0	0	0	0	0	ZtRRes_00096	ZtRRes_00096	0	0	ZtRRes_00096	0	0	0	#N/A	0	10	PA	Non-secreted PA	2 or more
chr_1	ZTRRes_00097	373105	373947	0	0	0	0	0	0	0	0	0	0	0	0	0	#N/A	0	13	NoPA	No PA	No PA
chr_1	ZTRRes_00098	375594	376460	ZtRRes_00098	ZtRRes_00098	ZtRRes_00098	ZtRRes_00098	ZtRRes_00098	ZtRRes_00098	ZtRRes_00098	ZtRRes_00098	ZtRRes_00098	ZtRRes_00098	ZtRRes_00098	ZtRRes_00098	ZtRRes_00098	#N/A	0	0	NoPA	No PA	No PA
chr_1	ZTRRes_00099	379302	381080	ZtRRes_00099	ZtRRes_00099	ZtRRes_00099	ZtRRes_00099	ZtRRes_00099	ZtRRes_00099	ZtRRes_00099	ZtRRes_00099	ZtRRes_00099	ZtRRes_00099	ZtRRes_00099	ZtRRes_00099	ZtRRes_00099	#N/A	0	0	NoPA	No PA	No PA
chr_1	ZTRRes_00100	382033	383653	ZtRRes_00100	ZtRRes_00100	ZtRRes_00100	ZtRRes_00100	ZtRRes_00100	ZtRRes_00100	ZtRRes_00100	ZtRRes_00100	ZtRRes_00100	ZtRRes_00100	ZtRRes_00100	ZtRRes_00100	ZtRRes_00100	#N/A	0	0	NoPA	No PA	No PA
chr_1	ZTRRes_00101	384242	385260	ZtRRes_00101	ZtRRes_00101	ZtRRes_00101	ZtRRes_00101	ZtRRes_00101	ZtRRes_00101	ZtRRes_00101	ZtRRes_00101	ZtRRes_00101	ZtRRes_00101	ZtRRes_00101	ZtRRes_00101	ZtRRes_00101	#N/A	0	0	NoPA	No PA	No PA
chr_1	ZTRRes_00102	388758	391729	0	0	0	0	0	0	0	0	0	0	0	0	0	#N/A	0	13	NoPA	No PA	No PA
chr_1	ZTRRes_00103	388840	398654	0	0	0	0	0	0	0	0	0	0	0	0	0	#N/A	0	13	NoPA	No PA	No PA
chr_1	ZTRRes_00104	402495	403028	ZtRRes_00104	ZtRRes_00104	ZtRRes_00104	ZtRRes_00104	ZtRRes_00104	ZtRRes_00104	ZtRRes_00104	ZtRRes_00104	ZtRRes_00104	ZtRRes_00104	ZtRRes_00104	ZtRRes_00104	ZtRRes_00104	#N/A	0	0	NoPA	No PA	No PA
chr_1	ZTRRes_00105	404184	405010	ZtRRes_00105	ZtRRes_00105	ZtRRes_00105	ZtRRes_00105	ZtRRes_00105	ZtRRes_00105	ZtRRes_00105	ZtRRes_00105	ZtRRes_00105	ZtRRes_00105	ZtRRes_00105	ZtRRes_00105	ZtRRes_00105	#N/A	0	0	NoPA	No PA	No PA
chr_1	ZTRRes_00106	406098	406715	ZtRRes_00106	ZtRRes_00106	ZtRRes_00106	ZtRRes_00106	ZtRRes_00106	ZtRRes_00106	ZtRRes_00106	ZtRRes_00106	ZtRRes_00106	ZtRRes_00106	ZtRRes_00106	ZtRRes_00106	ZtRRes_00106	#N/A	0	0	NoPA	No PA	No PA
chr_1	ZTRRes_00107	409004	409441	ZtRRes_00107	ZtRRes_00107	ZtRRes_00107	ZtRRes_00107	ZtRRes_00107	ZtRRes_00107	ZtRRes_00107	ZtRRes_00107	ZtRRes_00107	ZtRRes_00107	ZtRRes_00107	ZtRRes_00107	ZtRRes_00107	ZtRRes_00107	ZtRRes_00107	0	NoPA	No PA	No PA
chr_1	ZTRRes_00108	411458	412128	ZtRRes_00108	ZtRRes_00108	ZtRRes_00108	ZtRRes_00108	ZtRRes_00108	ZtRRes_00108	ZtRRes_00108	ZtRRes_00108	ZtRRes_00108	ZtRRes_00108	ZtRRes_00108	ZtRRes_00108	ZtRRes_00108	ZtRRes_00108	ZtRRes_00108	0	NoPA	No PA	No PA
chr_1	ZTRRes_00109	413323	414819	ZtRRes_00109	ZtRRes_00109	ZtRRes_00109	ZtRRes_00109	ZtRRes_00109	ZtRRes_00109	ZtRRes_00109	ZtRRes_00109	ZtRRes_00109	ZtRRes_00109	ZtRRes_00109	ZtRRes_00109	ZtRRes_00109	#N/A	0	0	NoPA	No PA	No PA
chr_1	ZTRRes_00110	417681	418314	ZtRRes_00110	ZtRRes_00110	ZtRRes_00110	ZtRRes_00110	ZtRRes_00110	ZtRRes_00110	ZtRRes_00110	ZtRRes_00110	ZtRRes_00110	ZtRRes_00110	ZtRRes_00110	ZtRRes_00110	ZtRRes_00110	#N/A	0	0	NoPA	No PA	No PA
chr_1	ZTRRes_00111	418805	421740	ZtRRes_00111	ZtRRes_00111	ZtRRes_00111	ZtRRes_00111	ZtRRes_00111	ZtRRes_00111	ZtRRes_00111	ZtRRes_00111	ZtRRes_00111	ZtRRes_00111	ZtRRes_00111	ZtRRes_00111	ZtRRes_00111	#N/A	0	0	NoPA	No PA	No PA
chr_1	ZTRRes_00112	436744	437365	ZtRRes_00112	ZtRRes_00112	ZtRRes_00112	ZtRRes_00112	ZtRRes_00112	ZtRRes_00112	ZtRRes_00112	ZtRRes_00112	ZtRRes_00112	ZtRRes_00112	ZtRRes_00112	ZtRRes_00112	ZtRRes_00112	#N/A	0	0	NoPA	No PA	No PA
chr_1	ZTRRes_00113	437722	439452	ZtRRes_00113	ZtRRes_00113	ZtRRes_00113	ZtRRes_00113	ZtRRes_00113	ZtRRes_00113	ZtRRes_00113	ZtRRes_00113	ZtRRes_00113	ZtRRes_00113	ZtRRes_00113	ZtRRes_00113	ZtRRes_00113	#N/A	0	0	NoPA	No PA	No PA
chr_1	ZTRRes_00114	438457	439613	ZtRRes_00114	ZtRRes_00114	ZtRRes_00114	ZtRRes_00114	ZtRRes_00114	ZtRRes_00114	ZtRRes_00114	ZtRRes_00114	ZtRRes_00114	ZtRRes_00114	ZtRRes_00114	ZtRRes_00114	ZtRRes_00114	#N/A	0	0	NoPA	No PA	No PA
chr_1	ZTRRes_00115	442531	445802	ZtRRes_00115	ZtRRes_00115	ZtRRes_00115	ZtRRes_00115	ZtRRes_00115	ZtRRes_00115	ZtRRes_00115	ZtRRes_00115	ZtRRes_00115	ZtRRes_00115	ZtRRes_00115	ZtRRes_00115	ZtRRes_00115	#N/A	0	0	NoPA	No PA	No PA
chr_1	ZTRRes_00116	447562	448142	ZtRRes_00116	ZtRRes_00116	ZtRRes_00116	ZtRRes_00116	ZtRRes_00116	ZtRRes_00116	ZtRRes_00116	ZtRRes_00116	ZtRRes_00116	ZtRRes_00116	ZtRRes_00116	ZtRRes_00116	ZtRRes_00116	#N/A	0	0	NoPA	No PA	No PA
chr_1	ZTRRes_00117	449523	451016	ZtRRes_00117	ZtRRes_00117	ZtRRes_00117	ZtRRes_00117	ZtRRes_00117	ZtRRes_00117	ZtRRes_00117	ZtRRes_00117	ZtRRes_00117	ZtRRes_00117	ZtRRes_00117	ZtRRes_00117	ZtRRes_00117	#N/A	0	0	NoPA	No PA	No PA
chr_1	ZTRRes_00118	452679	453000	ZtRRes_00118	ZtRRes_00118	ZtRRes_00118	ZtRRes_00118	ZtRRes_00118	ZtRRes_00118	ZtRRes_00118	ZtRRes_00118	ZtRRes_00118	ZtRRes_00118	ZtRRes_00118	ZtRRes_00118	ZtRRes_00118	#N/A	0	0	NoPA	No PA	No PA
chr_1	ZTRRes_00119	454619	456125	ZtRRes_00119	ZtRRes_00119	ZtRRes_00119	ZtRRes_00119	ZtRRes_00119	ZtRRes_00119	ZtRRes_00119	ZtRRes_00119	ZtRRes_00119	ZtRRes_00119	ZtRRes_00119	ZtRRes_00119	ZtRRes_00119	#N/A	0	0	NoPA	No PA	No PA
chr_1	ZTRRes_00120	456512	458770	ZtRRes_00120	ZtRRes_00120	ZtRRes_00120	ZtRRes_00120	ZtRRes_00120	ZtRRes_00120	ZtRRes_00120	ZtRRes_00120	ZtRRes_00120	ZtRRes_00120	ZtRRes_00120	ZtRRes_00120	ZtRRes_00120	#N/A	0	0	NoPA	No PA	No PA
chr_1	ZTRRes_00121	459400	464122	ZtRRes_00121	ZtRRes_00121	ZtRRes_00121	ZtRRes_00121	ZtRRes_00121	ZtRRes_00121	ZtRRes_00121	ZtRRes_00121	ZtRRes_00121	ZtRRes_00121	ZtRRes_00121	ZtRRes_00121	ZtRRes_00121	#N/A	0	0	NoPA	No PA	No PA
chr_1	ZTRRes_00122	465397	473398	0	0	0	0	0	0	0	0	0	0	0	0	0	#N/A	0	13	NoPA	No PA	No PA
chr_1	ZTRRes_00123	473916	475518	ZtRRes_00123	ZtRRes_00123	ZtRRes_00123	ZtRRes_00123	ZtRRes_00123	ZtRRes_00123	ZtRRes_00123	ZtRRes_00123	ZtRRes_00123	ZtRRes_00123	ZtRRes_00123	ZtRRes_00123	ZtRRes_00123	#N/A	0	0	NoPA	No PA	No PA
chr_1	ZTRRes_00124	476095	477402	ZtRRes_00124	ZtRRes_00124	ZtRRes_00124	ZtRRes_00124	ZtRRes_00124	ZtRRes_00124	ZtRRes_00124	ZtRRes_00124	ZtRRes_00124	ZtRRes_00124	ZtRRes_00124	ZtRRes_00124	ZtRRes_00124	#N/A	0	0	NoPA	No PA	No PA
chr_1	ZTRRes_00125	478286	479148	ZtRRes_00125	ZtRRes_00125	ZtRRes_00125	ZtRRes_00125	ZtRRes_00125	ZtRRes_00125	ZtRRes_00125	ZtRRes_00125	ZtRRes_00125	ZtRRes_00125	ZtRRes_00125	ZtRRes_00125	ZtRRes_00125	#N/A	0	0	NoPA	No PA	No PA
chr_1	ZTRRes_00126	482757	484889	ZtRRes_00126	ZtRRes_00126	ZtRRes_00126	ZtRRes_00126	ZtRRes_00126	ZtRRes_00126	ZtRRes_00126	ZtRRes_00126	ZtRRes_00126	ZtRRes_00126	ZtRRes_00126	ZtRRes_00126	ZtRRes_00126	#N/A	0	0	NoPA	No PA	No PA
chr_1	ZTRRes_00127	486232	490784	ZtRRes_00127	ZtRRes_00127	ZtRRes_00127	ZtRRes_00127	ZtRRes_00127	ZtRRes_00127	ZtRRes_00127	ZtRRes_00127	ZtRRes_00127	ZtRRes_00127	ZtRRes_00127	ZtRRes_00127	ZtRRes_00127	#N/A	0	0	NoPA	No PA	No PA
chr_1	ZTRRes_00128	493684	498849	ZtRRes_00128	ZtRRes_00128	ZtRRes_00128	ZtRRes_00128	ZtRRes_00128	ZtRRes_00128	ZtRRes_00128	ZtRRes_00128	ZtRRes_00128	ZtRRes_00128	ZtRRes_00128	ZtRRes_00128	ZtRRes_00128	#N/A	0	0	NoPA	No PA	No PA
chr_1	ZTRRes_00129	509647	512842	ZtRRes_00129	ZtRRes_00129	ZtRRes_00129	ZtRRes_00129	ZtRRes_00129	ZtRRes_00129	ZtRRes_00129	ZtRRes_00129	ZtRRes_00129	ZtRRes_00129	ZtRRes_00129	ZtRRes_00129	ZtRRes_00129	ZtRRes_00129	ZtRRes_00129	0	NoPA	No PA	No PA
chr_1	ZTRRes_00130	513823	514845	ZtRRes_00130	ZtRRes_00130	ZtRRes_00130	ZtRRes_00130	ZtRRes_00130	ZtRRes_00130	ZtRRes_00130	ZtRRes_00130	ZtRRes_00130	ZtRRes_00130	ZtRRes_00130	ZtRRes_00130	ZtRRes_00130	#N/A	0	0	NoPA	No PA	No PA
chr_1	ZTRRes_00131	515125	515463	ZtRRes_00131	ZtRRes_00131	ZtRRes_00131	ZtRRes_00131	ZtRRes_00131	ZtRRes_00131	ZtRRes_00131	ZtRRes_00131	ZtRRes_00131	ZtRRes_00131	ZtRRes_00131	ZtRRes_00131	ZtRRes_00131	#N/A	0	0	NoPA	No PA	No PA
chr_1	ZTRRes_00132	515839	516617	ZtRRes_00132	ZtRRes_00132	ZtRRes_00132	ZtRRes_00132	ZtRRes_00132	ZtRRes_00132	ZtRRes_00132	ZtRRes_00132	ZtRRes_00132	ZtRRes_00132	ZtRRes_00132	ZtRRes_00132	ZtRRes_00132	#N/A	0	0	NoPA	No PA	No PA
chr_1	ZTRRes_00133	521744	524817	ZtRRes_00133	ZtRRes_00133	ZtRRes_00133	ZtRRes_00133	ZtRRes_00133	ZtRRes_00133	ZtRRes_00133	ZtRRes_00133	ZtRRes_00133	ZtRRes_00133	ZtRRes_00133	ZtRRes_00133	ZtRRes_00133	#N/A	0	0	NoPA	No PA	No PA
chr_1	ZTRRes_00134	525245	528061	ZtRRes_00134	ZtRRes_00134	ZtRRes_00134	ZtRRes_00134	ZtRRes_00134	ZtRRes_00134	ZtRRes_00134	ZtRRes_00134	ZtRRes_00134	ZtRRes_00134	ZtRRes_00134	ZtRRes_00134	ZtRRes_00134	#N/A	0	0	NoPA	No PA	No PA
chr_1	ZTRRes_00135	529344	533909	ZtRRes_00135	ZtRRes_00135	ZtRRes_00135	ZtRRes_00135	ZtRRes_00135	ZtRRes_00135	ZtRRes_00135	ZtRRes_00135	ZtRRes_00135	ZtRRes_00135	ZtRRes_00135	ZtRRes_00135	ZtRRes_00135	#N/A	0	0	NoPA	No PA	No PA
chr_1	ZTRRes_00136	536546	537396	ZtRRes_00136	ZtRRes_00136	ZtRRes_00136	ZtRRes_00136	ZtRRes_00136	ZtRRes_00136	ZtRRes_00136	ZtRRes_00136	ZtRRes_00136	ZtRRes_00136	ZtRRes_00136	ZtRRes_00136	ZtRRes_00136	#N/A	0	0	NoPA	No PA	No PA
chr_1	ZTRRes_00137	539031	539352	ZtRRes_00137	ZtRRes_00137	ZtRRes_00137	ZtRRes_00137	ZtRRes_00137	ZtRRes_00137	ZtRRes_00137	ZtRRes_00137	ZtRRes_00137	ZtRRes_00137	ZtRRes_00137	ZtRRes_00137	ZtRRes_00137	#N/A	0	0	NoPA	No PA	No PA
chr_1	ZTRRes_00138	539448	541880	ZtRRes_00138	ZtRRes_00138	ZtRRes_00138	ZtRRes_00138	ZtRRes_00138	ZtRRes_00138	ZtRRes_00138	ZtRRes_00138	ZtRRes_00138	ZtRRes_00138	ZtRRes_00138	ZtRRes_00138	ZtRRes_00138	#N/A	0	0	NoPA	No PA	No PA
chr_1	ZTRRes_00139	542471	542982	ZtRRes_00139	0	0	0	ZtRRes_00139	ZtRRes_00139	ZtRRes_00139	0	ZtRRes_00139	ZtRRes_00139	ZtRRes_00139	0	ZtRRes_00139	#N/A	0	5	PA	Non-secreted PA	2 or more
chr_1	ZTRRes_00140	544973	546640	ZtRRes_00140	ZtRRes_00140	ZtRRes_00140	ZtRRes_00140	ZtRRes_00140	ZtRRes_00140	ZtRRes_00140	ZtRRes_00140	ZtRRes_00140	ZtRRes_00140	ZtRRes_00140	ZtRRes_00140	ZtRRes_00140	#N/A	0	0	NoPA	No PA	No PA
chr_1	ZTRRes_00141	547359	548444	ZtRRes_00141	ZtRRes_00141	ZtRRes_00141	ZtRRes_00141	ZtRRes_00141	ZtRRes_00141	ZtRRes_00141	ZtRRes_00141	ZtRRes_00141	ZtRRes_00141	ZtRRes_00141	ZtRRes_00141	ZtRRes_00141	#N/A	0	0	NoPA	No PA	No PA
chr_1	ZTRRes_00142	548999	550157	ZtRRes_00142	ZtRRes_00142	ZtRRes_00142	ZtRRes_00142	ZtRRes_00142	ZtRRes_00142	ZtRRes_00142	ZtRRes_00142	ZtRRes_00142	ZtRRes_00142	ZtRRes_00142	ZtRRes_00142	ZtRRes_00142	#N/A	0	0	NoPA	No PA	No PA
chr_1	ZTRRes_00143	550543	552333	ZtRRes_00143	ZtRRes_00143	ZtRRes_00143	ZtRRes_00143	ZtRRes_00143	ZtRRes_00143	ZtRRes_00143	ZtRRes_00143	ZtRRes_00143	ZtRRes_00143	ZtRRes_00143	ZtRRes_00143	ZtRRes_00143	#N/A	0	0	NoPA	No PA	No PA
chr_1	ZTRRes_00144	552672	555113	ZtRRes_00144	ZtRRes_00144	ZtRRes_00144	ZtRRes_00144	ZtRRes_00144	ZtRRes_00144	ZtRRes_00144	ZtRRes_00144	ZtRRes_00144	ZtRRes_00144	ZtRRes_00144	ZtRRes_00144	ZtRRes_00144	#N/A	0	0	NoPA	No PA	No PA
chr_1	ZTRRes_00145	561886	563706	ZtRRes_00145	ZtRRes_00145	ZtRRes_00145	ZtRRes_00145	ZtRRes_00145	ZtRRes_00145	ZtRRes_00145	ZtRRes_00145	ZtRRes_00145	ZtRRes_00145	ZtRRes_00145	ZtRRes_00145	ZtRRes_00145	#N/A	0	0	NoPA	No PA	No PA
chr_1	ZTRRes_00146	566184	567892	ZtRRes_00146	ZtRRes_00146	ZtRRes_00146	ZtRRes_00146	ZtRRes_00146	ZtRRes_00146	ZtRRes_00146	ZtRRes_00146	ZtRRes_00146	ZtRRes_00146	ZtRRes_00146	ZtRRes_00146	ZtRRes_00146	ZtRRes_00146	ZtRRes_00146	0	NoPA	No PA	No PA
chr_1	ZTRRes_00147	571914	573282	ZtRRes_00147	ZtRRes_00147	ZtRRes_00147	ZtRRes_00147	ZtRRes_00147	ZtRRes_00147	ZtRRes_00147	ZtRRes_00147	ZtRRes_00147	ZtRRes_00147	ZtRRes_00147	ZtRRes_00147	ZtRRes_00147	ZtRRes_00147	ZtRRes_00147	0	NoPA	No PA	No PA
chr_1	ZTRRes_00148	577111	578981	ZtRRes_00148	ZtRRes_00148	ZtRRes_00148	ZtRRes_00148	ZtRRes_00148	ZtRRes_00148	ZtRRes_00148	ZtRRes_00148	ZtRRes_00148	ZtRRes_00148	ZtRRes_00148	ZtRRes_00148	0	#N/A	0	1	PA	Non-secreted PA	1
chr_1	ZTRRes_00149	579845	581038	ZtRRes_00149	ZtRRes_00149	ZtRRes_00149	ZtRRes_00149	ZtRRes_00149	ZtRRes_00149	ZtRRes_00149	ZtRRes_00149	ZtRRes_00149	ZtRRes_00149	ZtRRes_00149	ZtRRes_00149	ZtRRes_00149	#N/A	0	0	NoPA	No PA	No PA
chr_1	ZTRRes_00150	581393	583698	ZtRRes_00150	ZtRRes_00150	ZtRRes_00150	ZtRRes_00150	ZtRRes_00150	ZtRRes_00150	ZtRRes_00150	ZtRRes_00150	ZtRRes_00150	ZtRRes_00150	ZtRRes_00150	ZtRRes_00150	ZtRRes_00150	#N/A	0	0	NoPA	No PA	No PA
chr_1	ZTRRes_00151	584220	585579	ZtRRes_00151	ZtRRes_00151	ZtRRes_00151	ZtRRes_00151	ZtRRes_00151	ZtRRes_00151	ZtRRes_00151	ZtRRes_00151	ZtRRes_00151	ZtRRes_00151	ZtRRes_00151	ZtRRes_00151	ZtRRes_00151	#N/A	0	0	NoPA	No PA	No PA
chr_1	ZTRRes_00152	587103	592649	ZtRRes_00152	ZtRRes_00152	ZtRRes_00152	ZtRRes_00152	ZtRRes_00152	ZtRRes_00152	ZtRRes_00152	ZtRRes_00152	ZtRRes_00152	ZtRRes_00152	ZtRRes_00152	ZtRRes_00152	ZtRRes_00152	#N/A	0	0	NoPA	No PA	No PA
chr_1	ZTRRes_00153	593144	595039	ZtRRes_00153	ZtRRes_00153	ZtRRes_00153	ZtRRes_00153	ZtRRes_00153	ZtRRes_00153	ZtRRes_00153	ZtRRes_00153	ZtRRes_00153	ZtRRes_00153	ZtRRes_00153	ZtRRes_00153	ZtRRes_00153	#N/A	0	0	NoPA	No PA	No PA
chr_1	ZTRRes_00154	598688	601550	0	0	ZtRRes_00154	ZtRRes_00154	ZtRRes_00154	0	ZtRRes_00154	0	0	ZtRRes_00154	ZtRRes_00154	ZtRRes_00154	0	ZtRRes_00154	ZtRRes_00154	6	PA	Secreted PA	2 or more
chr_1	ZTRRes_00155	603090	604706	ZtRRes_00155	ZtRRes_00155	ZtRRes_00155	ZtRRes_00155	ZtRRes_00155	ZtRRes_00155	ZtRRes_00155	ZtRRes_00155	ZtRRes_00155	ZtRRes_00155	ZtRRes_00155	ZtRRes_00155	ZtRRes_00155	ZtRRes_00155	ZtRRes_00155	0	NoPA	No PA	No PA
chr_1	ZTRRes_00156	606594	608362	ZtRRes_00156	ZtRRes_00156	ZtRRes_00156	ZtRRes_00156	ZtRRes_00156	ZtRRes_00156	ZtRRes_00156	ZtRRes_00156	ZtRRes_00156	ZtRRes_00156	ZtRRes_00156	ZtRRes_00156	ZtRRes_00156	#N/A	0	0	NoPA	No PA	No PA
chr_1	ZTRRes_00157	610559	613615	ZtRRes_00157	ZtRRes_00157	ZtRRes_00157	ZtRRes_00157	ZtRRes_00157	ZtRRes_00157	ZtRRes_00157	ZtRRes_00157	ZtRRes_00157	ZtRRes_00157	ZtRRes_00157	ZtRRes_00157	ZtRRes_00157	#N/A	0	0	NoPA	No PA	No PA
chr_1	ZTRRes_00158	614533	614751	ZtRRes_00158	ZtRRes_00158	ZtRRes_00158	ZtRRes_00158	ZtRRes_00158	ZtRRes_00158	ZtRRes_00158	ZtRRes_00158	ZtRRes_00158	ZtRRes_00158	ZtRRes_00158	ZtRRes_00158	ZtRRes_00158	#N/A	0	0	NoPA	No PA	No PA
chr_1	ZTRRes_00159	615870	619058	ZtRRes_00159	ZtRRes_00159	ZtRRes_00159	ZtRRes_00159	ZtRRes_00159	ZtRRes_00159	ZtRRes_00159	ZtRRes_00159	ZtRRes_00159	ZtRRes_00159	ZtRRes_00159	ZtRRes_00159	ZtRRes_00159	#N/A	0	0	NoPA	No PA	No PA
chr_1	ZTRRes_00160	626217	626567	ZtRRes_00160	ZtRRes_00160	ZtRRes_00160	ZtRRes_00160	ZtRRes_00160	ZtRRes_00160	ZtRRes_00160	ZtRRes_00160	ZtRRes_00160	ZtRRes_00160	ZtRRes_00160	ZtRRes_00160	ZtRRes_00160	ZtRRes_00160	ZtRRes_00160	0	NoPA	No PA	No PA
chr_1	ZTRRes_00161	626689	632295	ZtRRes_00161	ZtRRes_00161	ZtRRes_00161	ZtRRes_00161	ZtRRes_00161	ZtRRes_00161	ZtRRes_00161	ZtRRes_00161	ZtRRes_00161	ZtRRes_00161	ZtRRes_00161	ZtRRes_00161	ZtRRes_00161	#N/A	0	0	NoPA	No PA	No PA
chr_1	ZTRRes_00162	633097	634596	ZtRRes_00162	ZtRRes_00162	ZtRRes_00162	ZtRRes_00162	ZtRRes_00162	ZtRRes_00162	ZtRRes_00162	ZtRRes_00162	ZtRRes_00162	ZtRRes_00162	ZtRRes_00162	ZtRRes_00162	ZtRRes_00162	#N/A	0	0	NoPA	No PA	No PA
chr_1	ZTRRes_00163	635923	638724	ZtRRes_00163	ZtRRes_00163	ZtRRes_00163	ZtRRes_00163	ZtRRes_00163	ZtRRes_00163	ZtRRes_00163	ZtRRes_00163	ZtRRes_00163	ZtRRes_00163	ZtRRes_00163	ZtRRes_00163	ZtRRes_00163	#N/A	0	0	NoPA	No PA	No PA
chr_1	ZTRRes_00164	643263	644514	ZtRRes_00164	ZtRRes_00164	ZtRRes_00164	ZtRRes_00164	ZtRRes_00164	ZtRRes_00164	ZtRRes_00164	ZtRRes_00164	ZtRRes_00164	ZtRRes_00164	ZtRRes_00164	ZtRRes_00164	ZtRRes_00164	#N/A	0	0	NoPA	No PA	No PA
chr_1	ZTRRes_00165	649531	649908	ZtRRes_00165	ZtRRes_00165	ZtRRes_00165	ZtRRes_00165	ZtRRes_00165	ZtRRes_00165	ZtRRes_00165	ZtRRes_00165	ZtRRes_00165	ZtRRes_00165	ZtRRes_00165	ZtRRes_00165	ZtRRes_00165	#N/A	0	0	NoPA	No PA	No PA
chr_1	ZTRRes_00166	650346	650742	ZtRRes_00166	ZtRRes_00166	ZtRRes_00166	ZtRRes_00166	ZtRRes_00166	ZtRRes_00166	ZtRRes_00166	ZtRRes_00166	ZtRRes_00166	ZtRRes_00166	ZtRRes_00166	ZtRRes_00166	ZtRRes_00166	#N/A	0	0	NoPA	No PA	No PA
chr_1	ZTRRes_00167	653919	661318	ZtRRes_00167	ZtRRes_00167	ZtRRes_00167	ZtRRes_00167	ZtRRes_00167	ZtRRes_00167	ZtRRes_00167	ZtRRes_00167	ZtRRes_00167	ZtRRes_00167	ZtRRes_00167	ZtRRes_00167	ZtRRes_00167	#N/A	0	0	NoPA	No PA	No PA
chr_1	ZTRRes_00168	663578	666236	ZtRRes_00168	ZtRRes_00168	ZtRRes_00168	ZtRRes_00168	ZtRRes_00168	ZtRRes_00168	ZtRRes_00168	ZtRRes_00168	ZtRRes_00168	ZtRRes_00168	ZtRRes_00168	ZtRRes_00168	ZtRRes_00168	#N/A	0	0	NoPA	No PA	No PA
chr_1	ZTRRes_00169	668827	670748	ZtRRes_00169	ZtRRes_00169	ZtRRes_00169	ZtRRes_00169	ZtRRes_00169	ZtRRes_00169	ZtRRes_00169	ZtRRes_00169	ZtRRes_00169	ZtRRes_00169	ZtRRes_00169	ZtRRes_00169	ZtRRes_00169	#N/A	0	0	NoPA	No PA	No PA
chr_1	ZTRRes_00170	671465	672129	ZtRRes_00170	ZtRRes_00170	ZtRRes_00170	ZtRRes_00170	ZtRRes_00170	ZtRRes_00170	ZtRRes_00170	ZtRRes_00170	ZtRRes_00170	ZtRRes_00170	ZtRRes_00170	ZtRRes_00170	ZtRRes_00170	#N/A	0	0	NoPA	No PA	No PA
chr_1	ZTRRes_00171	672577	673847	0	0	0	0	ZtRRes_00171	ZtRRes_00171	ZtRRes_00171	0	0	0	0	0	0	#N/A	0	10	PA	Non-secreted PA	2 or more
chr_1	ZTRRes_00172	674625	677859	ZtRRes_00172	ZtRRes_00172	ZtRRes_00172	ZtRRes_00172	ZtRRes_00172	ZtRRes_00172	ZtRRes_00172	ZtRRes_00172	ZtRRes_00172	ZtRRes_00172	ZtRRes_00172	ZtRRes_00172	ZtRRes_00172	#N/A	0	0	NoPA	No PA	No PA
chr_1	ZTRRes_00173	679314	681404	0	ZtRRes_00173	ZtRRes_00173	0	ZtRRes_00173	ZtRRes_00173	ZtRRes_00173	ZtRRes_00173	0	0	ZtRRes_00173	ZtRRes_00173	0	#N/A	0	5	PA	Non-secreted PA	2 or more
chr_1	ZTRRes_00174	684590	685907	ZtRRes_00174	ZtRRes_00174	ZtRRes_00174	ZtRRes_00174	ZtRRes_00174	ZtRRes_00174	ZtRRes_00174	ZtRRes_00174	ZtRRes_00174	ZtRRes_00174	ZtRRes_00174	ZtRRes_00174	ZtRRes_00174	#N/A	0	0	NoPA	No PA	No PA
chr_1	ZTRRes_00175	687261	687687	ZtRRes_00175	ZtRRes_00175	ZtRRes_00175	ZtRRes_00175	ZtRRes_00175	ZtRRes_00175	ZtRRes_00175	ZtRRes_00175	ZtRRes_00175	ZtRRes_00175	ZtRRes_00175	ZtRRes_00175	ZtRRes_00175	ZtRRes_00175	ZtRRes_00175	0	NoPA	No PA	No PA
chr_1	ZTRRes_00176	687891	691281	ZtRRes_00176	ZtRRes_00176	ZtRRes_00176	ZtRRes_00176	ZtRRes_00176	ZtRRes_00176	ZtRRes_00176	ZtRRes_00176	ZtRRes_00176	ZtRRes_00176	ZtRRes_00176	ZtRRes_00176	ZtRRes_00176	ZtRRes_00176	ZtRRes_00176	0	NoPA	No PA	No PA
chr_1	ZTRRes_00177	691680	693593	ZtRRes_00177	ZtRRes_00177	ZtRRes_00177	ZtRRes_00177	ZtRRes_00177	ZtRRes_00177	ZtRRes_00177	ZtRRes_00177	ZtRRes_00177	ZtRRes_00177	ZtRRes_00177	ZtRRes_00177	ZtRRes_00177	#N/A	0	0	NoPA	No PA	No PA
chr_1	ZTRRes_00178	694028	695383	ZtRRes_00178	ZtRRes_00178	ZtRRes_00178	ZtRRes_00178	ZtRRes_00178	ZtRRes_00178	ZtRRes_00178	ZtRRes_00178	ZtRRes_00178	ZtRRes_00178	ZtRRes_00178	ZtRRes_00178	ZtRRes_00178	#N/A	0	0	NoPA	No PA	No PA
chr_1	ZTRRes_00179	695642	696103	ZtRRes_00179	ZtRRes_00179	ZtRRes_00179	ZtRRes_00179	ZtRRes_00179	ZtRRes_00179	ZtRRes_00179	ZtRRes_00179	ZtRRes_00179	ZtRRes_00179	ZtRRes_00179	ZtRRes_00179	ZtRRes_00179	#N/A	0	0	NoPA	No PA	No PA
chr_1	ZTRRes_00180	697049	700026	ZtRRes_00180	ZtRRes_00180	ZtRRes_00180	ZtRRes_00180	ZtRRes_00180	ZtRRes_00180	ZtRRes_00180	ZtRRes_00180	ZtRRes_00180	ZtRRes_00180	ZtRRes_00180	ZtRRes_00180	ZtRRes_00180	ZtRRes_00180	ZtRRes_00180	0	NoPA	No PA	No PA
chr_1	ZTRRes_00181	701100	701591	ZtRRes_00181	ZtRRes_00181	0	ZtRRes_00181	ZtRRes_00181	ZtRRes_00181	ZtRRes_00181	ZtRRes_00181	ZtRRes_00181	ZtRRes_00181	ZtRRes_00181	ZtRRes_00181	ZtRRes_00181	ZtRRes_00181	ZtRRes_00181	1	PA	Secreted PA	1
chr_1	ZTRRes_00182	703163	705608	ZtRRes_00182	ZtRRes_00182	ZtRRes_00182	ZtRRes_00182	ZtRRes_00182	ZtRRes_00182	ZtRRes_00182	ZtRRes_00182	ZtRRes_00182	ZtRRes_00182	ZtRRes_00182	ZtRRes_00182	ZtRRes_00182	#N/A	0	0	NoPA	No PA	No PA
chr_1	ZTRRes_00183	705916	708492	0	0	0	0	0	0	0	0	0	0	0	0	0	#N/A	0	13	NoPA	No PA	No PA
chr_1	ZTRRes_00184	723596	723884	ZtRRes_00184	ZtRRes_00184	ZtRRes_00184	ZtRRes_00184	ZtRRes_00184	ZtRRes_00184	ZtRRes_00184	ZtRRes_00184	ZtRRes_00184	ZtRRes_00184	ZtRRes_00184	ZtRRes_00184	ZtRRes_00184	#N/A	0	0	NoPA	No PA	No PA
chr_1	ZTRRes_00185	724483	727416	ZtRRes_00185	ZtRRes_00185	ZtRRes_00185	ZtRRes_00185	ZtRRes_00185	ZtRRes_00185	ZtRRes_00185	ZtRRes_00185	ZtRRes_00185	ZtRRes_00185	ZtRRes_00185	ZtRRes_00185	ZtRRes_00185	#N/A	0	0	NoPA	No PA	No PA
chr_1	ZTRRes_00186	728995	729468	ZtRRes_00186	ZtRRes_00186	ZtRRes_00186	ZtRRes_00186	ZtRRes_00186	ZtRRes_00186	ZtRRes_00186	ZtRRes_00186	ZtRRes_00186	ZtRRes_00186	ZtRRes_00186	ZtRRes_00186	ZtRRes_00186	#N/A	0	0	NoPA	No PA	No PA
chr_1	ZTRRes_00187	730101	731147	ZtRRes_00187	ZtRRes_00187	ZtRRes_00187	ZtRRes_00187	ZtRRes_00187	ZtRRes_00187	ZtRRes_00187	ZtRRes_00187	ZtRRes_00187	ZtRRes_00187	ZtRRes_00187	ZtRRes_00187	ZtRRes_00187	#N/A	0	0	NoPA	No PA	No PA
chr_1	ZTRRes_00188	731227	734630	ZtRRes_00188	ZtRRes_00188	ZtRRes_00188	ZtRRes_00188	ZtRRes_00188	ZtRRes_00188	ZtRRes_00188	ZtRRes_00188	ZtRRes_00188	ZtRRes_00188	ZtRRes_00188	ZtRRes_00188	ZtRRes_00188	ZtRRes_00188	ZtRRes_00188	0	NoPA	No PA	No PA
chr_1	ZTRRes_00189	735852	736411	ZtRRes_00189	ZtRRes_00189	ZtRRes_00189	ZtRRes_00189	ZtRRes_00189	ZtRRes_00189	ZtRRes_00189	ZtRRes_00189	ZtRRes_00189	ZtRRes_00189	ZtRRes_00189	ZtRRes_00189	ZtRRes_00189	#N/A	0	0	NoPA	No PA	No PA
chr_1	ZTRRes_00190	736839	738121	ZtRRes_00190	ZtRRes_00190	ZtRRes_00190	ZtRRes_00190	ZtRRes_00190	ZtRRes_00190	ZtRRes_00190	ZtRRes_00190	ZtRRes_00190	ZtRRes_00190	ZtRRes_00190	ZtRRes_00190	ZtRRes_00190	#N/A	0	0	NoPA	No PA	No PA
chr_1	ZTRRes_00191	739262	739585	ZtRRes_00191	ZtRRes_00191	ZtRRes_00191	ZtRRes_00191	ZtRRes_00191	ZtRRes_00191	ZtRRes_00191	ZtRRes_00191	ZtRRes_00191	ZtRRes_00191	ZtRRes_00191	ZtRRes_00191	ZtRRes_00191	#N/A	0	0	NoPA	No PA	No PA
chr_1	ZTRRes_00192	745954	747658	ZtRRes_00192	ZtRRes_00192	ZtRRes_00192	ZtRRes_00192	ZtRRes_00192	ZtRRes_00192	ZtRRes_00192	ZtRRes_00192	ZtRRes_00192	ZtRRes_00192	ZtRRes_00192	ZtRRes_00192	ZtRRes_00192	#N/A	0	0	NoPA	No PA	No PA
chr_1	ZTRRes_00193	749036	751134	ZtRRes_00193	ZtRRes_00193	ZtRRes_00193	ZtRRes_00193	ZtRRes_00193	ZtRRes_00193	ZtRRes_00193	ZtRRes_00193	ZtRRes_00193	ZtRRes_00193	ZtRRes_00193	ZtRRes_00193	ZtRRes_00193	#N/A	0	0	NoPA	No PA	No PA
chr_1	ZTRRes_00194	752548	755520	ZtRRes_00194	ZtRRes_00194	ZtRRes_00194	ZtRRes_00194	ZtRRes_00194	ZtRRes_00194	ZtRRes_00194	ZtRRes_00194	ZtRRes_00194	ZtRRes_00194	ZtRRes_00194	ZtRRes_00194	ZtRRes_00194	#N/A	0	0	NoPA	No PA	No PA
chr_1	ZTRRes_00195	756842	758234	ZtRRes_00195	ZtRRes_00195	ZtRRes_00195	ZtRRes_00195	ZtRRes_00195	ZtRRes_00195	ZtRRes_00195	ZtRRes_00195	ZtRRes_00195	ZtRRes_00195	ZtRRes_00195	ZtRRes_00195	ZtRRes_00195	#N/A	0	0	NoPA	No PA	No PA
chr_1	ZTRRes_00196	762521	763014	ZtRRes_00196	ZtRRes_00196	ZtRRes_00196	ZtRRes_00196	ZtRRes_00196	ZtRRes_00196	ZtRRes_00196	ZtRRes_00196	ZtRRes_00196	ZtRRes_00196	ZtRRes_00196	ZtRRes_00196	ZtRRes_00196	#N/A	0	0	NoPA	No PA	No PA
chr_1	ZTRRes_00197	764497	767316	ZtRRes_00197	ZtRRes_00197	ZtRRes_00197	ZtRRes_00197	ZtRRes_00197	ZtRRes_00197	ZtRRes_00197	ZtRRes_00197	ZtRRes_00197	ZtRRes_00197	ZtRRes_00197	ZtRRes_00197	ZtRRes_00197	#N/A	0	0	NoPA	No PA	No PA
chr_1	ZTRRes_00198	767541	768264	ZtRRes_00198	ZtRRes_00198	ZtRRes_00198	ZtRRes_00198	ZtRRes_00198	ZtRRes_00198	ZtRRes_00198	ZtRRes_00198	ZtRRes_00198	ZtRRes_00198	ZtRRes_00198	ZtRRes_00198	ZtRRes_00198	#N/A	0	0	NoPA	No PA	No PA
chr_1	ZTRRes_00199	767925	769412	ZtRRes_00199	ZtRRes_00199	ZtRRes_00199	ZtRRes_00199	ZtRRes_00199	ZtRRes_00199	ZtRRes_00199	ZtRRes_00199	ZtRRes_00199	ZtRRes_00199	ZtRRes_00199	ZtRRes_00199	ZtRRes_00199	#N/A	0	0	NoPA	No PA	No PA
chr_1	ZTRRes_00200	770946	774052	ZtRRes_00200	ZtRRes_00200	ZtRRes_00200	ZtRRes_00200	ZtRRes_00200	ZtRRes_00200	ZtRRes_00200	ZtRRes_00200	ZtRRes_00200	ZtRRes_00200	ZtRRes_00200	ZtRRes_00200	ZtRRes_00200	#N/A	0	0	NoPA	No PA	No PA
chr_1	ZTRRes_00201	778755	779078	ZtRRes_00201	ZtRRes_00201	ZtRRes_00201	ZtRRes_00201	ZtRRes_00201	ZtRRes_00201	ZtRRes_00201	ZtRRes_00201	ZtRRes_00201	ZtRRes_00201	ZtRRes_00201	ZtRRes_00201	ZtRRes_00201	#N/A	0	0	NoPA	No PA	No PA
chr_1	ZTRRes_00202	779624	780999	ZtRRes_00202	ZtRRes_00202	ZtRRes_00202	ZtRRes_00202	ZtRRes_00202	ZtRRes_00202	ZtRRes_00202	ZtRRes_00202	ZtRRes_00202	ZtRRes_00202	ZtRRes_00202	ZtRRes_00202	ZtRRes_00202	ZtRRes_00202	ZtRRes_00202	0	NoPA	No PA	No PA
chr_1	ZTRRes_00203	781996	782812	ZtRRes_00203	ZtRRes_00203	ZtRRes_00203	ZtRRes_00203	ZtRRes_00203	ZtRRes_00203	ZtRRes_00203	ZtRRes_00203	ZtRRes_00203	ZtRRes_00203	ZtRRes_00203	ZtRRes_00203	ZtRRes_00203	#N/A	0	0	NoPA	No PA	No PA
chr_1	ZTRRes_00204	783309	785331	ZtRRes_00204	ZtRRes_00204	ZtRRes_00204	ZtRRes_00204	ZtRRes_00204	ZtRRes_00204	ZtRRes_00204	ZtRRes_00204	ZtRRes_00204	ZtRRes_00204	ZtRRes_00204	ZtRRes_00204	ZtRRes_00204	#N/A	0	0	NoPA	No PA	No PA
chr_1	ZTRRes_00205	789710	793137	ZtRRes_00205	ZtRRes_00205	ZtRRes_00205	ZtRRes_00205	ZtRRes_00205	ZtRRes_00205	ZtRRes_00205	ZtRRes_00205	ZtRRes_00205	ZtRRes_00205	ZtRRes_00205	ZtRRes_00205	ZtRRes_00205	#N/A	0	0	NoPA	No PA	No PA
chr_1	ZTRRes_00206	791136	791493	ZtRRes_00206	ZtRRes_00206	ZtRRes_00206	ZtRRes_00206	ZtRRes_00206	ZtRRes_00206	ZtRRes_00206	ZtRRes_00206	ZtRRes_00206	ZtRRes_00206	ZtRRes_00206	ZtRRes_00206	ZtRRes_00206	#N/A	0	0	NoPA	No PA	No PA
chr_1	ZTRRes_00207	798722	800623	ZtRRes_00207	ZtRRes_00207	ZtRRes_00207	ZtRRes_00207	ZtRRes_00207	ZtRRes_00207	ZtRRes_00207	ZtRRes_00207	ZtRRes_00207	ZtRRes_00207	ZtRRes_00207	ZtRRes_00207	ZtRRes_00207	#N/A	0	0	NoPA	No PA	No PA
chr_1	ZTRRes_00208	801154	801935	ZtRRes_00208	ZtRRes_00208	ZtRRes_00208	ZtRRes_00208	ZtRRes_00208	ZtRRes_00208	ZtRRes_00208	ZtRRes_00208	ZtRRes_00208	ZtRRes_00208	ZtRRes_00208	ZtRRes_00208	ZtRRes_00208	#N/A	0	0	NoPA	No PA	No PA
chr_1	ZTRRes_00209	804134	804688	ZtRRes_00209	ZtRRes_00209	ZtRRes_00209	ZtRRes_00209	ZtRRes_00209	ZtRRes_00209	ZtRRes_00209	ZtRRes_00209	ZtRRes_00209	ZtRRes_00209	ZtRRes_00209	ZtRRes_00209	ZtRRes_00209	#N/A	0	0	NoPA	No PA	No PA
chr_1	ZTRRes_00210	805666	808885	ZtRRes_00210	ZtRRes_00210	ZtRRes_00210	ZtRRes_00210	ZtRRes_00210	ZtRRes_00210	ZtRRes_00210	ZtRRes_00210	ZtRRes_00210	ZtRRes_00210	ZtRRes_00210	ZtRRes_00210	ZtRRes_00210	#N/A	0	0	NoPA	No PA	No PA
chr_1	ZTRRes_00211	809724	810611	ZtRRes_00211	ZtRRes_00211	ZtRRes_00211	ZtRRes_00211	ZtRRes_00211	ZtRRes_00211	ZtRRes_00211	ZtRRes_00211	ZtRRes_00211	ZtRRes_00211	ZtRRes_00211	ZtRRes_00211	ZtRRes_00211	#N/A	0	0	NoPA	No PA	No PA
chr_1	ZTRRes_00212	810986	812542	ZtRRes_00212	ZtRRes_00212	ZtRRes_00212	ZtRRes_00212	ZtRRes_00212	ZtRRes_00212	ZtRRes_00212	ZtRRes_00212	ZtRRes_00212	ZtRRes_00212	ZtRRes_00212	ZtRRes_00212	ZtRRes_00212	#N/A	0	0	NoPA	No PA	No PA
chr_1	ZTRRes_00213	813851	814237	ZtRRes_00213	ZtRRes_00213	ZtRRes_00213	ZtRRes_00213	ZtRRes_00213	ZtRRes_00213	ZtRRes_00213	ZtRRes_00213	ZtRRes_00213	ZtRRes_00213	ZtRRes_00213	ZtRRes_00213	ZtRRes_00213	#N/A	0	0	NoPA	No PA	No PA
chr_1	ZTRRes_00214	814761	818246	ZtRRes_00214	ZtRRes_00214	ZtRRes_00214	ZtRRes_00214	ZtRRes_00214	ZtRRes_00214	ZtRRes_00214	ZtRRes_00214	ZtRRes_00214	ZtRRes_00214	ZtRRes_00214	ZtRRes_00214	ZtRRes_00214	#N/A	0	0	NoPA	No PA	No PA
chr_1	ZTRRes_00215	816497	816788	ZtRRes_00215	ZtRRes_00215	ZtRRes_00215	ZtRRes_00215	ZtRRes_00215	ZtRRes_00215	ZtRRes_00215	ZtRRes_00215	ZtRRes_00215	ZtRRes_00215	ZtRRes_00215	ZtRRes_00215	ZtRRes_00215	#N/A	0	0	NoPA	No PA	No PA
chr_1	ZTRRes_00216	819269	820399	ZtRRes_00216	ZtRRes_00216	ZtRRes_00216	ZtRRes_00216	ZtRRes_00216	ZtRRes_00216	ZtRRes_00216	ZtRRes_00216	ZtRRes_00216	ZtRRes_00216	ZtRRes_00216	ZtRRes_00216	ZtRRes_00216	#N/A	0	0	NoPA	No PA	No PA
chr_1	ZTRRes_00217	822982	823761	ZtRRes_00217	ZtRRes_00217	ZtRRes_00217	ZtRRes_00217	ZtRRes_00217	ZtRRes_00217	ZtRRes_00217	ZtRRes_00217	ZtRRes_00217	ZtRRes_00217	ZtRRes_00217	ZtRRes_00217	ZtRRes_00217	#N/A	0	0	NoPA	No PA	No PA
chr_1	ZTRRes_00218	826166	828657	ZtRRes_00218	ZtRRes_00218	ZtRRes_00218	ZtRRes_00218	ZtRRes_00218	ZtRRes_00218	ZtRRes_00218	ZtRRes_00218	ZtRRes_00218	ZtRRes_00218	ZtRRes_00218	ZtRRes_00218	ZtRRes_00218	#N/A	0	0	NoPA	No PA	No PA
chr_1	ZTRRes_00219	828975	831647	ZtRRes_00219	ZtRRes_00219	ZtRRes_00219	ZtRRes_00219	ZtRRes_00219	ZtRRes_00219	ZtRRes_00219	ZtRRes_00219	ZtRRes_00219	ZtRRes_00219	ZtRRes_00219	ZtRRes_00219	ZtRRes_00219	#N/A	0	0	NoPA	No PA	No PA
chr_1	ZTRRes_00220	832117	833798	ZtRRes_00220	ZtRRes_00220	ZtRRes_00220	ZtRRes_00220	ZtRRes_00220	ZtRRes_00220	ZtRRes_00220	ZtRRes_00220	ZtRRes_00220	ZtRRes_00220	ZtRRes_00220	ZtRRes_00220	ZtRRes_00220	#N/A	0	0	NoPA	No PA	No PA
chr_1	ZTRRes_00221	835329	835881	ZtRRes_00221	ZtRRes_00221	ZtRRes_00221	ZtRRes_00221	ZtRRes_00221	ZtRRes_00221	ZtRRes_00221	ZtRRes_00221	ZtRRes_00221	ZtRRes_00221	ZtRRes_00221	ZtRRes_00221	ZtRRes_00221	#N/A	0	0	NoPA	No PA	No PA
chr_1	ZTRRes_00222	836435	837076	ZtRRes_00222	ZtRRes_00222	ZtRRes_00222	ZtRRes_00222	ZtRRes_00222	ZtRRes_00222	ZtRRes_00222	ZtRRes_00222	ZtRRes_00222	ZtRRes_00222	ZtRRes_00222	ZtRRes_00222	ZtRRes_00222	#N/A	0	0	NoPA	No PA	No PA
chr_1	ZTRRes_00223	837614	838770	ZtRRes_00223	ZtRRes_00223	ZtRRes_00223	ZtRRes_00223	ZtRRes_00223	ZtRRes_00223	ZtRRes_00223	ZtRRes_00223	ZtRRes_00223	ZtRRes_00223	ZtRRes_00223	ZtRRes_00223	ZtRRes_00223	#N/A	0	0	NoPA	No PA	No PA
chr_1	ZTRRes_00224	839427	840326	ZtRRes_00224	ZtRRes_00224	ZtRRes_00224	ZtRRes_00224	ZtRRes_00224	ZtRRes_00224	ZtRRes_00224	ZtRRes_00224	ZtRRes_00224	ZtRRes_00224	ZtRRes_00224	ZtRRes_00224	ZtRRes_00224	#N/A	0	0	NoPA	No PA	No PA
chr_1	ZTRRes_00225	846107	849485	0	0	0	0	0	0	ZtRRes_00225	0	0	ZtRRes_00225	0	0	0	#N/A	0	11	PA	Non-secreted PA	2 or more
chr_1	ZTRRes_00226	850926	851762	ZtRRes_00226	ZtRRes_00226	ZtRRes_00226	ZtRRes_00226	ZtRRes_00226	ZtRRes_00226	ZtRRes_00226	ZtRRes_00226	ZtRRes_00226	ZtRRes_00226	ZtRRes_00226	ZtRRes_00226	ZtRRes_00226	ZtRRes_00226	ZtRRes_00226	0	NoPA	No PA	No PA
chr_1	ZTRRes_00227	852474	853505	ZtRRes_00227	ZtRRes_00227	ZtRRes_00227	ZtRRes_00227	ZtRRes_00227	ZtRRes_00227	ZtRRes_00227	ZtRRes_00227	ZtRRes_00227	ZtRRes_00227	ZtRRes_00227	ZtRRes_00227	ZtRRes_00227	#N/A	0	0	NoPA	No PA	No PA
chr_1	ZTRRes_00228	854929	857487	ZtRRes_00228	ZtRRes_00228	ZtRRes_00228	ZtRRes_00228	ZtRRes_00228	ZtRRes_00228	ZtRRes_00228	ZtRRes_00228	ZtRRes_00228	ZtRRes_00228	ZtRRes_00228	ZtRRes_00228	ZtRRes_00228	#N/A	0	0	NoPA	No PA	No PA
chr_1	ZTRRes_00229	857894	862222	ZtRRes_00229	ZtRRes_00229	ZtRRes_00229	ZtRRes_00229	ZtRRes_00229	0	0	ZtRRes_00229	0	0	ZtRRes_00229	0	ZtRRes_00229	#N/A	0	5	PA	Non-secreted PA	2 or more
chr_1	ZTRRes_00230	863557	865500	ZtRRes_00230	ZtRRes_00230	ZtRRes_00230	ZtRRes_00230	ZtRRes_00230	ZtRRes_00230	ZtRRes_00230	ZtRRes_00230	ZtRRes_00230	ZtRRes_00230	ZtRRes_00230	ZtRRes_00230	ZtRRes_00230	#N/A	0	0	NoPA	No PA	No PA
chr_1	ZTRRes_00231	866665	871347	ZtRRes_00231	ZtRRes_00231	ZtRRes_00231	ZtRRes_00231	ZtRRes_00231	ZtRRes_00231	ZtRRes_00231	ZtRRes_00231	ZtRRes_00231	ZtRRes_00231	ZtRRes_00231	ZtRRes_00231	ZtRRes_00231	#N/A	0	0	NoPA	No PA	No PA
chr_1	ZTRRes_00232	872516	873361	ZtRRes_00232	ZtRRes_00232	ZtRRes_00232	ZtRRes_00232	ZtRRes_00232	ZtRRes_00232	ZtRRes_00232	ZtRRes_00232	ZtRRes_00232	ZtRRes_00232	ZtRRes_00232	ZtRRes_00232	ZtRRes_00232	#N/A	0	0	NoPA	No PA	No PA
chr_1	ZTRRes_00233	874253	877048	ZtRRes_00233	ZtRRes_00233	ZtRRes_00233	ZtRRes_00233	ZtRRes_00233	ZtRRes_00233	ZtRRes_00233	ZtRRes_00233	ZtRRes_00233	ZtRRes_00233	ZtRRes_00233	ZtRRes_00233	ZtRRes_00233	#N/A	0	0	NoPA	No PA	No PA
chr_1	ZTRRes_00234	877569	879164	ZtRRes_00234	ZtRRes_00234	ZtRRes_00234	ZtRRes_00234	ZtRRes_00234	ZtRRes_00234	ZtRRes_00234	ZtRRes_00234	ZtRRes_00234	ZtRRes_00234	ZtRRes_00234	ZtRRes_00234	ZtRRes_00234	#N/A	0	0	NoPA	No PA	No PA
chr_1	ZTRRes_00235	880373	883444	ZtRRes_00235	ZtRRes_00235	ZtRRes_00235	ZtRRes_00235	ZtRRes_00235	ZtRRes_00235	ZtRRes_00235	ZtRRes_00235	ZtRRes_00235	ZtRRes_00235	ZtRRes_00235	ZtRRes_00235	ZtRRes_00235	#N/A	0	0	NoPA	No PA	No PA
chr_1	ZTRRes_00236	883736	885101	ZtRRes_00236	ZtRRes_00236	ZtRRes_00236	ZtRRes_00236	ZtRRes_00236	ZtRRes_00236	ZtRRes_00236	ZtRRes_00236	ZtRRes_00236	ZtRRes_00236	ZtRRes_00236	ZtRRes_00236	ZtRRes_00236	#N/A	0	0	NoPA	No PA	No PA
chr_1	ZTRRes_00237	885614	886405	ZtRRes_00237	ZtRRes_00237	ZtRRes_00237	ZtRRes_00237	ZtRRes_00237	ZtRRes_00237	ZtRRes_00237	ZtRRes_00237	ZtRRes_00237	ZtRRes_00237	ZtRRes_00237	ZtRRes_00237	ZtRRes_00237	ZtRRes_00237	ZtRRes_00237	0	NoPA	No PA	No PA
chr_1	ZTRRes_00238	886959	887723	ZtRRes_00238	ZtRRes_00238	ZtRRes_00238	ZtRRes_00238	ZtRRes_00238	ZtRRes_00238	ZtRRes_00238	ZtRRes_00238	ZtRRes_00238	ZtRRes_00238	ZtRRes_00238	ZtRRes_00238	ZtRRes_00238	ZtRRes_00238	ZtRRes_00238	0	NoPA	No PA	No PA
chr_1	ZTRRes_00239	888278	889101	ZtRRes_00239	ZtRRes_00239	ZtRRes_00239	ZtRRes_00239	ZtRRes_00239	ZtRRes_00239	ZtRRes_00239	ZtRRes_00239	ZtRRes_00239	ZtRRes_00239	ZtRRes_00239	ZtRRes_00239	ZtRRes_00239	#N/A	0	0	NoPA	No PA	No PA
chr_1	ZTRRes_00240	890474	893450	ZtRRes_00240	ZtRRes_00240	ZtRRes_00240	ZtRRes_00240	ZtRRes_00240	ZtRRes_00240	ZtRRes_00240	ZtRRes_00240	ZtRRes_00240	ZtRRes_00240	ZtRRes_00240	ZtRRes_00240	ZtRRes_00240	#N/A	0	0	NoPA	No PA	No PA
chr_1	ZTRRes_00241	905403	906948	ZtRRes_00241	ZtRRes_00241	ZtRRes_00241	ZtRRes_00241	ZtRRes_00241	ZtRRes_00241	ZtRRes_00241	ZtRRes_00241	ZtRRes_00241	ZtRRes_00241	ZtRRes_00241	ZtRRes_00241	ZtRRes_00241	#N/A	0	0	NoPA	No PA	No PA
chr_1	ZTRRes_00242	907477	909250	ZtRRes_00242	ZtRRes_00242	ZtRRes_00242	ZtRRes_00242	ZtRRes_00242	ZtRRes_00242	ZtRRes_00242	ZtRRes_00242	ZtRRes_00242	ZtRRes_00242	ZtRRes_00242	ZtRRes_00242	ZtRRes_00242	#N/A	0	0	NoPA	No PA	No PA
chr_1	ZTRRes_00243	931530	933012	ZtRRes_00243	ZtRRes_00243	ZtRRes_00243	ZtRRes_00243	ZtRRes_00243	ZtRRes_00243	ZtRRes_00243	ZtRRes_00243	ZtRRes_00243	ZtRRes_00243	ZtRRes_00243	ZtRRes_00243	ZtRRes_00243	ZtRRes_00243	ZtRRes_00243	0	NoPA	No PA	No PA
chr_1	ZTRRes_00244	933250	934095	ZtRRes_00244	ZtRRes_00244	ZtRRes_00244	ZtRRes_00244	ZtRRes_00244	ZtRRes_00244	ZtRRes_00244	ZtRRes_00244	ZtRRes_00244	ZtRRes_00244	ZtRRes_00244	ZtRRes_00244	ZtRRes_00244	ZtRRes_00244	ZtRRes_00244	0	NoPA	No PA	No PA
chr_1	ZTRRes_00245	939442	940518	ZtRRes_00245	ZtRRes_00245	ZtRRes_00245	ZtRRes_00245	ZtRRes_00245	ZtRRes_00245	ZtRRes_00245	ZtRRes_00245	ZtRRes_00245	ZtRRes_00245	ZtRRes_00245	ZtRRes_00245	ZtRRes_00245	#N/A	0	0	NoPA	No PA	No PA
chr_1	ZTRRes_00246	940524	941370	ZtRRes_00246	ZtRRes_00246	ZtRRes_00246	ZtRRes_00246	ZtRRes_00246	ZtRRes_00246	ZtRRes_00246	ZtRRes_00246	ZtRRes_00246	ZtRRes_00246	ZtRRes_00246	ZtRRes_00246	ZtRRes_00246	#N/A	0	0	NoPA	No PA	No PA
chr_1	ZTRRes_00247	941974	943008	ZtRRes_00247	ZtRRes_00247	ZtRRes_00247	ZtRRes_00247	ZtRRes_00247	ZtRRes_00247	ZtRRes_00247	ZtRRes_00247	ZtRRes_00247	ZtRRes_00247	ZtRRes_00247	ZtRRes_00247	ZtRRes_00247	#N/A	0	0	NoPA	No PA	No PA
chr_1	ZTRRes_00248	943802	946466	ZtRRes_00248	ZtRRes_00248	ZtRRes_00248	ZtRRes_00248	ZtRRes_00248	ZtRRes_00248	ZtRRes_00248	ZtRRes_00248	ZtRRes_00248	ZtRRes_00248	ZtRRes_00248	ZtRRes_00248	ZtRRes_00248	#N/A	0	0	NoPA	No PA	No PA
chr_1	ZTRRes_00249	946535	949134	ZtRRes_00249	ZtRRes_00249	ZtRRes_00249	ZtRRes_00249	ZtRRes_00249	ZtRRes_00249	ZtRRes_00249	ZtRRes_00249	ZtRRes_00249	ZtRRes_00249	ZtRRes_00249	ZtRRes_00249	ZtRRes_00249	#N/A	0	0	NoPA	No PA	No PA
chr_1	ZTRRes_00250	949378	950814	ZtRRes_00250	ZtRRes_00250	ZtRRes_00250	ZtRRes_00250	ZtRRes_00250	ZtRRes_00250	ZtRRes_00250	ZtRRes_00250	ZtRRes_00250	ZtRRes_00250	ZtRRes_00250	ZtRRes_00250	ZtRRes_00250	#N/A	0	0	NoPA	No PA	No PA
chr_1	ZTRRes_00251	951476	953878	ZtRRes_00251	ZtRRes_00251	ZtRRes_00251	ZtRRes_00251	ZtRRes_00251	ZtRRes_00251	ZtRRes_00251	ZtRRes_00251	ZtRRes_00251	ZtRRes_00251	ZtRRes_00251	ZtRRes_00251	ZtRRes_00251	#N/A	0	0	NoPA	No PA	No PA
chr_1	ZTRRes_00252	953000	953803	ZtRRes_00252	ZtRRes_00252	ZtRRes_00252	ZtRRes_00252	ZtRRes_00252	ZtRRes_00252	ZtRRes_00252	ZtRRes_00252	ZtRRes_00252	ZtRRes_00252	ZtRRes_00252	ZtRRes_00252	ZtRRes_00252	#N/A	0	0	NoPA	No PA	No PA
chr_1	ZTRRes_00253	955116	956789	ZtRRes_00253	ZtRRes_00253	ZtRRes_00253	ZtRRes_00253	ZtRRes_00253	ZtRRes_00253	ZtRRes_00253	ZtRRes_00253	ZtRRes_00253	ZtRRes_00253	ZtRRes_00253	ZtRRes_00253	ZtRRes_00253	#N/A	0	0	NoPA	No PA	No PA
chr_1	ZTRRes_00254	963433	965889	ZtRRes_00254	ZtRRes_00254	ZtRRes_00254	ZtRRes_00254	ZtRRes_00254	ZtRRes_00254	ZtRRes_00254	ZtRRes_00254	ZtRRes_00254	ZtRRes_00254	ZtRRes_00254	ZtRRes_00254	ZtRRes_00254	#N/A	0	0	NoPA	No PA	No PA
chr_1	ZTRRes_00255	966545	967971	ZtRRes_00255	ZtRRes_00255	ZtRRes_00255	ZtRRes_00255	ZtRRes_00255	ZtRRes_00255	ZtRRes_00255	ZtRRes_00255	ZtRRes_00255	ZtRRes_00255	ZtRRes_00255	ZtRRes_00255	ZtRRes_00255	#N/A	0	0	NoPA	No PA	No PA
chr_1	ZTRRes_00256	976579	977586	ZtRRes_00256	ZtRRes_00256	ZtRRes_00256	ZtRRes_00256	ZtRRes_00256	ZtRRes_00256	ZtRRes_00256	ZtRRes_00256	ZtRRes_00256	ZtRRes_00256	ZtRRes_00256	ZtRRes_00256	ZtRRes_00256	#N/A	0	0	NoPA	No PA	No PA
chr_1	ZTRRes_00257	977859	979157	ZtRRes_00257	ZtRRes_00257	ZtRRes_00257	ZtRRes_00257	ZtRRes_00257	ZtRRes_00257	ZtRRes_00257	ZtRRes_00257	ZtRRes_00257	ZtRRes_00257	ZtRRes_00257	ZtRRes_00257	ZtRRes_00257	#N/A	0	0	NoPA	No PA	No PA
chr_1	ZTRRes_00258	980006	980466	ZtRRes_00258	ZtRRes_00258	ZtRRes_00258	ZtRRes_00258	ZtRRes_00258	ZtRRes_00258	ZtRRes_00258	ZtRRes_00258	ZtRRes_00258	ZtRRes_00258	ZtRRes_00258	ZtRRes_00258	ZtRRes_00258	#N/A	0	0	NoPA	No PA	No PA
chr_1	ZTRRes_00259	981017	983278	ZtRRes_00259	ZtRRes_00259	ZtRRes_00259	0	ZtRRes_00259	ZtRRes_00259	ZtRRes_00259	ZtRRes_00259	ZtRRes_00259	ZtRRes_00259	ZtRRes_00259	ZtRRes_00259	ZtRRes_00259	#N/A	0	1	PA	Non-secreted PA	1
chr_1	ZTRRes_00260	985273	985950	0	ZtRRes_00260	ZtRRes_00260	0	0	ZtRRes_00260	ZtRRes_00260	ZtRRes_00260	0	ZtRRes_00260	0	ZtRRes_00260	0	#N/A	0	6	PA	Non-secreted PA	2 or more
chr_1	ZTRRes_00261	988242	992655	ZtRRes_00261	ZtRRes_00261	ZtRRes_00261	ZtRRes_00261	ZtRRes_00261	ZtRRes_00261	ZtRRes_00261	ZtRRes_00261	ZtRRes_00261	ZtRRes_00261	ZtRRes_00261	ZtRRes_00261	ZtRRes_00261	#N/A	0	0	NoPA	No PA	No PA
chr_1	ZTRRes_00262	993258	993588	ZtRRes_00262	ZtRRes_00262	ZtRRes_00262	ZtRRes_00262	ZtRRes_00262	ZtRRes_00262	ZtRRes_00262	ZtRRes_00262	ZtRRes_00262	ZtRRes_00262	ZtRRes_00262	ZtRRes_00262	ZtRRes_00262	#N/A	0	0	NoPA	No PA	No PA
chr_1	ZTRRes_00263	993890	998951	ZtRRes_00263	ZtRRes_00263	ZtRRes_00263	ZtRRes_00263	ZtRRes_00263	ZtRRes_00263	ZtRRes_00263	ZtRRes_00263	ZtRRes_00263	ZtRRes_00263	ZtRRes_00263	ZtRRes_00263	ZtRRes_00263	#N/A	0	0	NoPA	No PA	No PA
chr_1	ZTRRes_00264	1001686	999223	ZtRRes_00264	ZtRRes_00264	ZtRRes_00264	ZtRRes_00264	ZtRRes_00264	ZtRRes_00264	ZtRRes_00264	ZtRRes_00264	ZtRRes_00264	ZtRRes_00264	ZtRRes_00264	ZtRRes_00264	ZtRRes_00264	#N/A	0	0	NoPA	No PA	No PA
chr_1	ZTRRes_00265	1002948	1003664	ZtRRes_00265	ZtRRes_00265	ZtRRes_00265	ZtRRes_00265	ZtRRes_00265	ZtRRes_00265	ZtRRes_00265	ZtRRes_00265	ZtRRes_00265	ZtRRes_00265	ZtRRes_00265	ZtRRes_00265	ZtRRes_00265	ZtRRes_00265	ZtRRes_00265	0	NoPA	No PA	No PA
chr_1	ZTRRes_00266	1003735	1004321	ZtRRes_00266	ZtRRes_00266	ZtRRes_00266	ZtRRes_00266	ZtRRes_00266	ZtRRes_00266	ZtRRes_00266	ZtRRes_00266	ZtRRes_00266	ZtRRes_00266	ZtRRes_00266	ZtRRes_00266	ZtRRes_00266	#N/A	0	0	NoPA	No PA	No PA
chr_1	ZTRRes_00267	1004668	1005842	ZtRRes_00267	ZtRRes_00267	ZtRRes_00267	0	0	ZtRRes_00267	0	ZtRRes_00267	ZtRRes_00267	0	ZtRRes_00267	ZtRRes_00267	ZtRRes_00267	#N/A	0	4	PA	Non-secreted PA	2 or more
chr_1	ZTRRes_00268	1007045	1009360	ZtRRes_00268	ZtRRes_00268	ZtRRes_00268	ZtRRes_00268	ZtRRes_00268	ZtRRes_00268	ZtRRes_00268	ZtRRes_00268	ZtRRes_00268	ZtRRes_00268	ZtRRes_00268	ZtRRes_00268	ZtRRes_00268	ZtRRes_00268	ZtRRes_00268	0	NoPA	No PA	No PA
chr_1	ZTRRes_00269	1009745	1010365	ZtRRes_00269	ZtRRes_00269	ZtRRes_00269	ZtRRes_00269	ZtRRes_00269	ZtRRes_00269	ZtRRes_00269	ZtRRes_00269	ZtRRes_00269	ZtRRes_00269	ZtRRes_00269	ZtRRes_00269	ZtRRes_00269	#N/A	0	0	NoPA	No PA	No PA
chr_1	ZTRRes_00270	1011055	1012257	ZtRRes_00270	ZtRRes_00270	ZtRRes_00270	ZtRRes_00270	ZtRRes_00270	ZtRRes_00270	ZtRRes_00270	ZtRRes_00270	ZtRRes_00270	ZtRRes_00270	ZtRRes_00270	ZtRRes_00270	ZtRRes_00270	#N/A	0	0	NoPA	No PA	No PA
chr_1	ZTRRes_00271	1012711	1014546	ZtRRes_00271	ZtRRes_00271	ZtRRes_00271	ZtRRes_00271	ZtRRes_00271	ZtRRes_00271	ZtRRes_00271	ZtRRes_00271	ZtRRes_00271	ZtRRes_00271	ZtRRes_00271	ZtRRes_00271	ZtRRes_00271	#N/A	0	0	NoPA	No PA	No PA
chr_1	ZTRRes_00272	1015560	1016432	ZtRRes_00272	ZtRRes_00272	ZtRRes_00272	ZtRRes_00272	ZtRRes_00272	ZtRRes_00272	ZtRRes_00272	ZtRRes_00272	ZtRRes_00272	ZtRRes_00272	ZtRRes_00272	ZtRRes_00272	ZtRRes_00272	#N/A	0	0	NoPA	No PA	No PA
chr_1	ZTRRes_00273	1016791	1018825	ZtRRes_00273	ZtRRes_00273	ZtRRes_00273	ZtRRes_00273	ZtRRes_00273	ZtRRes_00273	ZtRRes_00273	ZtRRes_00273	ZtRRes_00273	ZtRRes_00273	ZtRRes_00273	ZtRRes_00273	ZtRRes_00273	#N/A	0	0	NoPA	No PA	No PA
chr_1	ZTRRes_00274	1020799	1022692	ZtRRes_00274	ZtRRes_00274	ZtRRes_00274	ZtRRes_00274	ZtRRes_00274	ZtRRes_00274	ZtRRes_00274	ZtRRes_00274	ZtRRes_00274	ZtRRes_00274	ZtRRes_00274	ZtRRes_00274	ZtRRes_00274	#N/A	0	0	NoPA	No PA	No PA
chr_1	ZTRRes_00275	1025413	1026972	ZtRRes_00275	ZtRRes_00275	ZtRRes_00275	ZtRRes_00275	ZtRRes_00275	ZtRRes_00275	ZtRRes_00275	ZtRRes_00275	ZtRRes_00275	ZtRRes_00275	ZtRRes_00275	ZtRRes_00275	ZtRRes_00275	#N/A	0	0	NoPA	No PA	No PA
chr_1	ZTRRes_00276	1028214	1028573	ZtRRes_00276	ZtRRes_00276	ZtRRes_00276	ZtRRes_00276	ZtRRes_00276	ZtRRes_00276	ZtRRes_00276	ZtRRes_00276	ZtRRes_00276	ZtRRes_00276	ZtRRes_00276	ZtRRes_00276	ZtRRes_00276	ZtRRes_00276	ZtRRes_00276	0	NoPA	No PA	No PA
chr_1	ZTRRes_00277	1030049	1032337	ZtRRes_00277	ZtRRes_00277	ZtRRes_00277	ZtRRes_00277	ZtRRes_00277	ZtRRes_00277	ZtRRes_00277	ZtRRes_00277	ZtRRes_00277	ZtRRes_00277	ZtRRes_00277	ZtRRes_00277	ZtRRes_00277	#N/A	0	0	NoPA	No PA	No PA
chr_1	ZTRRes_00278	1032636	1036058	ZtRRes_00278	ZtRRes_00278	ZtRRes_00278	ZtRRes_00278	ZtRRes_00278	ZtRRes_00278	ZtRRes_00278	ZtRRes_00278	ZtRRes_00278	ZtRRes_00278	ZtRRes_00278	ZtRRes_00278	ZtRRes_00278	#N/A	0	0	NoPA	No PA	No PA
chr_1	ZTRRes_00279	1037039	1037717	ZtRRes_00279	ZtRRes_00279	ZtRRes_00279	ZtRRes_00279	ZtRRes_00279	ZtRRes_00279	ZtRRes_00279	ZtRRes_00279	ZtRRes_00279	ZtRRes_00279	ZtRRes_00279	ZtRRes_00279	ZtRRes_00279	#N/A	0	0	NoPA	No PA	No PA
chr_1	ZTRRes_00280	1038467	1039595	ZtRRes_00280	ZtRRes_00280	ZtRRes_00280	ZtRRes_00280	ZtRRes_00280	ZtRRes_00280	ZtRRes_00280	ZtRRes_00280	ZtRRes_00280	ZtRRes_00280	ZtRRes_00280	ZtRRes_00280	ZtRRes_00280	#N/A	0	0	NoPA	No PA	No PA
chr_1	ZTRRes_00281	1039984	1043617	ZtRRes_00281	ZtRRes_00281	ZtRRes_00281	ZtRRes_00281	ZtRRes_00281	ZtRRes_00281	ZtRRes_00281	ZtRRes_00281	ZtRRes_00281	ZtRRes_00281	ZtRRes_00281	ZtRRes_00281	ZtRRes_00281	#N/A	0	0	NoPA	No PA	No PA
chr_1	ZTRRes_00282	1046128	1050684	ZtRRes_00282	ZtRRes_00282	ZtRRes_00282	ZtRRes_00282	ZtRRes_00282	ZtRRes_00282	ZtRRes_00282	ZtRRes_00282	ZtRRes_00282	ZtRRes_00282	ZtRRes_00282	ZtRRes_00282	ZtRRes_00282	#N/A	0	0	NoPA	No PA	No PA
chr_1	ZTRRes_00283	1058057	1060174	ZtRRes_00283	ZtRRes_00283	ZtRRes_00283	ZtRRes_00283	ZtRRes_00283	ZtRRes_00283	ZtRRes_00283	ZtRRes_00283	ZtRRes_00283	ZtRRes_00283	ZtRRes_00283	ZtRRes_00283	ZtRRes_00283	#N/A	0	0	NoPA	No PA	No PA
chr_1	ZTRRes_00284	1067213	1069678	ZtRRes_00284	ZtRRes_00284	ZtRRes_00284	ZtRRes_00284	ZtRRes_00284	ZtRRes_00284	ZtRRes_00284	ZtRRes_00284	ZtRRes_00284	ZtRRes_00284	ZtRRes_00284	ZtRRes_00284	ZtRRes_00284	#N/A	0	0	NoPA	No PA	No PA
chr_1	ZTRRes_00285	1072116	1074716	0	ZtRRes_00285	ZtRRes_00285	ZtRRes_00285	ZtRRes_00285	ZtRRes_00285	ZtRRes_00285	ZtRRes_00285	ZtRRes_00285	ZtRRes_00285	ZtRRes_00285	ZtRRes_00285	ZtRRes_00285	#N/A	0	1	PA	Non-secreted PA	1
chr_1	ZTRRes_00286	1075318	1077126	ZtRRes_00286	ZtRRes_00286	ZtRRes_00286	ZtRRes_00286	ZtRRes_00286	ZtRRes_00286	ZtRRes_00286	ZtRRes_00286	ZtRRes_00286	ZtRRes_00286	ZtRRes_00286	ZtRRes_00286	ZtRRes_00286	#N/A	0	0	NoPA	No PA	No PA
chr_1	ZTRRes_00287	1078376	1079244	ZtRRes_00287	ZtRRes_00287	ZtRRes_00287	ZtRRes_00287	ZtRRes_00287	ZtRRes_00287	ZtRRes_00287	ZtRRes_00287	ZtRRes_00287	ZtRRes_00287	ZtRRes_00287	ZtRRes_00287	ZtRRes_00287	#N/A	0	0	NoPA	No PA	No PA
chr_1	ZTRRes_00288	1079654	1081395	ZtRRes_00288	ZtRRes_00288	ZtRRes_00288	ZtRRes_00288	ZtRRes_00288	ZtRRes_00288	ZtRRes_00288	ZtRRes_00288	ZtRRes_00288	ZtRRes_00288	ZtRRes_00288	ZtRRes_00288	ZtRRes_00288	#N/A	0	0	NoPA	No PA	No PA
chr_1	ZTRRes_00289	1083430	1085073	ZtRRes_00289	ZtRRes_00289	ZtRRes_00289	ZtRRes_00289	ZtRRes_00289	ZtRRes_00289	ZtRRes_00289	ZtRRes_00289	ZtRRes_00289	ZtRRes_00289	ZtRRes_00289	ZtRRes_00289	ZtRRes_00289	#N/A	0	0	NoPA	No PA	No PA
chr_1	ZTRRes_00290	1085179	1087630	ZtRRes_00290	ZtRRes_00290	ZtRRes_00290	ZtRRes_00290	ZtRRes_00290	ZtRRes_00290	ZtRRes_00290	ZtRRes_00290	ZtRRes_00290	ZtRRes_00290	ZtRRes_00290	ZtRRes_00290	ZtRRes_00290	ZtRRes_00290	ZtRRes_00290	0	NoPA	No PA	No PA
chr_1	ZTRRes_00291	1088265	1088749	ZtRRes_00291	ZtRRes_00291	ZtRRes_00291	ZtRRes_00291	ZtRRes_00291	ZtRRes_00291	ZtRRes_00291	ZtRRes_00291	ZtRRes_00291	ZtRRes_00291	ZtRRes_00291	ZtRRes_00291	ZtRRes_00291	#N/A	0	0	NoPA	No PA	No PA
chr_1	ZTRRes_00292	1088685	1089813	ZtRRes_00292	ZtRRes_00292	ZtRRes_00292	ZtRRes_00292	ZtRRes_00292	ZtRRes_00292	ZtRRes_00292	ZtRRes_00292	ZtRRes_00292	ZtRRes_00292	ZtRRes_00292	ZtRRes_00292	ZtRRes_00292	#N/A	0	0	NoPA	No PA	No PA
chr_1	ZTRRes_00293	1090139	1093373	ZtRRes_00293	ZtRRes_00293	ZtRRes_00293	ZtRRes_00293	ZtRRes_00293	ZtRRes_00293	ZtRRes_00293	ZtRRes_00293	ZtRRes_00293	ZtRRes_00293	ZtRRes_00293	ZtRRes_00293	ZtRRes_00293	ZtRRes_00293	ZtRRes_00293	0	NoPA	No PA	No PA
chr_1	ZTRRes_00294	1094122	1095174	ZtRRes_00294	ZtRRes_00294	ZtRRes_00294	ZtRRes_00294	ZtRRes_00294	ZtRRes_00294	ZtRRes_00294	ZtRRes_00294	ZtRRes_00294	ZtRRes_00294	ZtRRes_00294	ZtRRes_00294	ZtRRes_00294	ZtRRes_00294	ZtRRes_00294	0	NoPA	No PA	No PA
chr_1	ZTRRes_00295	1095438	1095679	0	ZtRRes_00295	ZtRRes_00295	0	ZtRRes_00295	ZtRRes_00295	ZtRRes_00295	ZtRRes_00295	ZtRRes_00295	ZtRRes_00295	ZtRRes_00295	ZtRRes_00295	ZtRRes_00295	#N/A	0	2	PA	Non-secreted PA	2 or more
chr_1	ZTRRes_00296	1097579	1099324	ZtRRes_00296	ZtRRes_00296	ZtRRes_00296	ZtRRes_00296	ZtRRes_00296	ZtRRes_00296	ZtRRes_00296	ZtRRes_00296	ZtRRes_00296	ZtRRes_00296	ZtRRes_00296	ZtRRes_00296	ZtRRes_00296	#N/A	0	0	NoPA	No PA	No PA
chr_1	ZTRRes_00297	1099827	1109756	ZtRRes_00297	ZtRRes_00297	ZtRRes_00297	ZtRRes_00297	ZtRRes_00297	ZtRRes_00297	0	ZtRRes_00297	0	ZtRRes_00297	ZtRRes_00297	ZtRRes_00297	ZtRRes_00297	#N/A	0	2	PA	Non-secreted PA	2 or more
chr_1	ZTRRes_00298	1110007	1111509	ZtRRes_00298	ZtRRes_00298	ZtRRes_00298	ZtRRes_00298	ZtRRes_00298	ZtRRes_00298	ZtRRes_00298	ZtRRes_00298	ZtRRes_00298	ZtRRes_00298	ZtRRes_00298	ZtRRes_00298	ZtRRes_00298	#N/A	0	0	NoPA	No PA	No PA
chr_1	ZTRRes_00299	1112115	1113520	ZtRRes_00299	ZtRRes_00299	ZtRRes_00299	ZtRRes_00299	ZtRRes_00299	ZtRRes_00299	ZtRRes_00299	ZtRRes_00299	ZtRRes_00299	ZtRRes_00299	ZtRRes_00299	ZtRRes_00299	ZtRRes_00299	#N/A	0	0	NoPA	No PA	No PA
chr_1	ZTRRes_00300	1113593	1114633	ZtRRes_00300	ZtRRes_00300	ZtRRes_00300	ZtRRes_00300	ZtRRes_00300	ZtRRes_00300	ZtRRes_00300	ZtRRes_00300	ZtRRes_00300	ZtRRes_00300	ZtRRes_00300	ZtRRes_00300	ZtRRes_00300	#N/A	0	0	NoPA	No PA	No PA
chr_1	ZTRRes_00301	1115557	1115934	ZtRRes_00301	ZtRRes_00301	ZtRRes_00301	ZtRRes_00301	ZtRRes_00301	ZtRRes_00301	ZtRRes_00301	ZtRRes_00301	ZtRRes_00301	ZtRRes_00301	ZtRRes_00301	ZtRRes_00301	ZtRRes_00301	#N/A	0	0	NoPA	No PA	No PA
chr_1	ZTRRes_00302	1116262	1118693	0	0	0	0	0	0	0	0	0	0	0	0	0	#N/A	0	13	NoPA	No PA	No PA
chr_1	ZTRRes_00303	1123227	1124420	ZtRRes_00303	ZtRRes_00303	ZtRRes_00303	ZtRRes_00303	ZtRRes_00303	ZtRRes_00303	ZtRRes_00303	ZtRRes_00303	ZtRRes_00303	ZtRRes_00303	ZtRRes_00303	ZtRRes_00303	ZtRRes_00303	#N/A	0	0	NoPA	No PA	No PA
chr_1	ZTRRes_00304	1126948	1128492	ZtRRes_00304	ZtRRes_00304	ZtRRes_00304	ZtRRes_00304	ZtRRes_00304	ZtRRes_00304	ZtRRes_00304	ZtRRes_00304	ZtRRes_00304	ZtRRes_00304	ZtRRes_00304	ZtRRes_00304	ZtRRes_00304	#N/A	0	0	NoPA	No PA	No PA
chr_1	ZTRRes_00305	1133960	1140846	ZtRRes_00305	ZtRRes_00305	ZtRRes_00305	ZtRRes_00305	ZtRRes_00305	ZtRRes_00305	ZtRRes_00305	ZtRRes_00305	ZtRRes_00305	ZtRRes_00305	ZtRRes_00305	ZtRRes_00305	ZtRRes_00305	#N/A	0	0	NoPA	No PA	No PA
chr_1	ZTRRes_00306	1141696	1143464	ZtRRes_00306	ZtRRes_00306	ZtRRes_00306	ZtRRes_00306	ZtRRes_00306	ZtRRes_00306	ZtRRes_00306	ZtRRes_00306	ZtRRes_00306	ZtRRes_00306	ZtRRes_00306	ZtRRes_00306	ZtRRes_00306	#N/A	0	0	NoPA	No PA	No PA
chr_1	ZTRRes_00307	1143924	1146475	ZtRRes_00307	ZtRRes_00307	ZtRRes_00307	ZtRRes_00307	ZtRRes_00307	ZtRRes_00307	ZtRRes_00307	ZtRRes_00307	ZtRRes_00307	ZtRRes_00307	ZtRRes_00307	ZtRRes_00307	ZtRRes_00307	#N/A	0	0	NoPA	No PA	No PA
chr_1	ZTRRes_00308	1146594	1148506	ZtRRes_00308	ZtRRes_00308	ZtRRes_00308	ZtRRes_00308	ZtRRes_00308	ZtRRes_00308	ZtRRes_00308	ZtRRes_00308	ZtRRes_00308	ZtRRes_00308	ZtRRes_00308	ZtRRes_00308	ZtRRes_00308	#N/A	0	0	NoPA	No PA	No PA
chr_1	ZTRRes_00309	1152322	1154008	ZtRRes_00309	ZtRRes_00309	ZtRRes_00309	ZtRRes_00309	ZtRRes_00309	ZtRRes_00309	ZtRRes_00309	ZtRRes_00309	ZtRRes_00309	ZtRRes_00309	ZtRRes_00309	ZtRRes_00309	ZtRRes_00309	#N/A	0	0	NoPA	No PA	No PA
chr_1	ZTRRes_00310	1161352	1162381	ZtRRes_00310	ZtRRes_00310	ZtRRes_00310	ZtRRes_00310	ZtRRes_00310	ZtRRes_00310	ZtRRes_00310	ZtRRes_00310	ZtRRes_00310	ZtRRes_00310	ZtRRes_00310	ZtRRes_00310	ZtRRes_00310	#N/A	0	0	NoPA	No PA	No PA
chr_1	ZTRRes_00311	1162461	1163367	ZtRRes_00311	ZtRRes_00311	ZtRRes_00311	ZtRRes_00311	ZtRRes_00311	ZtRRes_00311	ZtRRes_00311	ZtRRes_00311	ZtRRes_00311	ZtRRes_00311	ZtRRes_00311	ZtRRes_00311	ZtRRes_00311	#N/A	0	0	NoPA	No PA	No PA
chr_1	ZTRRes_00312	1164061	1165347	ZtRRes_00312	ZtRRes_00312	ZtRRes_00312	ZtRRes_00312	ZtRRes_00312	ZtRRes_00312	ZtRRes_00312	ZtRRes_00312	ZtRRes_00312	ZtRRes_00312	ZtRRes_00312	ZtRRes_00312	ZtRRes_00312	#N/A	0	0	NoPA	No PA	No PA
chr_1	ZTRRes_00313	1168562	1171594	ZtRRes_00313	ZtRRes_00313	ZtRRes_00313	ZtRRes_00313	ZtRRes_00313	ZtRRes_00313	ZtRRes_00313	ZtRRes_00313	ZtRRes_00313	ZtRRes_00313	ZtRRes_00313	ZtRRes_00313	ZtRRes_00313	#N/A	0	0	NoPA	No PA	No PA
chr_1	ZTRRes_00314	1178539	1183895	ZtRRes_00314	ZtRRes_00314	ZtRRes_00314	ZtRRes_00314	ZtRRes_00314	ZtRRes_00314	ZtRRes_00314	ZtRRes_00314	ZtRRes_00314	ZtRRes_00314	ZtRRes_00314	ZtRRes_00314	ZtRRes_00314	#N/A	0	0	NoPA	No PA	No PA
chr_1	ZTRRes_00315	1196801	1198029	0	0	0	0	0	0	0	0	0	0	0	0	0	#N/A	0	13	NoPA	No PA	No PA
chr_1	ZTRRes_00316	1197992	1198333	ZtRRes_00316	ZtRRes_00316	ZtRRes_00316	ZtRRes_00316	ZtRRes_00316	ZtRRes_00316	ZtRRes_00316	ZtRRes_00316	ZtRRes_00316	ZtRRes_00316	ZtRRes_00316	ZtRRes_00316	ZtRRes_00316	ZtRRes_00316	ZtRRes_00316	0	NoPA	No PA	No PA
chr_1	ZTRRes_00317	1199632	1201544	ZtRRes_00317	ZtRRes_00317	ZtRRes_00317	ZtRRes_00317	ZtRRes_00317	ZtRRes_00317	ZtRRes_00317	ZtRRes_00317	ZtRRes_00317	ZtRRes_00317	ZtRRes_00317	ZtRRes_00317	ZtRRes_00317	#N/A	0	0	NoPA	No PA	No PA
chr_1	ZTRRes_00318	1201665	1204410	ZtRRes_00318	ZtRRes_00318	ZtRRes_00318	ZtRRes_00318	ZtRRes_00318	ZtRRes_00318	ZtRRes_00318	ZtRRes_00318	ZtRRes_00318	ZtRRes_00318	ZtRRes_00318	ZtRRes_00318	ZtRRes_00318	#N/A	0	0	NoPA	No PA	No PA
chr_1	ZTRRes_00319	1205137	1207166	ZtRRes_00319	ZtRRes_00319	ZtRRes_00319	ZtRRes_00319	ZtRRes_00319	ZtRRes_00319	ZtRRes_00319	ZtRRes_00319	ZtRRes_00319	ZtRRes_00319	ZtRRes_00319	ZtRRes_00319	ZtRRes_00319	#N/A	0	0	NoPA	No PA	No PA
chr_1	ZTRRes_00320	1211151	1212809	ZtRRes_00320	ZtRRes_00320	ZtRRes_00320	ZtRRes_00320	ZtRRes_00320	ZtRRes_00320	ZtRRes_00320	ZtRRes_00320	ZtRRes_00320	ZtRRes_00320	ZtRRes_00320	ZtRRes_00320	ZtRRes_00320	#N/A	0	0	NoPA	No PA	No PA
chr_1	ZTRRes_00321	1213569	1215445	ZtRRes_00321	ZtRRes_00321	ZtRRes_00321	ZtRRes_00321	ZtRRes_00321	ZtRRes_00321	ZtRRes_00321	ZtRRes_00321	ZtRRes_00321	ZtRRes_00321	ZtRRes_00321	ZtRRes_00321	ZtRRes_00321	#N/A	0	0	NoPA	No PA	No PA
chr_1	ZTRRes_00322	1215964	1217505	ZtRRes_00322	0	0	ZtRRes_00322	ZtRRes_00322	ZtRRes_00322	ZtRRes_00322	ZtRRes_00322	ZtRRes_00322	ZtRRes_00322	ZtRRes_00322	ZtRRes_00322	ZtRRes_00322	#N/A	0	2	PA	Non-secreted PA	2 or more
chr_1	ZTRRes_00323	1224655	1225341	ZtRRes_00323	ZtRRes_00323	0	ZtRRes_00323	ZtRRes_00323	ZtRRes_00323	ZtRRes_00323	ZtRRes_00323	ZtRRes_00323	ZtRRes_00323	ZtRRes_00323	ZtRRes_00323	ZtRRes_00323	#N/A	0	1	PA	Non-secreted PA	1
chr_1	ZTRRes_00324	1226650	1229759	ZtRRes_00324	ZtRRes_00324	ZtRRes_00324	ZtRRes_00324	ZtRRes_00324	ZtRRes_00324	ZtRRes_00324	ZtRRes_00324	ZtRRes_00324	ZtRRes_00324	ZtRRes_00324	ZtRRes_00324	ZtRRes_00324	#N/A	0	0	NoPA	No PA	No PA
chr_1	ZTRRes_00325	1231000	1234473	ZtRRes_00325	ZtRRes_00325	ZtRRes_00325	ZtRRes_00325	ZtRRes_00325	ZtRRes_00325	ZtRRes_00325	ZtRRes_00325	ZtRRes_00325	ZtRRes_00325	ZtRRes_00325	ZtRRes_00325	ZtRRes_00325	#N/A	0	0	NoPA	No PA	No PA
chr_1	ZTRRes_00326	1235208	1239968	ZtRRes_00326	ZtRRes_00326	ZtRRes_00326	ZtRRes_00326	ZtRRes_00326	ZtRRes_00326	ZtRRes_00326	ZtRRes_00326	ZtRRes_00326	ZtRRes_00326	ZtRRes_00326	ZtRRes_00326	ZtRRes_00326	#N/A	0	0	NoPA	No PA	No PA
chr_1	ZTRRes_00327	1240709	1241926	ZtRRes_00327	ZtRRes_00327	ZtRRes_00327	ZtRRes_00327	ZtRRes_00327	ZtRRes_00327	ZtRRes_00327	ZtRRes_00327	ZtRRes_00327	ZtRRes_00327	ZtRRes_00327	ZtRRes_00327	ZtRRes_00327	#N/A	0	0	NoPA	No PA	No PA
chr_1	ZTRRes_00328	1242537	1244184	ZtRRes_00328	ZtRRes_00328	ZtRRes_00328	ZtRRes_00328	ZtRRes_00328	ZtRRes_00328	ZtRRes_00328	ZtRRes_00328	ZtRRes_00328	ZtRRes_00328	ZtRRes_00328	ZtRRes_00328	ZtRRes_00328	#N/A	0	0	NoPA	No PA	No PA
chr_1	ZTRRes_00329	1245306	1246675	ZtRRes_00329	ZtRRes_00329	ZtRRes_00329	ZtRRes_00329	ZtRRes_00329	ZtRRes_00329	ZtRRes_00329	ZtRRes_00329	ZtRRes_00329	ZtRRes_00329	ZtRRes_00329	ZtRRes_00329	ZtRRes_00329	ZtRRes_00329	ZtRRes_00329	0	NoPA	No PA	No PA
chr_1	ZTRRes_00330	1247206	1249721	ZtRRes_00330	ZtRRes_00330	ZtRRes_00330	ZtRRes_00330	ZtRRes_00330	ZtRRes_00330	ZtRRes_00330	ZtRRes_00330	ZtRRes_00330	ZtRRes_00330	ZtRRes_00330	ZtRRes_00330	ZtRRes_00330	#N/A	0	0	NoPA	No PA	No PA
chr_1	ZTRRes_00331	1250724	1254635	ZtRRes_00331	ZtRRes_00331	ZtRRes_00331	ZtRRes_00331	ZtRRes_00331	ZtRRes_00331	ZtRRes_00331	ZtRRes_00331	ZtRRes_00331	ZtRRes_00331	ZtRRes_00331	ZtRRes_00331	ZtRRes_00331	#N/A	0	0	NoPA	No PA	No PA
chr_1	ZTRRes_00332	1255339	1257429	ZtRRes_00332	ZtRRes_00332	ZtRRes_00332	ZtRRes_00332	ZtRRes_00332	ZtRRes_00332	ZtRRes_00332	ZtRRes_00332	ZtRRes_00332	ZtRRes_00332	ZtRRes_00332	ZtRRes_00332	ZtRRes_00332	#N/A	0	0	NoPA	No PA	No PA
chr_1	ZTRRes_00333	1258358	1262839	ZtRRes_00333	ZtRRes_00333	ZtRRes_00333	ZtRRes_00333	ZtRRes_00333	ZtRRes_00333	ZtRRes_00333	ZtRRes_00333	ZtRRes_00333	ZtRRes_00333	ZtRRes_00333	ZtRRes_00333	ZtRRes_00333	#N/A	0	0	NoPA	No PA	No PA
chr_1	ZTRRes_00334	1262996	1263288	ZtRRes_00334	ZtRRes_00334	ZtRRes_00334	ZtRRes_00334	ZtRRes_00334	ZtRRes_00334	ZtRRes_00334	ZtRRes_00334	ZtRRes_00334	ZtRRes_00334	ZtRRes_00334	ZtRRes_00334	ZtRRes_00334	ZtRRes_00334	ZtRRes_00334	0	NoPA	No PA	No PA
chr_1	ZTRRes_00335	1263858	1264991	ZtRRes_00335	ZtRRes_00335	ZtRRes_00335	ZtRRes_00335	ZtRRes_00335	ZtRRes_00335	ZtRRes_00335	ZtRRes_00335	ZtRRes_00335	ZtRRes_00335	ZtRRes_00335	ZtRRes_00335	ZtRRes_00335	#N/A	0	0	NoPA	No PA	No PA
chr_1	ZTRRes_00336	1265889	1266466	ZtRRes_00336	ZtRRes_00336	ZtRRes_00336	ZtRRes_00336	ZtRRes_00336	ZtRRes_00336	ZtRRes_00336	ZtRRes_00336	ZtRRes_00336	ZtRRes_00336	ZtRRes_00336	ZtRRes_00336	ZtRRes_00336	#N/A	0	0	NoPA	No PA	No PA
chr_1	ZTRRes_00337	1269061	1270608	ZtRRes_00337	ZtRRes_00337	ZtRRes_00337	ZtRRes_00337	ZtRRes_00337	ZtRRes_00337	ZtRRes_00337	ZtRRes_00337	ZtRRes_00337	ZtRRes_00337	ZtRRes_00337	ZtRRes_00337	ZtRRes_00337	#N/A	0	0	NoPA	No PA	No PA
chr_1	ZTRRes_00338	1271528	1273540	ZtRRes_00338	ZtRRes_00338	ZtRRes_00338	ZtRRes_00338	ZtRRes_00338	ZtRRes_00338	ZtRRes_00338	ZtRRes_00338	ZtRRes_00338	ZtRRes_00338	ZtRRes_00338	ZtRRes_00338	ZtRRes_00338	#N/A	0	0	NoPA	No PA	No PA
chr_1	ZTRRes_00339	1275187	1276151	ZtRRes_00339	ZtRRes_00339	ZtRRes_00339	ZtRRes_00339	ZtRRes_00339	ZtRRes_00339	ZtRRes_00339	ZtRRes_00339	ZtRRes_00339	ZtRRes_00339	ZtRRes_00339	ZtRRes_00339	ZtRRes_00339	#N/A	0	0	NoPA	No PA	No PA
chr_1	ZTRRes_00340	1278402	1280116	ZtRRes_00340	ZtRRes_00340	ZtRRes_00340	ZtRRes_00340	ZtRRes_00340	ZtRRes_00340	ZtRRes_00340	ZtRRes_00340	ZtRRes_00340	ZtRRes_00340	ZtRRes_00340	ZtRRes_00340	ZtRRes_00340	ZtRRes_00340	ZtRRes_00340	0	NoPA	No PA	No PA
chr_1	ZTRRes_00341	1280737	1282519	ZtRRes_00341	ZtRRes_00341	ZtRRes_00341	ZtRRes_00341	ZtRRes_00341	ZtRRes_00341	ZtRRes_00341	ZtRRes_00341	ZtRRes_00341	ZtRRes_00341	ZtRRes_00341	ZtRRes_00341	ZtRRes_00341	#N/A	0	0	NoPA	No PA	No PA
chr_1	ZTRRes_00342	1282805	1284340	ZtRRes_00342	ZtRRes_00342	ZtRRes_00342	ZtRRes_00342	ZtRRes_00342	ZtRRes_00342	ZtRRes_00342	ZtRRes_00342	ZtRRes_00342	ZtRRes_00342	ZtRRes_00342	ZtRRes_00342	ZtRRes_00342	#N/A	0	0	NoPA	No PA	No PA
chr_1	ZTRRes_00343	1285252	1285929	ZtRRes_00343	ZtRRes_00343	ZtRRes_00343	ZtRRes_00343	ZtRRes_00343	ZtRRes_00343	ZtRRes_00343	ZtRRes_00343	ZtRRes_00343	ZtRRes_00343	ZtRRes_00343	ZtRRes_00343	ZtRRes_00343	#N/A	0	0	NoPA	No PA	No PA
chr_1	ZTRRes_00344	1286163	1287458	ZtRRes_00344	ZtRRes_00344	ZtRRes_00344	ZtRRes_00344	ZtRRes_00344	ZtRRes_00344	ZtRRes_00344	ZtRRes_00344	ZtRRes_00344	ZtRRes_00344	ZtRRes_00344	ZtRRes_00344	ZtRRes_00344	#N/A	0	0	NoPA	No PA	No PA
chr_1	ZTRRes_00345	1287785	1288312	ZtRRes_00345	ZtRRes_00345	ZtRRes_00345	ZtRRes_00345	ZtRRes_00345	ZtRRes_00345	ZtRRes_00345	ZtRRes_00345	ZtRRes_00345	ZtRRes_00345	ZtRRes_00345	ZtRRes_00345	ZtRRes_00345	#N/A	0	0	NoPA	No PA	No PA
chr_1	ZTRRes_00346	1288019	1288382	ZtRRes_00346	ZtRRes_00346	ZtRRes_00346	ZtRRes_00346	ZtRRes_00346	ZtRRes_00346	ZtRRes_00346	ZtRRes_00346	ZtRRes_00346	ZtRRes_00346	ZtRRes_00346	ZtRRes_00346	ZtRRes_00346	ZtRRes_00346	ZtRRes_00346	0	NoPA	No PA	No PA
chr_1	ZTRRes_00347	1297152	1298565	ZtRRes_00347	ZtRRes_00347	ZtRRes_00347	ZtRRes_00347	ZtRRes_00347	ZtRRes_00347	ZtRRes_00347	ZtRRes_00347	ZtRRes_00347	ZtRRes_00347	ZtRRes_00347	ZtRRes_00347	ZtRRes_00347	#N/A	0	0	NoPA	No PA	No PA
chr_1	ZTRRes_00348	1300369	1302624	ZtRRes_00348	ZtRRes_00348	ZtRRes_00348	ZtRRes_00348	ZtRRes_00348	ZtRRes_00348	ZtRRes_00348	ZtRRes_00348	ZtRRes_00348	ZtRRes_00348	ZtRRes_00348	ZtRRes_00348	ZtRRes_00348	#N/A	0	0	NoPA	No PA	No PA
chr_1	ZTRRes_00349	1306132	1307919	ZtRRes_00349	ZtRRes_00349	ZtRRes_00349	ZtRRes_00349	ZtRRes_00349	ZtRRes_00349	ZtRRes_00349	ZtRRes_00349	ZtRRes_00349	ZtRRes_00349	ZtRRes_00349	ZtRRes_00349	ZtRRes_00349	#N/A	0	0	NoPA	No PA	No PA
chr_1	ZTRRes_00350	1308452	1309411	ZtRRes_00350	ZtRRes_00350	ZtRRes_00350	ZtRRes_00350	ZtRRes_00350	ZtRRes_00350	ZtRRes_00350	ZtRRes_00350	ZtRRes_00350	ZtRRes_00350	ZtRRes_00350	ZtRRes_00350	ZtRRes_00350	#N/A	0	0	NoPA	No PA	No PA
chr_1	ZTRRes_00351	1312024	1313253	ZtRRes_00351	ZtRRes_00351	ZtRRes_00351	ZtRRes_00351	ZtRRes_00351	ZtRRes_00351	ZtRRes_00351	ZtRRes_00351	ZtRRes_00351	ZtRRes_00351	ZtRRes_00351	ZtRRes_00351	ZtRRes_00351	#N/A	0	0	NoPA	No PA	No PA
chr_1	ZTRRes_00352	1313719	1315374	ZtRRes_00352	ZtRRes_00352	ZtRRes_00352	ZtRRes_00352	ZtRRes_00352	ZtRRes_00352	ZtRRes_00352	ZtRRes_00352	ZtRRes_00352	ZtRRes_00352	ZtRRes_00352	ZtRRes_00352	ZtRRes_00352	#N/A	0	0	NoPA	No PA	No PA
chr_1	ZTRRes_00353	1315657	1317721	ZtRRes_00353	ZtRRes_00353	ZtRRes_00353	ZtRRes_00353	ZtRRes_00353	ZtRRes_00353	ZtRRes_00353	ZtRRes_00353	ZtRRes_00353	ZtRRes_00353	ZtRRes_00353	ZtRRes_00353	ZtRRes_00353	#N/A	0	0	NoPA	No PA	No PA
chr_1	ZTRRes_00354	1320107	1321334	ZtRRes_00354	ZtRRes_00354	ZtRRes_00354	ZtRRes_00354	ZtRRes_00354	ZtRRes_00354	ZtRRes_00354	ZtRRes_00354	ZtRRes_00354	ZtRRes_00354	ZtRRes_00354	ZtRRes_00354	ZtRRes_00354	ZtRRes_00354	ZtRRes_00354	0	NoPA	No PA	No PA
chr_1	ZTRRes_00355	1322658	1324300	ZtRRes_00355	ZtRRes_00355	ZtRRes_00355	ZtRRes_00355	ZtRRes_00355	ZtRRes_00355	ZtRRes_00355	ZtRRes_00355	ZtRRes_00355	ZtRRes_00355	ZtRRes_00355	ZtRRes_00355	ZtRRes_00355	ZtRRes_00355	ZtRRes_00355	0	NoPA	No PA	No PA
chr_1	ZTRRes_00356	1325571	1329010	ZtRRes_00356	ZtRRes_00356	ZtRRes_00356	ZtRRes_00356	ZtRRes_00356	ZtRRes_00356	ZtRRes_00356	ZtRRes_00356	ZtRRes_00356	ZtRRes_00356	ZtRRes_00356	ZtRRes_00356	ZtRRes_00356	#N/A	0	0	NoPA	No PA	No PA
chr_1	ZTRRes_00357	1329213	1330836	ZtRRes_00357	ZtRRes_00357	ZtRRes_00357	ZtRRes_00357	ZtRRes_00357	ZtRRes_00357	ZtRRes_00357	ZtRRes_00357	ZtRRes_00357	ZtRRes_00357	ZtRRes_00357	ZtRRes_00357	ZtRRes_00357	#N/A	0	0	NoPA	No PA	No PA
chr_1	ZTRRes_00358	1331641	1333576	ZtRRes_00358	ZtRRes_00358	ZtRRes_00358	ZtRRes_00358	ZtRRes_00358	ZtRRes_00358	ZtRRes_00358	ZtRRes_00358	ZtRRes_00358	ZtRRes_00358	ZtRRes_00358	ZtRRes_00358	ZtRRes_00358	#N/A	0	0	NoPA	No PA	No PA
chr_1	ZTRRes_00359	1334550	1339990	ZtRRes_00359	ZtRRes_00359	ZtRRes_00359	ZtRRes_00359	ZtRRes_00359	ZtRRes_00359	ZtRRes_00359	ZtRRes_00359	ZtRRes_00359	ZtRRes_00359	ZtRRes_00359	ZtRRes_00359	ZtRRes_00359	#N/A	0	0	NoPA	No PA	No PA
chr_1	ZTRRes_00360	1340964	1341503	ZtRRes_00360	ZtRRes_00360	ZtRRes_00360	ZtRRes_00360	ZtRRes_00360	ZtRRes_00360	ZtRRes_00360	ZtRRes_00360	ZtRRes_00360	ZtRRes_00360	ZtRRes_00360	ZtRRes_00360	ZtRRes_00360	#N/A	0	0	NoPA	No PA	No PA
chr_1	ZTRRes_00361	1342632	1343793	ZtRRes_00361	ZtRRes_00361	ZtRRes_00361	ZtRRes_00361	ZtRRes_00361	ZtRRes_00361	ZtRRes_00361	ZtRRes_00361	ZtRRes_00361	ZtRRes_00361	ZtRRes_00361	ZtRRes_00361	ZtRRes_00361	#N/A	0	0	NoPA	No PA	No PA
chr_1	ZTRRes_00362	1345028	1346413	ZtRRes_00362	ZtRRes_00362	ZtRRes_00362	ZtRRes_00362	ZtRRes_00362	ZtRRes_00362	ZtRRes_00362	ZtRRes_00362	ZtRRes_00362	ZtRRes_00362	ZtRRes_00362	ZtRRes_00362	ZtRRes_00362	#N/A	0	0	NoPA	No PA	No PA
chr_1	ZTRRes_00363	1346831	1349545	ZtRRes_00363	ZtRRes_00363	ZtRRes_00363	ZtRRes_00363	ZtRRes_00363	ZtRRes_00363	ZtRRes_00363	ZtRRes_00363	ZtRRes_00363	ZtRRes_00363	ZtRRes_00363	ZtRRes_00363	ZtRRes_00363	#N/A	0	0	NoPA	No PA	No PA
chr_1	ZTRRes_00364	1351204	1354514	ZtRRes_00364	ZtRRes_00364	ZtRRes_00364	ZtRRes_00364	ZtRRes_00364	ZtRRes_00364	ZtRRes_00364	ZtRRes_00364	ZtRRes_00364	ZtRRes_00364	ZtRRes_00364	ZtRRes_00364	ZtRRes_00364	#N/A	0	0	NoPA	No PA	No PA
chr_1	ZTRRes_00365	1354936	1355271	ZtRRes_00365	ZtRRes_00365	ZtRRes_00365	ZtRRes_00365	ZtRRes_00365	ZtRRes_00365	ZtRRes_00365	ZtRRes_00365	ZtRRes_00365	ZtRRes_00365	ZtRRes_00365	ZtRRes_00365	ZtRRes_00365	#N/A	0	0	NoPA	No PA	No PA
chr_1	ZTRRes_00366	1355500	1357553	ZtRRes_00366	ZtRRes_00366	ZtRRes_00366	ZtRRes_00366	ZtRRes_00366	ZtRRes_00366	ZtRRes_00366	ZtRRes_00366	ZtRRes_00366	ZtRRes_00366	ZtRRes_00366	ZtRRes_00366	ZtRRes_00366	#N/A	0	0	NoPA	No PA	No PA
chr_1	ZTRRes_00367	1358175	1359575	ZtRRes_00367	ZtRRes_00367	ZtRRes_00367	ZtRRes_00367	ZtRRes_00367	ZtRRes_00367	ZtRRes_00367	ZtRRes_00367	ZtRRes_00367	ZtRRes_00367	ZtRRes_00367	ZtRRes_00367	ZtRRes_00367	#N/A	0	0	NoPA	No PA	No PA
chr_1	ZTRRes_00368	1360003	1364873	ZtRRes_00368	ZtRRes_00368	ZtRRes_00368	ZtRRes_00368	ZtRRes_00368	ZtRRes_00368	ZtRRes_00368	ZtRRes_00368	ZtRRes_00368	ZtRRes_00368	ZtRRes_00368	ZtRRes_00368	ZtRRes_00368	#N/A	0	0	NoPA	No PA	No PA
chr_1	ZTRRes_00369	1366081	1367283	ZtRRes_00369	ZtRRes_00369	ZtRRes_00369	ZtRRes_00369	ZtRRes_00369	ZtRRes_00369	ZtRRes_00369	ZtRRes_00369	ZtRRes_00369	ZtRRes_00369	ZtRRes_00369	ZtRRes_00369	ZtRRes_00369	#N/A	0	0	NoPA	No PA	No PA
chr_1	ZTRRes_00370	1369015	1369420	ZtRRes_00370	ZtRRes_00370	ZtRRes_00370	ZtRRes_00370	ZtRRes_00370	ZtRRes_00370	ZtRRes_00370	ZtRRes_00370	ZtRRes_00370	ZtRRes_00370	ZtRRes_00370	ZtRRes_00370	ZtRRes_00370	#N/A	0	0	NoPA	No PA	No PA
chr_1	ZTRRes_00371	1369027	1369303	ZtRRes_00371	ZtRRes_00371	ZtRRes_00371	ZtRRes_00371	ZtRRes_00371	ZtRRes_00371	ZtRRes_00371	ZtRRes_00371	ZtRRes_00371	ZtRRes_00371	ZtRRes_00371	ZtRRes_00371	ZtRRes_00371	#N/A	0	0	NoPA	No PA	No PA
chr_1	ZTRRes_00372	1370382	1372421	ZtRRes_00372	ZtRRes_00372	ZtRRes_00372	ZtRRes_00372	ZtRRes_00372	ZtRRes_00372	ZtRRes_00372	ZtRRes_00372	ZtRRes_00372	ZtRRes_00372	ZtRRes_00372	ZtRRes_00372	ZtRRes_00372	#N/A	0	0	NoPA	No PA	No PA
chr_1	ZTRRes_00373	1373841	1375226	ZtRRes_00373	ZtRRes_00373	ZtRRes_00373	ZtRRes_00373	ZtRRes_00373	ZtRRes_00373	ZtRRes_00373	ZtRRes_00373	ZtRRes_00373	ZtRRes_00373	ZtRRes_00373	ZtRRes_00373	ZtRRes_00373	#N/A	0	0	NoPA	No PA	No PA
chr_1	ZTRRes_00374	1375791	1376399	ZtRRes_00374	ZtRRes_00374	ZtRRes_00374	ZtRRes_00374	ZtRRes_00374	ZtRRes_00374	ZtRRes_00374	ZtRRes_00374	ZtRRes_00374	ZtRRes_00374	ZtRRes_00374	ZtRRes_00374	ZtRRes_00374	#N/A	0	0	NoPA	No PA	No PA
chr_1	ZTRRes_00375	1376779	1377711	ZtRRes_00375	ZtRRes_00375	ZtRRes_00375	ZtRRes_00375	ZtRRes_00375	ZtRRes_00375	ZtRRes_00375	ZtRRes_00375	ZtRRes_00375	ZtRRes_00375	ZtRRes_00375	ZtRRes_00375	ZtRRes_00375	#N/A	0	0	NoPA	No PA	No PA
chr_1	ZTRRes_00376	1380705	1381724	ZtRRes_00376	ZtRRes_00376	ZtRRes_00376	ZtRRes_00376	ZtRRes_00376	ZtRRes_00376	ZtRRes_00376	ZtRRes_00376	ZtRRes_00376	ZtRRes_00376	ZtRRes_00376	ZtRRes_00376	ZtRRes_00376	#N/A	0	0	NoPA	No PA	No PA
chr_1	ZTRRes_00377	1382617	1383324	ZtRRes_00377	ZtRRes_00377	ZtRRes_00377	ZtRRes_00377	ZtRRes_00377	ZtRRes_00377	ZtRRes_00377	ZtRRes_00377	ZtRRes_00377	ZtRRes_00377	ZtRRes_00377	ZtRRes_00377	ZtRRes_00377	#N/A	0	0	NoPA	No PA	No PA
chr_1	ZTRRes_00378	1383729	1385125	ZtRRes_00378	ZtRRes_00378	ZtRRes_00378	ZtRRes_00378	ZtRRes_00378	ZtRRes_00378	ZtRRes_00378	ZtRRes_00378	ZtRRes_00378	ZtRRes_00378	ZtRRes_00378	ZtRRes_00378	ZtRRes_00378	#N/A	0	0	NoPA	No PA	No PA
chr_1	ZTRRes_00379	1385554	1386564	ZtRRes_00379	ZtRRes_00379	ZtRRes_00379	ZtRRes_00379	ZtRRes_00379	ZtRRes_00379	ZtRRes_00379	ZtRRes_00379	ZtRRes_00379	ZtRRes_00379	ZtRRes_00379	ZtRRes_00379	ZtRRes_00379	#N/A	0	0	NoPA	No PA	No PA
chr_1	ZTRRes_00380	1387736	1390567	ZtRRes_00380	ZtRRes_00380	ZtRRes_00380	ZtRRes_00380	ZtRRes_00380	ZtRRes_00380	ZtRRes_00380	ZtRRes_00380	ZtRRes_00380	ZtRRes_00380	ZtRRes_00380	ZtRRes_00380	ZtRRes_00380	#N/A	0	0	NoPA	No PA	No PA
chr_1	ZTRRes_00381	1391608	1393612	ZtRRes_00381	ZtRRes_00381	ZtRRes_00381	ZtRRes_00381	ZtRRes_00381	ZtRRes_00381	ZtRRes_00381	ZtRRes_00381	ZtRRes_00381	ZtRRes_00381	ZtRRes_00381	ZtRRes_00381	ZtRRes_00381	#N/A	0	0	NoPA	No PA	No PA
chr_1	ZTRRes_00382	1394265	1395569	ZtRRes_00382	ZtRRes_00382	ZtRRes_00382	ZtRRes_00382	ZtRRes_00382	ZtRRes_00382	ZtRRes_00382	ZtRRes_00382	ZtRRes_00382	ZtRRes_00382	ZtRRes_00382	ZtRRes_00382	ZtRRes_00382	ZtRRes_00382	ZtRRes_00382	0	NoPA	No PA	No PA
chr_1	ZTRRes_00383	1398132	1399893	ZtRRes_00383	ZtRRes_00383	ZtRRes_00383	ZtRRes_00383	ZtRRes_00383	ZtRRes_00383	ZtRRes_00383	ZtRRes_00383	ZtRRes_00383	ZtRRes_00383	ZtRRes_00383	ZtRRes_00383	ZtRRes_00383	#N/A	0	0	NoPA	No PA	No PA
chr_1	ZTRRes_00384	1400757	1404251	ZtRRes_00384	ZtRRes_00384	ZtRRes_00384	ZtRRes_00384	ZtRRes_00384	ZtRRes_00384	ZtRRes_00384	ZtRRes_00384	ZtRRes_00384	ZtRRes_00384	ZtRRes_00384	ZtRRes_00384	ZtRRes_00384	#N/A	0	0	NoPA	No PA	No PA
chr_1	ZTRRes_00385	1404480	1406000	ZtRRes_00385	ZtRRes_00385	ZtRRes_00385	ZtRRes_00385	ZtRRes_00385	ZtRRes_00385	ZtRRes_00385	ZtRRes_00385	ZtRRes_00385	ZtRRes_00385	ZtRRes_00385	ZtRRes_00385	ZtRRes_00385	#N/A	0	0	NoPA	No PA	No PA
chr_1	ZTRRes_00386	1406990	1409870	ZtRRes_00386	ZtRRes_00386	ZtRRes_00386	ZtRRes_00386	ZtRRes_00386	ZtRRes_00386	ZtRRes_00386	ZtRRes_00386	ZtRRes_00386	ZtRRes_00386	ZtRRes_00386	ZtRRes_00386	ZtRRes_00386	#N/A	0	0	NoPA	No PA	No PA
chr_1	ZTRRes_00387	1413107	1413277	ZtRRes_00387	ZtRRes_00387	ZtRRes_00387	ZtRRes_00387	ZtRRes_00387	ZtRRes_00387	ZtRRes_00387	ZtRRes_00387	ZtRRes_00387	ZtRRes_00387	ZtRRes_00387	ZtRRes_00387	ZtRRes_00387	#N/A	0	0	NoPA	No PA	No PA
chr_1	ZTRRes_00388	1414600	1416729	ZtRRes_00388	ZtRRes_00388	ZtRRes_00388	ZtRRes_00388	ZtRRes_00388	ZtRRes_00388	ZtRRes_00388	ZtRRes_00388	ZtRRes_00388	ZtRRes_00388	ZtRRes_00388	ZtRRes_00388	ZtRRes_00388	#N/A	0	0	NoPA	No PA	No PA
chr_1	ZTRRes_00389	1417914	1423742	ZtRRes_00389	ZtRRes_00389	0	ZtRRes_00389	ZtRRes_00389	ZtRRes_00389	ZtRRes_00389	ZtRRes_00389	ZtRRes_00389	ZtRRes_00389	ZtRRes_00389	ZtRRes_00389	ZtRRes_00389	#N/A	0	1	PA	Non-secreted PA	1
chr_1	ZTRRes_00390	1424499	1426340	ZtRRes_00390	ZtRRes_00390	ZtRRes_00390	ZtRRes_00390	ZtRRes_00390	ZtRRes_00390	ZtRRes_00390	ZtRRes_00390	ZtRRes_00390	ZtRRes_00390	ZtRRes_00390	ZtRRes_00390	ZtRRes_00390	#N/A	0	0	NoPA	No PA	No PA
chr_1	ZTRRes_00391	1426727	1431290	ZtRRes_00391	ZtRRes_00391	ZtRRes_00391	ZtRRes_00391	0	0	0	ZtRRes_00391	ZtRRes_00391	0	ZtRRes_00391	ZtRRes_00391	ZtRRes_00391	#N/A	0	4	PA	Non-secreted PA	2 or more
chr_1	ZTRRes_00392	1433010	1433551	ZtRRes_00392	ZtRRes_00392	ZtRRes_00392	ZtRRes_00392	ZtRRes_00392	ZtRRes_00392	ZtRRes_00392	ZtRRes_00392	ZtRRes_00392	ZtRRes_00392	ZtRRes_00392	ZtRRes_00392	ZtRRes_00392	#N/A	0	0	NoPA	No PA	No PA
chr_1	ZTRRes_00393	1439601	1440385	ZtRRes_00393	ZtRRes_00393	ZtRRes_00393	ZtRRes_00393	ZtRRes_00393	ZtRRes_00393	ZtRRes_00393	ZtRRes_00393	ZtRRes_00393	ZtRRes_00393	ZtRRes_00393	ZtRRes_00393	ZtRRes_00393	#N/A	0	0	NoPA	No PA	No PA
chr_1	ZTRRes_00394	1441001	1442107	ZtRRes_00394	ZtRRes_00394	ZtRRes_00394	ZtRRes_00394	ZtRRes_00394	ZtRRes_00394	ZtRRes_00394	ZtRRes_00394	ZtRRes_00394	ZtRRes_00394	ZtRRes_00394	ZtRRes_00394	ZtRRes_00394	#N/A	0	0	NoPA	No PA	No PA
chr_1	ZTRRes_00395	1445818	1446836	ZtRRes_00395	ZtRRes_00395	ZtRRes_00395	ZtRRes_00395	ZtRRes_00395	ZtRRes_00395	ZtRRes_00395	ZtRRes_00395	ZtRRes_00395	ZtRRes_00395	ZtRRes_00395	ZtRRes_00395	ZtRRes_00395	#N/A	0	0	NoPA	No PA	No PA
chr_1	ZTRRes_00396	1447992	1449075	ZtRRes_00396	ZtRRes_00396	ZtRRes_00396	ZtRRes_00396	ZtRRes_00396	ZtRRes_00396	ZtRRes_00396	ZtRRes_00396	ZtRRes_00396	ZtRRes_00396	ZtRRes_00396	ZtRRes_00396	ZtRRes_00396	#N/A	0	0	NoPA	No PA	No PA
chr_1	ZTRRes_00397	1449785	1451330	ZtRRes_00397	ZtRRes_00397	ZtRRes_00397	ZtRRes_00397	ZtRRes_00397	ZtRRes_00397	ZtRRes_00397	ZtRRes_00397	ZtRRes_00397	ZtRRes_00397	ZtRRes_00397	ZtRRes_00397	ZtRRes_00397	#N/A	0	0	NoPA	No PA	No PA
chr_1	ZTRRes_00398	1453886	1454743	ZtRRes_00398	ZtRRes_00398	ZtRRes_00398	ZtRRes_00398	ZtRRes_00398	ZtRRes_00398	ZtRRes_00398	ZtRRes_00398	ZtRRes_00398	ZtRRes_00398	ZtRRes_00398	ZtRRes_00398	ZtRRes_00398	#N/A	0	0	NoPA	No PA	No PA
chr_1	ZTRRes_00399	1455153	1457347	ZtRRes_00399	ZtRRes_00399	ZtRRes_00399	ZtRRes_00399	ZtRRes_00399	ZtRRes_00399	ZtRRes_00399	ZtRRes_00399	ZtRRes_00399	ZtRRes_00399	ZtRRes_00399	ZtRRes_00399	ZtRRes_00399	#N/A	0	0	NoPA	No PA	No PA
chr_1	ZTRRes_00400	1458087	1459836	0	0	0	0	0	0	0	0	0	0	0	0	0	ZtRRes_00400	ZtRRes_00400	13	NoPA	No PA	No PA
chr_1	ZTRRes_00401	1460212	1463279	ZtRRes_00401	ZtRRes_00401	ZtRRes_00401	ZtRRes_00401	ZtRRes_00401	ZtRRes_00401	ZtRRes_00401	ZtRRes_00401	ZtRRes_00401	ZtRRes_00401	ZtRRes_00401	ZtRRes_00401	ZtRRes_00401	#N/A	0	0	NoPA	No PA	No PA
chr_1	ZTRRes_00402	1463929	1469647	ZtRRes_00402	ZtRRes_00402	ZtRRes_00402	ZtRRes_00402	ZtRRes_00402	ZtRRes_00402	ZtRRes_00402	ZtRRes_00402	ZtRRes_00402	ZtRRes_00402	ZtRRes_00402	ZtRRes_00402	ZtRRes_00402	#N/A	0	0	NoPA	No PA	No PA
chr_1	ZTRRes_00403	1470041	1470943	ZtRRes_00403	ZtRRes_00403	ZtRRes_00403	ZtRRes_00403	ZtRRes_00403	ZtRRes_00403	ZtRRes_00403	ZtRRes_00403	ZtRRes_00403	ZtRRes_00403	ZtRRes_00403	ZtRRes_00403	ZtRRes_00403	#N/A	0	0	NoPA	No PA	No PA
chr_1	ZTRRes_00404	1471402	1473393	ZtRRes_00404	ZtRRes_00404	ZtRRes_00404	ZtRRes_00404	ZtRRes_00404	ZtRRes_00404	ZtRRes_00404	ZtRRes_00404	ZtRRes_00404	ZtRRes_00404	ZtRRes_00404	ZtRRes_00404	ZtRRes_00404	#N/A	0	0	NoPA	No PA	No PA
chr_1	ZTRRes_00405	1478238	1481305	ZtRRes_00405	ZtRRes_00405	ZtRRes_00405	ZtRRes_00405	ZtRRes_00405	ZtRRes_00405	ZtRRes_00405	ZtRRes_00405	ZtRRes_00405	ZtRRes_00405	ZtRRes_00405	ZtRRes_00405	ZtRRes_00405	#N/A	0	0	NoPA	No PA	No PA
chr_1	ZTRRes_00406	1483853	1484193	ZtRRes_00406	ZtRRes_00406	ZtRRes_00406	ZtRRes_00406	ZtRRes_00406	ZtRRes_00406	ZtRRes_00406	ZtRRes_00406	ZtRRes_00406	ZtRRes_00406	ZtRRes_00406	ZtRRes_00406	ZtRRes_00406	#N/A	0	0	NoPA	No PA	No PA
chr_1	ZTRRes_00407	1484796	1486009	ZtRRes_00407	ZtRRes_00407	ZtRRes_00407	ZtRRes_00407	ZtRRes_00407	ZtRRes_00407	ZtRRes_00407	ZtRRes_00407	ZtRRes_00407	ZtRRes_00407	ZtRRes_00407	ZtRRes_00407	ZtRRes_00407	#N/A	0	0	NoPA	No PA	No PA
chr_1	ZTRRes_00408	1486460	1490946	ZtRRes_00408	ZtRRes_00408	ZtRRes_00408	ZtRRes_00408	ZtRRes_00408	ZtRRes_00408	ZtRRes_00408	ZtRRes_00408	ZtRRes_00408	ZtRRes_00408	ZtRRes_00408	ZtRRes_00408	ZtRRes_00408	#N/A	0	0	NoPA	No PA	No PA
chr_1	ZTRRes_00409	1494003	1495046	ZtRRes_00409	ZtRRes_00409	ZtRRes_00409	ZtRRes_00409	ZtRRes_00409	ZtRRes_00409	ZtRRes_00409	ZtRRes_00409	ZtRRes_00409	ZtRRes_00409	ZtRRes_00409	ZtRRes_00409	ZtRRes_00409	#N/A	0	0	NoPA	No PA	No PA
chr_1	ZTRRes_00410	1502083	1510016	ZtRRes_00410	ZtRRes_00410	ZtRRes_00410	ZtRRes_00410	ZtRRes_00410	ZtRRes_00410	ZtRRes_00410	ZtRRes_00410	ZtRRes_00410	ZtRRes_00410	ZtRRes_00410	ZtRRes_00410	ZtRRes_00410	#N/A	0	0	NoPA	No PA	No PA
chr_1	ZTRRes_00411	1510985	1513272	ZtRRes_00411	ZtRRes_00411	ZtRRes_00411	ZtRRes_00411	ZtRRes_00411	ZtRRes_00411	ZtRRes_00411	ZtRRes_00411	ZtRRes_00411	ZtRRes_00411	ZtRRes_00411	ZtRRes_00411	ZtRRes_00411	#N/A	0	0	NoPA	No PA	No PA
chr_1	ZTRRes_00412	1516612	1520566	ZtRRes_00412	ZtRRes_00412	ZtRRes_00412	ZtRRes_00412	ZtRRes_00412	ZtRRes_00412	ZtRRes_00412	ZtRRes_00412	ZtRRes_00412	ZtRRes_00412	ZtRRes_00412	ZtRRes_00412	ZtRRes_00412	#N/A	0	0	NoPA	No PA	No PA
chr_1	ZTRRes_00413	1521374	1521983	ZtRRes_00413	ZtRRes_00413	ZtRRes_00413	ZtRRes_00413	ZtRRes_00413	ZtRRes_00413	ZtRRes_00413	ZtRRes_00413	ZtRRes_00413	ZtRRes_00413	ZtRRes_00413	ZtRRes_00413	ZtRRes_00413	#N/A	0	0	NoPA	No PA	No PA
chr_1	ZTRRes_00414	1522597	1523835	ZtRRes_00414	ZtRRes_00414	ZtRRes_00414	ZtRRes_00414	ZtRRes_00414	ZtRRes_00414	ZtRRes_00414	ZtRRes_00414	ZtRRes_00414	ZtRRes_00414	ZtRRes_00414	ZtRRes_00414	ZtRRes_00414	#N/A	0	0	NoPA	No PA	No PA
chr_1	ZTRRes_00415	1524407	1525152	ZtRRes_00415	ZtRRes_00415	ZtRRes_00415	ZtRRes_00415	ZtRRes_00415	ZtRRes_00415	ZtRRes_00415	ZtRRes_00415	ZtRRes_00415	ZtRRes_00415	ZtRRes_00415	ZtRRes_00415	ZtRRes_00415	#N/A	0	0	NoPA	No PA	No PA
chr_1	ZTRRes_00416	1525585	1529025	ZtRRes_00416	ZtRRes_00416	ZtRRes_00416	ZtRRes_00416	ZtRRes_00416	ZtRRes_00416	0	0	ZtRRes_00416	ZtRRes_00416	ZtRRes_00416	0	ZtRRes_00416	ZtRRes_00416	ZtRRes_00416	3	PA	Secreted PA	2 or more
chr_1	ZTRRes_00417	1531142	1533157	ZtRRes_00417	ZtRRes_00417	ZtRRes_00417	ZtRRes_00417	ZtRRes_00417	ZtRRes_00417	ZtRRes_00417	ZtRRes_00417	ZtRRes_00417	ZtRRes_00417	ZtRRes_00417	ZtRRes_00417	ZtRRes_00417	ZtRRes_00417	ZtRRes_00417	0	NoPA	No PA	No PA
chr_1	ZTRRes_00418	1533547	1535009	ZtRRes_00418	ZtRRes_00418	ZtRRes_00418	ZtRRes_00418	0	0	0	ZtRRes_00418	ZtRRes_00418	0	ZtRRes_00418	ZtRRes_00418	ZtRRes_00418	#N/A	0	4	PA	Non-secreted PA	2 or more
chr_1	ZTRRes_00419	1537716	1538946	ZtRRes_00419	ZtRRes_00419	ZtRRes_00419	ZtRRes_00419	ZtRRes_00419	ZtRRes_00419	ZtRRes_00419	ZtRRes_00419	ZtRRes_00419	ZtRRes_00419	ZtRRes_00419	ZtRRes_00419	ZtRRes_00419	#N/A	0	0	NoPA	No PA	No PA
chr_1	ZTRRes_00420	1539395	1540521	ZtRRes_00420	ZtRRes_00420	ZtRRes_00420	ZtRRes_00420	ZtRRes_00420	ZtRRes_00420	ZtRRes_00420	ZtRRes_00420	ZtRRes_00420	ZtRRes_00420	ZtRRes_00420	ZtRRes_00420	ZtRRes_00420	#N/A	0	0	NoPA	No PA	No PA
chr_1	ZTRRes_00421	1539943	1540783	ZtRRes_00421	ZtRRes_00421	ZtRRes_00421	ZtRRes_00421	ZtRRes_00421	ZtRRes_00421	ZtRRes_00421	ZtRRes_00421	ZtRRes_00421	ZtRRes_00421	ZtRRes_00421	ZtRRes_00421	ZtRRes_00421	#N/A	0	0	NoPA	No PA	No PA
chr_1	ZTRRes_00422	1552006	1555414	ZtRRes_00422	ZtRRes_00422	ZtRRes_00422	ZtRRes_00422	ZtRRes_00422	ZtRRes_00422	ZtRRes_00422	ZtRRes_00422	ZtRRes_00422	ZtRRes_00422	ZtRRes_00422	ZtRRes_00422	ZtRRes_00422	#N/A	0	0	NoPA	No PA	No PA
chr_1	ZTRRes_00423	1558367	1559140	ZtRRes_00423	ZtRRes_00423	ZtRRes_00423	ZtRRes_00423	ZtRRes_00423	ZtRRes_00423	ZtRRes_00423	ZtRRes_00423	ZtRRes_00423	ZtRRes_00423	ZtRRes_00423	ZtRRes_00423	ZtRRes_00423	#N/A	0	0	NoPA	No PA	No PA
chr_1	ZTRRes_00424	1559655	1560318	ZtRRes_00424	ZtRRes_00424	ZtRRes_00424	ZtRRes_00424	ZtRRes_00424	ZtRRes_00424	ZtRRes_00424	ZtRRes_00424	ZtRRes_00424	ZtRRes_00424	ZtRRes_00424	ZtRRes_00424	ZtRRes_00424	#N/A	0	0	NoPA	No PA	No PA
chr_1	ZTRRes_00425	1560867	1561739	ZtRRes_00425	ZtRRes_00425	ZtRRes_00425	ZtRRes_00425	ZtRRes_00425	ZtRRes_00425	ZtRRes_00425	ZtRRes_00425	ZtRRes_00425	ZtRRes_00425	ZtRRes_00425	ZtRRes_00425	ZtRRes_00425	#N/A	0	0	NoPA	No PA	No PA
chr_1	ZTRRes_00426	1562191	1563129	ZtRRes_00426	ZtRRes_00426	ZtRRes_00426	ZtRRes_00426	ZtRRes_00426	ZtRRes_00426	ZtRRes_00426	ZtRRes_00426	ZtRRes_00426	ZtRRes_00426	ZtRRes_00426	ZtRRes_00426	ZtRRes_00426	#N/A	0	0	NoPA	No PA	No PA
chr_1	ZTRRes_00427	1563361	1565252	ZtRRes_00427	ZtRRes_00427	ZtRRes_00427	ZtRRes_00427	ZtRRes_00427	ZtRRes_00427	ZtRRes_00427	ZtRRes_00427	ZtRRes_00427	ZtRRes_00427	ZtRRes_00427	ZtRRes_00427	ZtRRes_00427	#N/A	0	0	NoPA	No PA	No PA
chr_1	ZTRRes_00428	1565583	1568989	ZtRRes_00428	ZtRRes_00428	ZtRRes_00428	ZtRRes_00428	ZtRRes_00428	ZtRRes_00428	ZtRRes_00428	ZtRRes_00428	ZtRRes_00428	ZtRRes_00428	ZtRRes_00428	ZtRRes_00428	ZtRRes_00428	#N/A	0	0	NoPA	No PA	No PA
chr_1	ZTRRes_00429	1569371	1573164	ZtRRes_00429	ZtRRes_00429	ZtRRes_00429	ZtRRes_00429	ZtRRes_00429	ZtRRes_00429	ZtRRes_00429	ZtRRes_00429	ZtRRes_00429	ZtRRes_00429	ZtRRes_00429	ZtRRes_00429	ZtRRes_00429	#N/A	0	0	NoPA	No PA	No PA
chr_1	ZTRRes_00430	1573220	1575529	ZtRRes_00430	ZtRRes_00430	ZtRRes_00430	ZtRRes_00430	ZtRRes_00430	ZtRRes_00430	ZtRRes_00430	ZtRRes_00430	ZtRRes_00430	ZtRRes_00430	ZtRRes_00430	ZtRRes_00430	ZtRRes_00430	#N/A	0	0	NoPA	No PA	No PA
chr_1	ZTRRes_00431	1576981	1578530	ZtRRes_00431	ZtRRes_00431	ZtRRes_00431	ZtRRes_00431	ZtRRes_00431	ZtRRes_00431	ZtRRes_00431	ZtRRes_00431	ZtRRes_00431	ZtRRes_00431	ZtRRes_00431	ZtRRes_00431	ZtRRes_00431	#N/A	0	0	NoPA	No PA	No PA
chr_1	ZTRRes_00432	1579548	1585961	ZtRRes_00432	ZtRRes_00432	ZtRRes_00432	ZtRRes_00432	ZtRRes_00432	ZtRRes_00432	ZtRRes_00432	ZtRRes_00432	ZtRRes_00432	ZtRRes_00432	ZtRRes_00432	ZtRRes_00432	ZtRRes_00432	#N/A	0	0	NoPA	No PA	No PA
chr_1	ZTRRes_00433	1592966	1595019	ZtRRes_00433	ZtRRes_00433	ZtRRes_00433	ZtRRes_00433	ZtRRes_00433	ZtRRes_00433	ZtRRes_00433	ZtRRes_00433	ZtRRes_00433	ZtRRes_00433	ZtRRes_00433	ZtRRes_00433	ZtRRes_00433	#N/A	0	0	NoPA	No PA	No PA
chr_1	ZTRRes_00434	1597181	1599304	ZtRRes_00434	ZtRRes_00434	ZtRRes_00434	ZtRRes_00434	ZtRRes_00434	ZtRRes_00434	ZtRRes_00434	ZtRRes_00434	ZtRRes_00434	ZtRRes_00434	ZtRRes_00434	ZtRRes_00434	ZtRRes_00434	#N/A	0	0	NoPA	No PA	No PA
chr_1	ZTRRes_00435	1602123	1603238	ZtRRes_00435	ZtRRes_00435	ZtRRes_00435	ZtRRes_00435	ZtRRes_00435	ZtRRes_00435	ZtRRes_00435	ZtRRes_00435	ZtRRes_00435	ZtRRes_00435	ZtRRes_00435	ZtRRes_00435	ZtRRes_00435	ZtRRes_00435	ZtRRes_00435	0	NoPA	No PA	No PA
chr_1	ZTRRes_00436	1603801	1605555	ZtRRes_00436	ZtRRes_00436	ZtRRes_00436	ZtRRes_00436	ZtRRes_00436	ZtRRes_00436	ZtRRes_00436	ZtRRes_00436	ZtRRes_00436	ZtRRes_00436	ZtRRes_00436	ZtRRes_00436	ZtRRes_00436	#N/A	0	0	NoPA	No PA	No PA
chr_1	ZTRRes_00437	1607585	1612609	ZtRRes_00437	ZtRRes_00437	ZtRRes_00437	ZtRRes_00437	ZtRRes_00437	ZtRRes_00437	ZtRRes_00437	ZtRRes_00437	ZtRRes_00437	ZtRRes_00437	ZtRRes_00437	ZtRRes_00437	ZtRRes_00437	#N/A	0	0	NoPA	No PA	No PA
chr_1	ZTRRes_00438	1613679	1615841	ZtRRes_00438	ZtRRes_00438	ZtRRes_00438	ZtRRes_00438	ZtRRes_00438	ZtRRes_00438	ZtRRes_00438	ZtRRes_00438	ZtRRes_00438	ZtRRes_00438	ZtRRes_00438	ZtRRes_00438	ZtRRes_00438	#N/A	0	0	NoPA	No PA	No PA
chr_1	ZTRRes_00439	1616107	1616960	ZtRRes_00439	ZtRRes_00439	ZtRRes_00439	ZtRRes_00439	ZtRRes_00439	ZtRRes_00439	ZtRRes_00439	ZtRRes_00439	ZtRRes_00439	ZtRRes_00439	ZtRRes_00439	ZtRRes_00439	ZtRRes_00439	#N/A	0	0	NoPA	No PA	No PA
chr_1	ZTRRes_00440	1620575	1622488	ZtRRes_00440	ZtRRes_00440	ZtRRes_00440	ZtRRes_00440	ZtRRes_00440	ZtRRes_00440	ZtRRes_00440	ZtRRes_00440	ZtRRes_00440	ZtRRes_00440	ZtRRes_00440	ZtRRes_00440	ZtRRes_00440	#N/A	0	0	NoPA	No PA	No PA
chr_1	ZTRRes_00441	1627484	1631819	ZtRRes_00441	ZtRRes_00441	ZtRRes_00441	ZtRRes_00441	ZtRRes_00441	ZtRRes_00441	ZtRRes_00441	ZtRRes_00441	ZtRRes_00441	ZtRRes_00441	ZtRRes_00441	ZtRRes_00441	ZtRRes_00441	#N/A	0	0	NoPA	No PA	No PA
chr_1	ZTRRes_00442	1632693	1633746	ZtRRes_00442	ZtRRes_00442	ZtRRes_00442	ZtRRes_00442	ZtRRes_00442	ZtRRes_00442	ZtRRes_00442	ZtRRes_00442	ZtRRes_00442	ZtRRes_00442	ZtRRes_00442	ZtRRes_00442	ZtRRes_00442	#N/A	0	0	NoPA	No PA	No PA
chr_1	ZTRRes_00443	1634239	1635150	ZtRRes_00443	ZtRRes_00443	ZtRRes_00443	ZtRRes_00443	ZtRRes_00443	ZtRRes_00443	ZtRRes_00443	ZtRRes_00443	ZtRRes_00443	ZtRRes_00443	ZtRRes_00443	ZtRRes_00443	ZtRRes_00443	#N/A	0	0	NoPA	No PA	No PA
chr_1	ZTRRes_00444	1635747	1637859	ZtRRes_00444	ZtRRes_00444	ZtRRes_00444	ZtRRes_00444	ZtRRes_00444	ZtRRes_00444	ZtRRes_00444	ZtRRes_00444	ZtRRes_00444	ZtRRes_00444	ZtRRes_00444	ZtRRes_00444	ZtRRes_00444	#N/A	0	0	NoPA	No PA	No PA
chr_1	ZTRRes_00445	1639427	1639957	ZtRRes_00445	ZtRRes_00445	ZtRRes_00445	ZtRRes_00445	ZtRRes_00445	ZtRRes_00445	ZtRRes_00445	ZtRRes_00445	ZtRRes_00445	ZtRRes_00445	ZtRRes_00445	ZtRRes_00445	ZtRRes_00445	#N/A	0	0	NoPA	No PA	No PA
chr_1	ZTRRes_00446	1640552	1641131	ZtRRes_00446	ZtRRes_00446	ZtRRes_00446	ZtRRes_00446	ZtRRes_00446	ZtRRes_00446	ZtRRes_00446	ZtRRes_00446	ZtRRes_00446	ZtRRes_00446	ZtRRes_00446	ZtRRes_00446	ZtRRes_00446	#N/A	0	0	NoPA	No PA	No PA
chr_1	ZTRRes_00447	1641763	1642693	ZtRRes_00447	ZtRRes_00447	ZtRRes_00447	ZtRRes_00447	ZtRRes_00447	ZtRRes_00447	ZtRRes_00447	ZtRRes_00447	ZtRRes_00447	ZtRRes_00447	ZtRRes_00447	ZtRRes_00447	ZtRRes_00447	#N/A	0	0	NoPA	No PA	No PA
chr_1	ZTRRes_00448	1643029	1644721	ZtRRes_00448	ZtRRes_00448	ZtRRes_00448	ZtRRes_00448	ZtRRes_00448	ZtRRes_00448	ZtRRes_00448	ZtRRes_00448	ZtRRes_00448	ZtRRes_00448	ZtRRes_00448	ZtRRes_00448	ZtRRes_00448	#N/A	0	0	NoPA	No PA	No PA
chr_1	ZTRRes_00449	1645625	1647881	ZtRRes_00449	ZtRRes_00449	ZtRRes_00449	ZtRRes_00449	ZtRRes_00449	ZtRRes_00449	ZtRRes_00449	ZtRRes_00449	ZtRRes_00449	ZtRRes_00449	ZtRRes_00449	ZtRRes_00449	ZtRRes_00449	ZtRRes_00449	ZtRRes_00449	0	NoPA	No PA	No PA
chr_1	ZTRRes_00450	1651165	1651918	ZtRRes_00450	ZtRRes_00450	ZtRRes_00450	ZtRRes_00450	ZtRRes_00450	ZtRRes_00450	ZtRRes_00450	ZtRRes_00450	ZtRRes_00450	ZtRRes_00450	ZtRRes_00450	ZtRRes_00450	ZtRRes_00450	#N/A	0	0	NoPA	No PA	No PA
chr_1	ZTRRes_00451	1654709	1655697	ZtRRes_00451	ZtRRes_00451	ZtRRes_00451	ZtRRes_00451	ZtRRes_00451	ZtRRes_00451	ZtRRes_00451	ZtRRes_00451	ZtRRes_00451	ZtRRes_00451	ZtRRes_00451	ZtRRes_00451	ZtRRes_00451	#N/A	0	0	NoPA	No PA	No PA
chr_1	ZTRRes_00452	1655918	1658168	ZtRRes_00452	ZtRRes_00452	ZtRRes_00452	ZtRRes_00452	ZtRRes_00452	ZtRRes_00452	ZtRRes_00452	ZtRRes_00452	ZtRRes_00452	ZtRRes_00452	ZtRRes_00452	ZtRRes_00452	ZtRRes_00452	#N/A	0	0	NoPA	No PA	No PA
chr_1	ZTRRes_00453	1660959	1662812	ZtRRes_00453	ZtRRes_00453	ZtRRes_00453	ZtRRes_00453	ZtRRes_00453	ZtRRes_00453	ZtRRes_00453	ZtRRes_00453	ZtRRes_00453	ZtRRes_00453	ZtRRes_00453	ZtRRes_00453	ZtRRes_00453	#N/A	0	0	NoPA	No PA	No PA
chr_1	ZTRRes_00454	1663077	1664267	ZtRRes_00454	ZtRRes_00454	ZtRRes_00454	ZtRRes_00454	ZtRRes_00454	ZtRRes_00454	ZtRRes_00454	ZtRRes_00454	ZtRRes_00454	ZtRRes_00454	ZtRRes_00454	ZtRRes_00454	ZtRRes_00454	#N/A	0	0	NoPA	No PA	No PA
chr_1	ZTRRes_00455	1670953	1677866	ZtRRes_00455	ZtRRes_00455	ZtRRes_00455	ZtRRes_00455	ZtRRes_00455	ZtRRes_00455	ZtRRes_00455	ZtRRes_00455	ZtRRes_00455	ZtRRes_00455	ZtRRes_00455	ZtRRes_00455	ZtRRes_00455	#N/A	0	0	NoPA	No PA	No PA
chr_1	ZTRRes_00456	1678219	1678959	ZtRRes_00456	ZtRRes_00456	ZtRRes_00456	ZtRRes_00456	ZtRRes_00456	ZtRRes_00456	ZtRRes_00456	ZtRRes_00456	ZtRRes_00456	ZtRRes_00456	ZtRRes_00456	ZtRRes_00456	ZtRRes_00456	#N/A	0	0	NoPA	No PA	No PA
chr_1	ZTRRes_00457	1679366	1680904	ZtRRes_00457	ZtRRes_00457	ZtRRes_00457	ZtRRes_00457	ZtRRes_00457	ZtRRes_00457	ZtRRes_00457	ZtRRes_00457	ZtRRes_00457	ZtRRes_00457	ZtRRes_00457	ZtRRes_00457	ZtRRes_00457	#N/A	0	0	NoPA	No PA	No PA
chr_1	ZTRRes_00458	1681237	1683939	ZtRRes_00458	ZtRRes_00458	ZtRRes_00458	ZtRRes_00458	ZtRRes_00458	ZtRRes_00458	ZtRRes_00458	ZtRRes_00458	ZtRRes_00458	ZtRRes_00458	ZtRRes_00458	ZtRRes_00458	ZtRRes_00458	#N/A	0	0	NoPA	No PA	No PA
chr_1	ZTRRes_00459	1686560	1687356	ZtRRes_00459	ZtRRes_00459	ZtRRes_00459	ZtRRes_00459	ZtRRes_00459	ZtRRes_00459	ZtRRes_00459	ZtRRes_00459	ZtRRes_00459	ZtRRes_00459	ZtRRes_00459	ZtRRes_00459	ZtRRes_00459	#N/A	0	0	NoPA	No PA	No PA
chr_1	ZTRRes_00460	1687539	1689524	ZtRRes_00460	ZtRRes_00460	ZtRRes_00460	ZtRRes_00460	ZtRRes_00460	ZtRRes_00460	ZtRRes_00460	ZtRRes_00460	ZtRRes_00460	ZtRRes_00460	ZtRRes_00460	ZtRRes_00460	ZtRRes_00460	#N/A	0	0	NoPA	No PA	No PA
chr_1	ZTRRes_00461	1689970	1695957	ZtRRes_00461	ZtRRes_00461	ZtRRes_00461	ZtRRes_00461	ZtRRes_00461	ZtRRes_00461	ZtRRes_00461	ZtRRes_00461	ZtRRes_00461	ZtRRes_00461	ZtRRes_00461	ZtRRes_00461	ZtRRes_00461	#N/A	0	0	NoPA	No PA	No PA
chr_1	ZTRRes_00462	1696183	1697028	ZtRRes_00462	ZtRRes_00462	ZtRRes_00462	ZtRRes_00462	ZtRRes_00462	ZtRRes_00462	ZtRRes_00462	ZtRRes_00462	ZtRRes_00462	ZtRRes_00462	ZtRRes_00462	ZtRRes_00462	ZtRRes_00462	#N/A	0	0	NoPA	No PA	No PA
chr_1	ZTRRes_00463	1697065	1698238	ZtRRes_00463	ZtRRes_00463	ZtRRes_00463	ZtRRes_00463	ZtRRes_00463	ZtRRes_00463	ZtRRes_00463	ZtRRes_00463	ZtRRes_00463	ZtRRes_00463	ZtRRes_00463	ZtRRes_00463	ZtRRes_00463	#N/A	0	0	NoPA	No PA	No PA
chr_1	ZTRRes_00464	1700746	1704039	ZtRRes_00464	ZtRRes_00464	ZtRRes_00464	ZtRRes_00464	ZtRRes_00464	ZtRRes_00464	ZtRRes_00464	ZtRRes_00464	ZtRRes_00464	ZtRRes_00464	ZtRRes_00464	ZtRRes_00464	ZtRRes_00464	#N/A	0	0	NoPA	No PA	No PA
chr_1	ZTRRes_00465	1704550	1705287	ZtRRes_00465	ZtRRes_00465	ZtRRes_00465	ZtRRes_00465	ZtRRes_00465	ZtRRes_00465	ZtRRes_00465	ZtRRes_00465	ZtRRes_00465	ZtRRes_00465	ZtRRes_00465	ZtRRes_00465	ZtRRes_00465	#N/A	0	0	NoPA	No PA	No PA
chr_1	ZTRRes_00466	1706743	1708125	ZtRRes_00466	ZtRRes_00466	ZtRRes_00466	ZtRRes_00466	ZtRRes_00466	ZtRRes_00466	ZtRRes_00466	ZtRRes_00466	ZtRRes_00466	ZtRRes_00466	ZtRRes_00466	ZtRRes_00466	ZtRRes_00466	#N/A	0	0	NoPA	No PA	No PA
chr_1	ZTRRes_00467	1709985	1713140	0	ZtRRes_00467	0	0	0	0	0	0	0	0	0	0	0	#N/A	0	12	PA	Non-secreted PA	1
chr_1	ZTRRes_00468	1716337	1721040	ZtRRes_00468	ZtRRes_00468	ZtRRes_00468	ZtRRes_00468	ZtRRes_00468	ZtRRes_00468	ZtRRes_00468	ZtRRes_00468	ZtRRes_00468	ZtRRes_00468	ZtRRes_00468	ZtRRes_00468	ZtRRes_00468	#N/A	0	0	NoPA	No PA	No PA
chr_1	ZTRRes_00469	1721071	1721586	ZtRRes_00469	ZtRRes_00469	ZtRRes_00469	ZtRRes_00469	ZtRRes_00469	ZtRRes_00469	ZtRRes_00469	ZtRRes_00469	ZtRRes_00469	ZtRRes_00469	ZtRRes_00469	ZtRRes_00469	ZtRRes_00469	#N/A	0	0	NoPA	No PA	No PA
chr_1	ZTRRes_00470	1722011	1722661	ZtRRes_00470	ZtRRes_00470	ZtRRes_00470	ZtRRes_00470	ZtRRes_00470	ZtRRes_00470	ZtRRes_00470	ZtRRes_00470	ZtRRes_00470	ZtRRes_00470	ZtRRes_00470	ZtRRes_00470	ZtRRes_00470	ZtRRes_00470	ZtRRes_00470	0	NoPA	No PA	No PA
chr_1	ZTRRes_00471	1723074	1724185	ZtRRes_00471	ZtRRes_00471	ZtRRes_00471	ZtRRes_00471	ZtRRes_00471	ZtRRes_00471	ZtRRes_00471	ZtRRes_00471	ZtRRes_00471	ZtRRes_00471	ZtRRes_00471	ZtRRes_00471	ZtRRes_00471	#N/A	0	0	NoPA	No PA	No PA
chr_1	ZTRRes_00472	1724451	1725503	ZtRRes_00472	ZtRRes_00472	ZtRRes_00472	ZtRRes_00472	ZtRRes_00472	ZtRRes_00472	ZtRRes_00472	ZtRRes_00472	ZtRRes_00472	ZtRRes_00472	ZtRRes_00472	ZtRRes_00472	ZtRRes_00472	#N/A	0	0	NoPA	No PA	No PA
chr_1	ZTRRes_00473	1726164	1731063	ZtRRes_00473	ZtRRes_00473	ZtRRes_00473	ZtRRes_00473	ZtRRes_00473	ZtRRes_00473	ZtRRes_00473	ZtRRes_00473	ZtRRes_00473	ZtRRes_00473	ZtRRes_00473	ZtRRes_00473	ZtRRes_00473	#N/A	0	0	NoPA	No PA	No PA
chr_1	ZTRRes_00474	1731236	1735028	ZtRRes_00474	ZtRRes_00474	ZtRRes_00474	ZtRRes_00474	ZtRRes_00474	ZtRRes_00474	ZtRRes_00474	ZtRRes_00474	ZtRRes_00474	ZtRRes_00474	ZtRRes_00474	ZtRRes_00474	ZtRRes_00474	#N/A	0	0	NoPA	No PA	No PA
chr_1	ZTRRes_00475	1737690	1738826	ZtRRes_00475	ZtRRes_00475	ZtRRes_00475	ZtRRes_00475	ZtRRes_00475	ZtRRes_00475	ZtRRes_00475	ZtRRes_00475	ZtRRes_00475	ZtRRes_00475	ZtRRes_00475	ZtRRes_00475	ZtRRes_00475	#N/A	0	0	NoPA	No PA	No PA
chr_1	ZTRRes_00476	1739310	1740239	ZtRRes_00476	ZtRRes_00476	ZtRRes_00476	ZtRRes_00476	ZtRRes_00476	ZtRRes_00476	ZtRRes_00476	ZtRRes_00476	ZtRRes_00476	ZtRRes_00476	ZtRRes_00476	ZtRRes_00476	ZtRRes_00476	#N/A	0	0	NoPA	No PA	No PA
chr_1	ZTRRes_00477	1740458	1744790	ZtRRes_00477	ZtRRes_00477	ZtRRes_00477	ZtRRes_00477	ZtRRes_00477	ZtRRes_00477	ZtRRes_00477	ZtRRes_00477	ZtRRes_00477	ZtRRes_00477	ZtRRes_00477	ZtRRes_00477	ZtRRes_00477	#N/A	0	0	NoPA	No PA	No PA
chr_1	ZTRRes_00478	1748651	1750061	ZtRRes_00478	ZtRRes_00478	ZtRRes_00478	ZtRRes_00478	ZtRRes_00478	ZtRRes_00478	ZtRRes_00478	ZtRRes_00478	ZtRRes_00478	ZtRRes_00478	ZtRRes_00478	ZtRRes_00478	ZtRRes_00478	#N/A	0	0	NoPA	No PA	No PA
chr_1	ZTRRes_00479	1750188	1751097	ZtRRes_00479	ZtRRes_00479	ZtRRes_00479	ZtRRes_00479	ZtRRes_00479	ZtRRes_00479	ZtRRes_00479	ZtRRes_00479	ZtRRes_00479	ZtRRes_00479	ZtRRes_00479	ZtRRes_00479	ZtRRes_00479	#N/A	0	0	NoPA	No PA	No PA
chr_1	ZTRRes_00480	1753749	1756775	ZtRRes_00480	ZtRRes_00480	ZtRRes_00480	ZtRRes_00480	ZtRRes_00480	ZtRRes_00480	ZtRRes_00480	ZtRRes_00480	ZtRRes_00480	ZtRRes_00480	ZtRRes_00480	ZtRRes_00480	ZtRRes_00480	#N/A	0	0	NoPA	No PA	No PA
chr_1	ZTRRes_00481	1758087	1758900	ZtRRes_00481	ZtRRes_00481	ZtRRes_00481	ZtRRes_00481	ZtRRes_00481	ZtRRes_00481	ZtRRes_00481	ZtRRes_00481	ZtRRes_00481	ZtRRes_00481	ZtRRes_00481	ZtRRes_00481	ZtRRes_00481	#N/A	0	0	NoPA	No PA	No PA
chr_1	ZTRRes_00482	1761148	1762537	ZtRRes_00482	ZtRRes_00482	ZtRRes_00482	ZtRRes_00482	ZtRRes_00482	ZtRRes_00482	ZtRRes_00482	ZtRRes_00482	ZtRRes_00482	ZtRRes_00482	ZtRRes_00482	ZtRRes_00482	ZtRRes_00482	#N/A	0	0	NoPA	No PA	No PA
chr_1	ZTRRes_00483	1763249	1763916	ZtRRes_00483	ZtRRes_00483	ZtRRes_00483	ZtRRes_00483	ZtRRes_00483	ZtRRes_00483	ZtRRes_00483	ZtRRes_00483	ZtRRes_00483	ZtRRes_00483	ZtRRes_00483	ZtRRes_00483	ZtRRes_00483	#N/A	0	0	NoPA	No PA	No PA
chr_1	ZTRRes_00484	1764909	1765964	ZtRRes_00484	ZtRRes_00484	ZtRRes_00484	ZtRRes_00484	ZtRRes_00484	ZtRRes_00484	ZtRRes_00484	ZtRRes_00484	ZtRRes_00484	ZtRRes_00484	ZtRRes_00484	ZtRRes_00484	ZtRRes_00484	#N/A	0	0	NoPA	No PA	No PA
chr_1	ZTRRes_00485	1766239	1767137	ZtRRes_00485	ZtRRes_00485	ZtRRes_00485	ZtRRes_00485	ZtRRes_00485	ZtRRes_00485	ZtRRes_00485	ZtRRes_00485	ZtRRes_00485	ZtRRes_00485	ZtRRes_00485	ZtRRes_00485	ZtRRes_00485	#N/A	0	0	NoPA	No PA	No PA
chr_1	ZTRRes_00486	1767146	1769251	ZtRRes_00486	ZtRRes_00486	ZtRRes_00486	ZtRRes_00486	ZtRRes_00486	ZtRRes_00486	ZtRRes_00486	ZtRRes_00486	ZtRRes_00486	ZtRRes_00486	ZtRRes_00486	ZtRRes_00486	ZtRRes_00486	#N/A	0	0	NoPA	No PA	No PA
chr_1	ZTRRes_00487	1773316	1775442	ZtRRes_00487	ZtRRes_00487	ZtRRes_00487	ZtRRes_00487	ZtRRes_00487	ZtRRes_00487	ZtRRes_00487	ZtRRes_00487	ZtRRes_00487	ZtRRes_00487	ZtRRes_00487	ZtRRes_00487	ZtRRes_00487	#N/A	0	0	NoPA	No PA	No PA
chr_1	ZTRRes_00488	1776286	1776966	ZtRRes_00488	ZtRRes_00488	ZtRRes_00488	ZtRRes_00488	ZtRRes_00488	ZtRRes_00488	ZtRRes_00488	ZtRRes_00488	ZtRRes_00488	ZtRRes_00488	ZtRRes_00488	ZtRRes_00488	ZtRRes_00488	#N/A	0	0	NoPA	No PA	No PA
chr_1	ZTRRes_00489	1777272	1778867	ZtRRes_00489	ZtRRes_00489	ZtRRes_00489	ZtRRes_00489	ZtRRes_00489	ZtRRes_00489	ZtRRes_00489	ZtRRes_00489	ZtRRes_00489	ZtRRes_00489	ZtRRes_00489	ZtRRes_00489	ZtRRes_00489	#N/A	0	0	NoPA	No PA	No PA
chr_1	ZTRRes_00490	1779363	1780973	ZtRRes_00490	ZtRRes_00490	ZtRRes_00490	ZtRRes_00490	ZtRRes_00490	ZtRRes_00490	ZtRRes_00490	ZtRRes_00490	ZtRRes_00490	ZtRRes_00490	ZtRRes_00490	ZtRRes_00490	ZtRRes_00490	#N/A	0	0	NoPA	No PA	No PA
chr_1	ZTRRes_00491	1781394	1782088	ZtRRes_00491	ZtRRes_00491	ZtRRes_00491	ZtRRes_00491	ZtRRes_00491	ZtRRes_00491	ZtRRes_00491	ZtRRes_00491	ZtRRes_00491	ZtRRes_00491	ZtRRes_00491	ZtRRes_00491	ZtRRes_00491	#N/A	0	0	NoPA	No PA	No PA
chr_1	ZTRRes_00492	1786769	1788540	ZtRRes_00492	ZtRRes_00492	ZtRRes_00492	ZtRRes_00492	ZtRRes_00492	ZtRRes_00492	ZtRRes_00492	ZtRRes_00492	ZtRRes_00492	ZtRRes_00492	ZtRRes_00492	ZtRRes_00492	ZtRRes_00492	#N/A	0	0	NoPA	No PA	No PA
chr_1	ZTRRes_00493	1793217	1794009	ZtRRes_00493	ZtRRes_00493	ZtRRes_00493	ZtRRes_00493	ZtRRes_00493	ZtRRes_00493	ZtRRes_00493	ZtRRes_00493	ZtRRes_00493	ZtRRes_00493	ZtRRes_00493	ZtRRes_00493	ZtRRes_00493	#N/A	0	0	NoPA	No PA	No PA
chr_1	ZTRRes_00494	1794292	1798616	ZtRRes_00494	ZtRRes_00494	ZtRRes_00494	ZtRRes_00494	ZtRRes_00494	ZtRRes_00494	ZtRRes_00494	ZtRRes_00494	ZtRRes_00494	ZtRRes_00494	ZtRRes_00494	ZtRRes_00494	ZtRRes_00494	#N/A	0	0	NoPA	No PA	No PA
chr_1	ZTRRes_00495	1798833	1800440	ZtRRes_00495	ZtRRes_00495	ZtRRes_00495	ZtRRes_00495	ZtRRes_00495	ZtRRes_00495	ZtRRes_00495	ZtRRes_00495	ZtRRes_00495	ZtRRes_00495	ZtRRes_00495	ZtRRes_00495	ZtRRes_00495	#N/A	0	0	NoPA	No PA	No PA
chr_1	ZTRRes_00496	1800543	1801151	ZtRRes_00496	ZtRRes_00496	ZtRRes_00496	ZtRRes_00496	ZtRRes_00496	ZtRRes_00496	ZtRRes_00496	ZtRRes_00496	ZtRRes_00496	ZtRRes_00496	ZtRRes_00496	ZtRRes_00496	ZtRRes_00496	#N/A	0	0	NoPA	No PA	No PA
chr_1	ZTRRes_00497	1801685	1805831	ZtRRes_00497	ZtRRes_00497	ZtRRes_00497	ZtRRes_00497	ZtRRes_00497	ZtRRes_00497	ZtRRes_00497	ZtRRes_00497	ZtRRes_00497	ZtRRes_00497	ZtRRes_00497	ZtRRes_00497	ZtRRes_00497	#N/A	0	0	NoPA	No PA	No PA
chr_1	ZTRRes_00498	1806046	1807224	ZtRRes_00498	0	0	0	0	0	0	0	0	0	0	0	0	#N/A	0	12	PA	Non-secreted PA	1
chr_1	ZTRRes_00499	1807925	1809122	ZtRRes_00499	ZtRRes_00499	ZtRRes_00499	ZtRRes_00499	ZtRRes_00499	ZtRRes_00499	ZtRRes_00499	ZtRRes_00499	ZtRRes_00499	ZtRRes_00499	ZtRRes_00499	ZtRRes_00499	ZtRRes_00499	#N/A	0	0	NoPA	No PA	No PA
chr_1	ZTRRes_00500	1809359	1811866	0	ZtRRes_00500	ZtRRes_00500	ZtRRes_00500	ZtRRes_00500	ZtRRes_00500	ZtRRes_00500	ZtRRes_00500	ZtRRes_00500	ZtRRes_00500	ZtRRes_00500	ZtRRes_00500	ZtRRes_00500	#N/A	0	1	PA	Non-secreted PA	1
chr_1	ZTRRes_00501	1814439	1816069	ZtRRes_00501	ZtRRes_00501	ZtRRes_00501	ZtRRes_00501	ZtRRes_00501	ZtRRes_00501	ZtRRes_00501	ZtRRes_00501	ZtRRes_00501	ZtRRes_00501	ZtRRes_00501	ZtRRes_00501	ZtRRes_00501	#N/A	0	0	NoPA	No PA	No PA
chr_1	ZTRRes_00502	1818200	1819810	ZtRRes_00502	ZtRRes_00502	ZtRRes_00502	ZtRRes_00502	ZtRRes_00502	ZtRRes_00502	ZtRRes_00502	ZtRRes_00502	ZtRRes_00502	ZtRRes_00502	ZtRRes_00502	ZtRRes_00502	ZtRRes_00502	#N/A	0	0	NoPA	No PA	No PA
chr_1	ZTRRes_00503	1821567	1822487	ZtRRes_00503	ZtRRes_00503	ZtRRes_00503	ZtRRes_00503	ZtRRes_00503	ZtRRes_00503	ZtRRes_00503	ZtRRes_00503	ZtRRes_00503	ZtRRes_00503	ZtRRes_00503	ZtRRes_00503	ZtRRes_00503	#N/A	0	0	NoPA	No PA	No PA
chr_1	ZTRRes_00504	1822564	1824219	ZtRRes_00504	ZtRRes_00504	ZtRRes_00504	ZtRRes_00504	ZtRRes_00504	ZtRRes_00504	ZtRRes_00504	ZtRRes_00504	ZtRRes_00504	ZtRRes_00504	ZtRRes_00504	ZtRRes_00504	ZtRRes_00504	#N/A	0	0	NoPA	No PA	No PA
chr_1	ZTRRes_00505	1824971	1828347	0	0	0	0	0	0	0	0	0	0	0	0	0	ZtRRes_00505	ZtRRes_00505	13	NoPA	No PA	No PA
chr_1	ZTRRes_00506	1828698	1830484	ZtRRes_00506	ZtRRes_00506	ZtRRes_00506	ZtRRes_00506	ZtRRes_00506	ZtRRes_00506	ZtRRes_00506	ZtRRes_00506	ZtRRes_00506	ZtRRes_00506	ZtRRes_00506	ZtRRes_00506	ZtRRes_00506	#N/A	0	0	NoPA	No PA	No PA
chr_1	ZTRRes_00507	1830855	1833365	ZtRRes_00507	ZtRRes_00507	ZtRRes_00507	ZtRRes_00507	ZtRRes_00507	ZtRRes_00507	ZtRRes_00507	ZtRRes_00507	ZtRRes_00507	ZtRRes_00507	ZtRRes_00507	ZtRRes_00507	ZtRRes_00507	#N/A	0	0	NoPA	No PA	No PA
chr_1	ZTRRes_00508	1834542	1837422	ZtRRes_00508	ZtRRes_00508	ZtRRes_00508	ZtRRes_00508	ZtRRes_00508	ZtRRes_00508	ZtRRes_00508	ZtRRes_00508	ZtRRes_00508	ZtRRes_00508	ZtRRes_00508	ZtRRes_00508	ZtRRes_00508	#N/A	0	0	NoPA	No PA	No PA
chr_1	ZTRRes_00509	1838043	1840148	ZtRRes_00509	ZtRRes_00509	ZtRRes_00509	ZtRRes_00509	ZtRRes_00509	ZtRRes_00509	ZtRRes_00509	ZtRRes_00509	ZtRRes_00509	ZtRRes_00509	ZtRRes_00509	ZtRRes_00509	ZtRRes_00509	#N/A	0	0	NoPA	No PA	No PA
chr_1	ZTRRes_00510	1845466	1845957	ZtRRes_00510	ZtRRes_00510	ZtRRes_00510	ZtRRes_00510	ZtRRes_00510	ZtRRes_00510	ZtRRes_00510	ZtRRes_00510	ZtRRes_00510	ZtRRes_00510	ZtRRes_00510	ZtRRes_00510	ZtRRes_00510	#N/A	0	0	NoPA	No PA	No PA
chr_1	ZTRRes_00511	1846603	1847148	ZtRRes_00511	ZtRRes_00511	ZtRRes_00511	ZtRRes_00511	ZtRRes_00511	ZtRRes_00511	ZtRRes_00511	ZtRRes_00511	ZtRRes_00511	ZtRRes_00511	ZtRRes_00511	ZtRRes_00511	ZtRRes_00511	#N/A	0	0	NoPA	No PA	No PA
chr_1	ZTRRes_00512	1848085	1850386	ZtRRes_00512	ZtRRes_00512	ZtRRes_00512	ZtRRes_00512	ZtRRes_00512	ZtRRes_00512	ZtRRes_00512	ZtRRes_00512	ZtRRes_00512	ZtRRes_00512	ZtRRes_00512	ZtRRes_00512	ZtRRes_00512	#N/A	0	0	NoPA	No PA	No PA
chr_1	ZTRRes_00513	1850732	1856783	ZtRRes_00513	ZtRRes_00513	ZtRRes_00513	0	ZtRRes_00513	ZtRRes_00513	ZtRRes_00513	ZtRRes_00513	ZtRRes_00513	ZtRRes_00513	ZtRRes_00513	ZtRRes_00513	ZtRRes_00513	#N/A	0	1	PA	Non-secreted PA	1
chr_1	ZTRRes_00514	1857562	1858019	ZtRRes_00514	ZtRRes_00514	ZtRRes_00514	ZtRRes_00514	ZtRRes_00514	ZtRRes_00514	ZtRRes_00514	ZtRRes_00514	ZtRRes_00514	ZtRRes_00514	ZtRRes_00514	ZtRRes_00514	ZtRRes_00514	#N/A	0	0	NoPA	No PA	No PA
chr_1	ZTRRes_00515	1858413	1859453	ZtRRes_00515	ZtRRes_00515	ZtRRes_00515	ZtRRes_00515	ZtRRes_00515	ZtRRes_00515	ZtRRes_00515	ZtRRes_00515	ZtRRes_00515	ZtRRes_00515	ZtRRes_00515	ZtRRes_00515	ZtRRes_00515	#N/A	0	0	NoPA	No PA	No PA
chr_1	ZTRRes_00516	1860409	1862185	ZtRRes_00516	ZtRRes_00516	ZtRRes_00516	ZtRRes_00516	ZtRRes_00516	ZtRRes_00516	ZtRRes_00516	ZtRRes_00516	ZtRRes_00516	ZtRRes_00516	ZtRRes_00516	ZtRRes_00516	ZtRRes_00516	#N/A	0	0	NoPA	No PA	No PA
chr_1	ZTRRes_00517	1862645	1866402	ZtRRes_00517	ZtRRes_00517	ZtRRes_00517	ZtRRes_00517	ZtRRes_00517	ZtRRes_00517	ZtRRes_00517	ZtRRes_00517	ZtRRes_00517	ZtRRes_00517	ZtRRes_00517	ZtRRes_00517	ZtRRes_00517	#N/A	0	0	NoPA	No PA	No PA
chr_1	ZTRRes_00518	1869631	1869992	ZtRRes_00518	ZtRRes_00518	ZtRRes_00518	ZtRRes_00518	ZtRRes_00518	ZtRRes_00518	ZtRRes_00518	ZtRRes_00518	ZtRRes_00518	ZtRRes_00518	ZtRRes_00518	ZtRRes_00518	ZtRRes_00518	#N/A	0	0	NoPA	No PA	No PA
chr_1	ZTRRes_00519	1871161	1872327	ZtRRes_00519	ZtRRes_00519	ZtRRes_00519	ZtRRes_00519	ZtRRes_00519	ZtRRes_00519	ZtRRes_00519	ZtRRes_00519	ZtRRes_00519	ZtRRes_00519	ZtRRes_00519	ZtRRes_00519	ZtRRes_00519	#N/A	0	0	NoPA	No PA	No PA
chr_1	ZTRRes_00520	1873241	1874669	ZtRRes_00520	ZtRRes_00520	ZtRRes_00520	ZtRRes_00520	ZtRRes_00520	ZtRRes_00520	ZtRRes_00520	ZtRRes_00520	ZtRRes_00520	ZtRRes_00520	ZtRRes_00520	ZtRRes_00520	ZtRRes_00520	#N/A	0	0	NoPA	No PA	No PA
chr_1	ZTRRes_00521	1875048	1877196	ZtRRes_00521	ZtRRes_00521	ZtRRes_00521	ZtRRes_00521	ZtRRes_00521	ZtRRes_00521	ZtRRes_00521	ZtRRes_00521	ZtRRes_00521	ZtRRes_00521	ZtRRes_00521	ZtRRes_00521	ZtRRes_00521	#N/A	0	0	NoPA	No PA	No PA
chr_1	ZTRRes_00522	1878032	1879715	ZtRRes_00522	ZtRRes_00522	ZtRRes_00522	ZtRRes_00522	ZtRRes_00522	ZtRRes_00522	ZtRRes_00522	ZtRRes_00522	ZtRRes_00522	ZtRRes_00522	ZtRRes_00522	ZtRRes_00522	ZtRRes_00522	#N/A	0	0	NoPA	No PA	No PA
chr_1	ZTRRes_00523	1880224	1881044	ZtRRes_00523	ZtRRes_00523	ZtRRes_00523	ZtRRes_00523	ZtRRes_00523	ZtRRes_00523	ZtRRes_00523	ZtRRes_00523	ZtRRes_00523	ZtRRes_00523	ZtRRes_00523	ZtRRes_00523	ZtRRes_00523	#N/A	0	0	NoPA	No PA	No PA
chr_1	ZTRRes_00524	1881118	1882803	0	ZtRRes_00524	ZtRRes_00524	ZtRRes_00524	0	ZtRRes_00524	0	ZtRRes_00524	ZtRRes_00524	0	ZtRRes_00524	ZtRRes_00524	ZtRRes_00524	#N/A	0	4	PA	Non-secreted PA	2 or more
chr_1	ZTRRes_00525	1883159	1886200	ZtRRes_00525	ZtRRes_00525	ZtRRes_00525	ZtRRes_00525	ZtRRes_00525	ZtRRes_00525	ZtRRes_00525	ZtRRes_00525	ZtRRes_00525	ZtRRes_00525	ZtRRes_00525	ZtRRes_00525	ZtRRes_00525	#N/A	0	0	NoPA	No PA	No PA
chr_1	ZTRRes_00526	1886504	1887076	ZtRRes_00526	ZtRRes_00526	ZtRRes_00526	ZtRRes_00526	ZtRRes_00526	ZtRRes_00526	ZtRRes_00526	ZtRRes_00526	ZtRRes_00526	ZtRRes_00526	ZtRRes_00526	ZtRRes_00526	ZtRRes_00526	#N/A	0	0	NoPA	No PA	No PA
chr_1	ZTRRes_00527	1887334	1891256	ZtRRes_00527	ZtRRes_00527	ZtRRes_00527	ZtRRes_00527	ZtRRes_00527	ZtRRes_00527	ZtRRes_00527	ZtRRes_00527	ZtRRes_00527	ZtRRes_00527	ZtRRes_00527	ZtRRes_00527	ZtRRes_00527	#N/A	0	0	NoPA	No PA	No PA
chr_1	ZTRRes_00528	1895923	1896873	ZtRRes_00528	ZtRRes_00528	ZtRRes_00528	ZtRRes_00528	ZtRRes_00528	ZtRRes_00528	ZtRRes_00528	ZtRRes_00528	ZtRRes_00528	ZtRRes_00528	ZtRRes_00528	ZtRRes_00528	ZtRRes_00528	#N/A	0	0	NoPA	No PA	No PA
chr_1	ZTRRes_00529	1897798	1898778	ZtRRes_00529	ZtRRes_00529	ZtRRes_00529	ZtRRes_00529	ZtRRes_00529	ZtRRes_00529	ZtRRes_00529	ZtRRes_00529	ZtRRes_00529	ZtRRes_00529	ZtRRes_00529	ZtRRes_00529	ZtRRes_00529	#N/A	0	0	NoPA	No PA	No PA
chr_1	ZTRRes_00530	1899043	1900774	ZtRRes_00530	ZtRRes_00530	ZtRRes_00530	ZtRRes_00530	ZtRRes_00530	ZtRRes_00530	ZtRRes_00530	ZtRRes_00530	ZtRRes_00530	ZtRRes_00530	ZtRRes_00530	ZtRRes_00530	ZtRRes_00530	#N/A	0	0	NoPA	No PA	No PA
chr_1	ZTRRes_00531	1901050	1901502	ZtRRes_00531	ZtRRes_00531	ZtRRes_00531	ZtRRes_00531	ZtRRes_00531	ZtRRes_00531	ZtRRes_00531	ZtRRes_00531	ZtRRes_00531	ZtRRes_00531	ZtRRes_00531	ZtRRes_00531	ZtRRes_00531	#N/A	0	0	NoPA	No PA	No PA
chr_1	ZTRRes_00532	1901942	1903261	ZtRRes_00532	ZtRRes_00532	ZtRRes_00532	ZtRRes_00532	ZtRRes_00532	ZtRRes_00532	ZtRRes_00532	ZtRRes_00532	ZtRRes_00532	ZtRRes_00532	ZtRRes_00532	ZtRRes_00532	ZtRRes_00532	#N/A	0	0	NoPA	No PA	No PA
chr_1	ZTRRes_00533	1903837	1904408	ZtRRes_00533	ZtRRes_00533	ZtRRes_00533	ZtRRes_00533	ZtRRes_00533	ZtRRes_00533	ZtRRes_00533	ZtRRes_00533	ZtRRes_00533	ZtRRes_00533	ZtRRes_00533	ZtRRes_00533	ZtRRes_00533	#N/A	0	0	NoPA	No PA	No PA
chr_1	ZTRRes_00534	1904415	1905029	ZtRRes_00534	ZtRRes_00534	ZtRRes_00534	ZtRRes_00534	ZtRRes_00534	ZtRRes_00534	ZtRRes_00534	ZtRRes_00534	ZtRRes_00534	ZtRRes_00534	ZtRRes_00534	ZtRRes_00534	ZtRRes_00534	#N/A	0	0	NoPA	No PA	No PA
chr_1	ZTRRes_00535	1905323	1906085	ZtRRes_00535	ZtRRes_00535	ZtRRes_00535	ZtRRes_00535	ZtRRes_00535	ZtRRes_00535	ZtRRes_00535	ZtRRes_00535	ZtRRes_00535	ZtRRes_00535	ZtRRes_00535	ZtRRes_00535	ZtRRes_00535	#N/A	0	0	NoPA	No PA	No PA
chr_1	ZTRRes_00536	1907167	1907525	ZtRRes_00536	ZtRRes_00536	ZtRRes_00536	ZtRRes_00536	ZtRRes_00536	ZtRRes_00536	ZtRRes_00536	ZtRRes_00536	ZtRRes_00536	ZtRRes_00536	ZtRRes_00536	ZtRRes_00536	ZtRRes_00536	#N/A	0	0	NoPA	No PA	No PA
chr_1	ZTRRes_00537	1908221	1909234	ZtRRes_00537	ZtRRes_00537	ZtRRes_00537	ZtRRes_00537	ZtRRes_00537	ZtRRes_00537	ZtRRes_00537	ZtRRes_00537	ZtRRes_00537	ZtRRes_00537	ZtRRes_00537	ZtRRes_00537	ZtRRes_00537	#N/A	0	0	NoPA	No PA	No PA
chr_1	ZTRRes_00538	1909781	1910168	ZtRRes_00538	ZtRRes_00538	ZtRRes_00538	ZtRRes_00538	ZtRRes_00538	ZtRRes_00538	ZtRRes_00538	ZtRRes_00538	ZtRRes_00538	ZtRRes_00538	ZtRRes_00538	ZtRRes_00538	ZtRRes_00538	#N/A	0	0	NoPA	No PA	No PA
chr_1	ZTRRes_00539	1910722	1914885	ZtRRes_00539	ZtRRes_00539	ZtRRes_00539	ZtRRes_00539	ZtRRes_00539	ZtRRes_00539	ZtRRes_00539	ZtRRes_00539	ZtRRes_00539	ZtRRes_00539	ZtRRes_00539	ZtRRes_00539	ZtRRes_00539	#N/A	0	0	NoPA	No PA	No PA
chr_1	ZTRRes_00540	1915292	1917061	ZtRRes_00540	ZtRRes_00540	ZtRRes_00540	ZtRRes_00540	ZtRRes_00540	ZtRRes_00540	ZtRRes_00540	ZtRRes_00540	ZtRRes_00540	ZtRRes_00540	ZtRRes_00540	ZtRRes_00540	ZtRRes_00540	#N/A	0	0	NoPA	No PA	No PA
chr_1	ZTRRes_00541	1917496	1918462	ZtRRes_00541	ZtRRes_00541	ZtRRes_00541	ZtRRes_00541	ZtRRes_00541	ZtRRes_00541	ZtRRes_00541	ZtRRes_00541	ZtRRes_00541	ZtRRes_00541	ZtRRes_00541	ZtRRes_00541	ZtRRes_00541	#N/A	0	0	NoPA	No PA	No PA
chr_1	ZTRRes_00542	1918534	1919142	ZtRRes_00542	ZtRRes_00542	ZtRRes_00542	ZtRRes_00542	ZtRRes_00542	ZtRRes_00542	ZtRRes_00542	ZtRRes_00542	ZtRRes_00542	ZtRRes_00542	ZtRRes_00542	ZtRRes_00542	ZtRRes_00542	#N/A	0	0	NoPA	No PA	No PA
chr_1	ZTRRes_00543	1920232	1922070	ZtRRes_00543	ZtRRes_00543	ZtRRes_00543	ZtRRes_00543	ZtRRes_00543	ZtRRes_00543	ZtRRes_00543	ZtRRes_00543	ZtRRes_00543	ZtRRes_00543	ZtRRes_00543	ZtRRes_00543	ZtRRes_00543	#N/A	0	0	NoPA	No PA	No PA
chr_1	ZTRRes_00544	1925679	1927154	ZtRRes_00544	ZtRRes_00544	ZtRRes_00544	ZtRRes_00544	ZtRRes_00544	ZtRRes_00544	ZtRRes_00544	ZtRRes_00544	ZtRRes_00544	ZtRRes_00544	ZtRRes_00544	ZtRRes_00544	ZtRRes_00544	#N/A	0	0	NoPA	No PA	No PA
chr_1	ZTRRes_00545	1927627	1931163	ZtRRes_00545	ZtRRes_00545	ZtRRes_00545	ZtRRes_00545	0	ZtRRes_00545	0	ZtRRes_00545	ZtRRes_00545	0	ZtRRes_00545	ZtRRes_00545	ZtRRes_00545	#N/A	0	3	PA	Non-secreted PA	2 or more
chr_1	ZTRRes_00546	1931181	1931739	ZtRRes_00546	ZtRRes_00546	ZtRRes_00546	ZtRRes_00546	ZtRRes_00546	ZtRRes_00546	ZtRRes_00546	ZtRRes_00546	ZtRRes_00546	ZtRRes_00546	ZtRRes_00546	ZtRRes_00546	ZtRRes_00546	#N/A	0	0	NoPA	No PA	No PA
chr_1	ZTRRes_00547	1933022	1936063	ZtRRes_00547	ZtRRes_00547	ZtRRes_00547	ZtRRes_00547	ZtRRes_00547	ZtRRes_00547	ZtRRes_00547	ZtRRes_00547	ZtRRes_00547	ZtRRes_00547	ZtRRes_00547	ZtRRes_00547	ZtRRes_00547	#N/A	0	0	NoPA	No PA	No PA
chr_1	ZTRRes_00548	1936336	1938099	ZtRRes_00548	ZtRRes_00548	ZtRRes_00548	ZtRRes_00548	ZtRRes_00548	ZtRRes_00548	ZtRRes_00548	ZtRRes_00548	ZtRRes_00548	ZtRRes_00548	ZtRRes_00548	ZtRRes_00548	ZtRRes_00548	#N/A	0	0	NoPA	No PA	No PA
chr_1	ZTRRes_00549	1939363	1941831	ZtRRes_00549	ZtRRes_00549	ZtRRes_00549	ZtRRes_00549	0	ZtRRes_00549	0	ZtRRes_00549	ZtRRes_00549	0	ZtRRes_00549	ZtRRes_00549	ZtRRes_00549	#N/A	0	3	PA	Non-secreted PA	2 or more
chr_1	ZTRRes_00550	1942486	1946759	ZtRRes_00550	ZtRRes_00550	ZtRRes_00550	ZtRRes_00550	ZtRRes_00550	ZtRRes_00550	ZtRRes_00550	ZtRRes_00550	ZtRRes_00550	ZtRRes_00550	ZtRRes_00550	ZtRRes_00550	ZtRRes_00550	#N/A	0	0	NoPA	No PA	No PA
chr_1	ZTRRes_00551	1946800	1947186	ZtRRes_00551	ZtRRes_00551	ZtRRes_00551	ZtRRes_00551	ZtRRes_00551	ZtRRes_00551	ZtRRes_00551	ZtRRes_00551	ZtRRes_00551	ZtRRes_00551	ZtRRes_00551	ZtRRes_00551	ZtRRes_00551	#N/A	0	0	NoPA	No PA	No PA
chr_1	ZTRRes_00552	1947649	1948201	ZtRRes_00552	ZtRRes_00552	ZtRRes_00552	ZtRRes_00552	ZtRRes_00552	ZtRRes_00552	ZtRRes_00552	ZtRRes_00552	ZtRRes_00552	ZtRRes_00552	ZtRRes_00552	ZtRRes_00552	ZtRRes_00552	ZtRRes_00552	ZtRRes_00552	0	NoPA	No PA	No PA
chr_1	ZTRRes_00553	1949144	1950919	ZtRRes_00553	ZtRRes_00553	ZtRRes_00553	ZtRRes_00553	ZtRRes_00553	ZtRRes_00553	ZtRRes_00553	ZtRRes_00553	ZtRRes_00553	ZtRRes_00553	ZtRRes_00553	ZtRRes_00553	ZtRRes_00553	#N/A	0	0	NoPA	No PA	No PA
chr_1	ZTRRes_00554	1951903	1954351	ZtRRes_00554	ZtRRes_00554	ZtRRes_00554	ZtRRes_00554	ZtRRes_00554	ZtRRes_00554	ZtRRes_00554	ZtRRes_00554	ZtRRes_00554	ZtRRes_00554	ZtRRes_00554	ZtRRes_00554	ZtRRes_00554	#N/A	0	0	NoPA	No PA	No PA
chr_1	ZTRRes_00555	1956819	1957952	ZtRRes_00555	ZtRRes_00555	ZtRRes_00555	ZtRRes_00555	ZtRRes_00555	ZtRRes_00555	ZtRRes_00555	ZtRRes_00555	ZtRRes_00555	ZtRRes_00555	ZtRRes_00555	ZtRRes_00555	ZtRRes_00555	#N/A	0	0	NoPA	No PA	No PA
chr_1	ZTRRes_00556	1958660	1959634	ZtRRes_00556	ZtRRes_00556	ZtRRes_00556	ZtRRes_00556	ZtRRes_00556	ZtRRes_00556	ZtRRes_00556	ZtRRes_00556	ZtRRes_00556	ZtRRes_00556	ZtRRes_00556	ZtRRes_00556	ZtRRes_00556	#N/A	0	0	NoPA	No PA	No PA
chr_1	ZTRRes_00557	1960613	1961646	ZtRRes_00557	ZtRRes_00557	ZtRRes_00557	ZtRRes_00557	ZtRRes_00557	ZtRRes_00557	ZtRRes_00557	ZtRRes_00557	ZtRRes_00557	ZtRRes_00557	ZtRRes_00557	ZtRRes_00557	ZtRRes_00557	#N/A	0	0	NoPA	No PA	No PA
chr_1	ZTRRes_00558	1962374	1963963	ZtRRes_00558	ZtRRes_00558	ZtRRes_00558	ZtRRes_00558	ZtRRes_00558	ZtRRes_00558	ZtRRes_00558	ZtRRes_00558	ZtRRes_00558	ZtRRes_00558	ZtRRes_00558	ZtRRes_00558	ZtRRes_00558	#N/A	0	0	NoPA	No PA	No PA
chr_1	ZTRRes_00559	1964436	1965043	ZtRRes_00559	ZtRRes_00559	ZtRRes_00559	ZtRRes_00559	ZtRRes_00559	ZtRRes_00559	ZtRRes_00559	ZtRRes_00559	ZtRRes_00559	ZtRRes_00559	ZtRRes_00559	ZtRRes_00559	ZtRRes_00559	#N/A	0	0	NoPA	No PA	No PA
chr_1	ZTRRes_00560	1965367	1967600	ZtRRes_00560	ZtRRes_00560	ZtRRes_00560	ZtRRes_00560	ZtRRes_00560	ZtRRes_00560	ZtRRes_00560	ZtRRes_00560	ZtRRes_00560	ZtRRes_00560	ZtRRes_00560	ZtRRes_00560	ZtRRes_00560	#N/A	0	0	NoPA	No PA	No PA
chr_1	ZTRRes_00561	1969506	1970383	ZtRRes_00561	ZtRRes_00561	ZtRRes_00561	ZtRRes_00561	ZtRRes_00561	ZtRRes_00561	ZtRRes_00561	ZtRRes_00561	ZtRRes_00561	ZtRRes_00561	ZtRRes_00561	ZtRRes_00561	ZtRRes_00561	#N/A	0	0	NoPA	No PA	No PA
chr_1	ZTRRes_00562	1971067	1973034	ZtRRes_00562	ZtRRes_00562	ZtRRes_00562	ZtRRes_00562	ZtRRes_00562	ZtRRes_00562	ZtRRes_00562	ZtRRes_00562	ZtRRes_00562	ZtRRes_00562	ZtRRes_00562	ZtRRes_00562	ZtRRes_00562	#N/A	0	0	NoPA	No PA	No PA
chr_1	ZTRRes_00563	1974024	1975855	ZtRRes_00563	ZtRRes_00563	ZtRRes_00563	ZtRRes_00563	ZtRRes_00563	ZtRRes_00563	ZtRRes_00563	ZtRRes_00563	ZtRRes_00563	ZtRRes_00563	ZtRRes_00563	ZtRRes_00563	ZtRRes_00563	#N/A	0	0	NoPA	No PA	No PA
chr_1	ZTRRes_00564	1980508	1982733	ZtRRes_00564	ZtRRes_00564	ZtRRes_00564	ZtRRes_00564	ZtRRes_00564	ZtRRes_00564	ZtRRes_00564	ZtRRes_00564	ZtRRes_00564	ZtRRes_00564	ZtRRes_00564	ZtRRes_00564	ZtRRes_00564	#N/A	0	0	NoPA	No PA	No PA
chr_1	ZTRRes_00565	1983089	1984027	ZtRRes_00565	ZtRRes_00565	ZtRRes_00565	ZtRRes_00565	ZtRRes_00565	ZtRRes_00565	ZtRRes_00565	ZtRRes_00565	ZtRRes_00565	ZtRRes_00565	ZtRRes_00565	ZtRRes_00565	ZtRRes_00565	#N/A	0	0	NoPA	No PA	No PA
chr_1	ZTRRes_00566	1985674	1988414	ZtRRes_00566	ZtRRes_00566	ZtRRes_00566	ZtRRes_00566	ZtRRes_00566	ZtRRes_00566	ZtRRes_00566	ZtRRes_00566	ZtRRes_00566	ZtRRes_00566	ZtRRes_00566	ZtRRes_00566	ZtRRes_00566	#N/A	0	0	NoPA	No PA	No PA
chr_1	ZTRRes_00567	1991389	1992746	ZtRRes_00567	ZtRRes_00567	ZtRRes_00567	ZtRRes_00567	ZtRRes_00567	ZtRRes_00567	ZtRRes_00567	ZtRRes_00567	ZtRRes_00567	ZtRRes_00567	ZtRRes_00567	ZtRRes_00567	ZtRRes_00567	#N/A	0	0	NoPA	No PA	No PA
chr_1	ZTRRes_00568	1993261	1994082	0	0	ZtRRes_00568	0	ZtRRes_00568	ZtRRes_00568	ZtRRes_00568	0	0	ZtRRes_00568	0	ZtRRes_00568	0	#N/A	0	7	PA	Non-secreted PA	2 or more
chr_1	ZTRRes_00569	1995687	1997100	ZtRRes_00569	ZtRRes_00569	ZtRRes_00569	ZtRRes_00569	ZtRRes_00569	ZtRRes_00569	ZtRRes_00569	ZtRRes_00569	ZtRRes_00569	ZtRRes_00569	ZtRRes_00569	ZtRRes_00569	ZtRRes_00569	#N/A	0	0	NoPA	No PA	No PA
chr_1	ZTRRes_00570	1997767	1998798	ZtRRes_00570	ZtRRes_00570	ZtRRes_00570	ZtRRes_00570	ZtRRes_00570	ZtRRes_00570	ZtRRes_00570	ZtRRes_00570	ZtRRes_00570	ZtRRes_00570	ZtRRes_00570	ZtRRes_00570	ZtRRes_00570	ZtRRes_00570	ZtRRes_00570	0	NoPA	No PA	No PA
chr_1	ZTRRes_00571	2000965	2004488	ZtRRes_00571	ZtRRes_00571	ZtRRes_00571	ZtRRes_00571	ZtRRes_00571	ZtRRes_00571	ZtRRes_00571	ZtRRes_00571	ZtRRes_00571	ZtRRes_00571	ZtRRes_00571	ZtRRes_00571	ZtRRes_00571	#N/A	0	0	NoPA	No PA	No PA
chr_1	ZTRRes_00572	2005270	2006124	ZtRRes_00572	ZtRRes_00572	ZtRRes_00572	ZtRRes_00572	ZtRRes_00572	ZtRRes_00572	ZtRRes_00572	ZtRRes_00572	ZtRRes_00572	ZtRRes_00572	ZtRRes_00572	ZtRRes_00572	ZtRRes_00572	#N/A	0	0	NoPA	No PA	No PA
chr_1	ZTRRes_00573	2011409	2016962	ZtRRes_00573	ZtRRes_00573	ZtRRes_00573	ZtRRes_00573	ZtRRes_00573	ZtRRes_00573	ZtRRes_00573	ZtRRes_00573	ZtRRes_00573	ZtRRes_00573	ZtRRes_00573	ZtRRes_00573	ZtRRes_00573	#N/A	0	0	NoPA	No PA	No PA
chr_1	ZTRRes_00574	2020855	2023264	ZtRRes_00574	ZtRRes_00574	ZtRRes_00574	ZtRRes_00574	ZtRRes_00574	ZtRRes_00574	ZtRRes_00574	ZtRRes_00574	ZtRRes_00574	ZtRRes_00574	ZtRRes_00574	ZtRRes_00574	ZtRRes_00574	#N/A	0	0	NoPA	No PA	No PA
chr_1	ZTRRes_00575	2023534	2024484	ZtRRes_00575	ZtRRes_00575	ZtRRes_00575	ZtRRes_00575	ZtRRes_00575	ZtRRes_00575	ZtRRes_00575	ZtRRes_00575	ZtRRes_00575	ZtRRes_00575	ZtRRes_00575	ZtRRes_00575	ZtRRes_00575	#N/A	0	0	NoPA	No PA	No PA
chr_1	ZTRRes_00576	2024673	2028891	ZtRRes_00576	ZtRRes_00576	ZtRRes_00576	ZtRRes_00576	ZtRRes_00576	ZtRRes_00576	ZtRRes_00576	ZtRRes_00576	ZtRRes_00576	ZtRRes_00576	ZtRRes_00576	ZtRRes_00576	ZtRRes_00576	#N/A	0	0	NoPA	No PA	No PA
chr_1	ZTRRes_00577	2029464	2030665	ZtRRes_00577	ZtRRes_00577	ZtRRes_00577	ZtRRes_00577	ZtRRes_00577	ZtRRes_00577	ZtRRes_00577	ZtRRes_00577	ZtRRes_00577	ZtRRes_00577	ZtRRes_00577	ZtRRes_00577	ZtRRes_00577	#N/A	0	0	NoPA	No PA	No PA
chr_1	ZTRRes_00578	2031072	2036308	ZtRRes_00578	ZtRRes_00578	ZtRRes_00578	ZtRRes_00578	ZtRRes_00578	ZtRRes_00578	ZtRRes_00578	ZtRRes_00578	ZtRRes_00578	ZtRRes_00578	ZtRRes_00578	ZtRRes_00578	ZtRRes_00578	#N/A	0	0	NoPA	No PA	No PA
chr_1	ZTRRes_00579	2038118	2039616	ZtRRes_00579	ZtRRes_00579	ZtRRes_00579	ZtRRes_00579	ZtRRes_00579	ZtRRes_00579	ZtRRes_00579	ZtRRes_00579	ZtRRes_00579	ZtRRes_00579	ZtRRes_00579	ZtRRes_00579	ZtRRes_00579	#N/A	0	0	NoPA	No PA	No PA
chr_1	ZTRRes_00580	2039863	2042589	ZtRRes_00580	ZtRRes_00580	0	0	ZtRRes_00580	ZtRRes_00580	ZtRRes_00580	ZtRRes_00580	0	0	0	ZtRRes_00580	0	#N/A	0	6	PA	Non-secreted PA	2 or more
chr_1	ZTRRes_00581	2045334	2047178	ZtRRes_00581	ZtRRes_00581	ZtRRes_00581	ZtRRes_00581	ZtRRes_00581	ZtRRes_00581	ZtRRes_00581	ZtRRes_00581	ZtRRes_00581	ZtRRes_00581	ZtRRes_00581	ZtRRes_00581	ZtRRes_00581	#N/A	0	0	NoPA	No PA	No PA
chr_1	ZTRRes_00582	2049080	2050858	ZtRRes_00582	ZtRRes_00582	ZtRRes_00582	ZtRRes_00582	ZtRRes_00582	ZtRRes_00582	ZtRRes_00582	ZtRRes_00582	ZtRRes_00582	ZtRRes_00582	ZtRRes_00582	ZtRRes_00582	ZtRRes_00582	#N/A	0	0	NoPA	No PA	No PA
chr_1	ZTRRes_00583	2051850	2052504	ZtRRes_00583	ZtRRes_00583	ZtRRes_00583	ZtRRes_00583	ZtRRes_00583	ZtRRes_00583	ZtRRes_00583	ZtRRes_00583	ZtRRes_00583	ZtRRes_00583	ZtRRes_00583	ZtRRes_00583	ZtRRes_00583	ZtRRes_00583	ZtRRes_00583	0	NoPA	No PA	No PA
chr_1	ZTRRes_00584	2053858	2055665	ZtRRes_00584	ZtRRes_00584	ZtRRes_00584	ZtRRes_00584	ZtRRes_00584	ZtRRes_00584	ZtRRes_00584	ZtRRes_00584	ZtRRes_00584	ZtRRes_00584	ZtRRes_00584	ZtRRes_00584	ZtRRes_00584	#N/A	0	0	NoPA	No PA	No PA
chr_1	ZTRRes_00585	2056718	2059341	ZtRRes_00585	ZtRRes_00585	ZtRRes_00585	ZtRRes_00585	ZtRRes_00585	ZtRRes_00585	ZtRRes_00585	ZtRRes_00585	ZtRRes_00585	ZtRRes_00585	ZtRRes_00585	ZtRRes_00585	ZtRRes_00585	#N/A	0	0	NoPA	No PA	No PA
chr_1	ZTRRes_00586	2060233	2072235	ZtRRes_00586	ZtRRes_00586	ZtRRes_00586	ZtRRes_00586	ZtRRes_00586	ZtRRes_00586	ZtRRes_00586	ZtRRes_00586	ZtRRes_00586	ZtRRes_00586	ZtRRes_00586	ZtRRes_00586	ZtRRes_00586	#N/A	0	0	NoPA	No PA	No PA
chr_1	ZTRRes_00587	2073337	2076705	ZtRRes_00587	ZtRRes_00587	ZtRRes_00587	ZtRRes_00587	ZtRRes_00587	ZtRRes_00587	ZtRRes_00587	ZtRRes_00587	ZtRRes_00587	ZtRRes_00587	ZtRRes_00587	ZtRRes_00587	ZtRRes_00587	#N/A	0	0	NoPA	No PA	No PA
chr_1	ZTRRes_00588	2076981	2078976	ZtRRes_00588	ZtRRes_00588	ZtRRes_00588	ZtRRes_00588	ZtRRes_00588	ZtRRes_00588	ZtRRes_00588	ZtRRes_00588	ZtRRes_00588	ZtRRes_00588	ZtRRes_00588	ZtRRes_00588	ZtRRes_00588	#N/A	0	0	NoPA	No PA	No PA
chr_1	ZTRRes_00589	2080611	2081181	ZtRRes_00589	ZtRRes_00589	ZtRRes_00589	ZtRRes_00589	ZtRRes_00589	ZtRRes_00589	ZtRRes_00589	ZtRRes_00589	ZtRRes_00589	ZtRRes_00589	ZtRRes_00589	ZtRRes_00589	ZtRRes_00589	#N/A	0	0	NoPA	No PA	No PA
chr_1	ZTRRes_00590	2082928	2084212	ZtRRes_00590	ZtRRes_00590	ZtRRes_00590	ZtRRes_00590	ZtRRes_00590	ZtRRes_00590	ZtRRes_00590	ZtRRes_00590	ZtRRes_00590	ZtRRes_00590	ZtRRes_00590	ZtRRes_00590	ZtRRes_00590	#N/A	0	0	NoPA	No PA	No PA
chr_1	ZTRRes_00591	2084789	2086340	ZtRRes_00591	ZtRRes_00591	ZtRRes_00591	ZtRRes_00591	ZtRRes_00591	ZtRRes_00591	ZtRRes_00591	ZtRRes_00591	ZtRRes_00591	ZtRRes_00591	ZtRRes_00591	ZtRRes_00591	ZtRRes_00591	#N/A	0	0	NoPA	No PA	No PA
chr_1	ZTRRes_00592	2087592	2087976	ZtRRes_00592	ZtRRes_00592	ZtRRes_00592	ZtRRes_00592	ZtRRes_00592	ZtRRes_00592	ZtRRes_00592	ZtRRes_00592	ZtRRes_00592	ZtRRes_00592	ZtRRes_00592	ZtRRes_00592	ZtRRes_00592	ZtRRes_00592	ZtRRes_00592	0	NoPA	No PA	No PA
chr_1	ZTRRes_00593	2089079	2090200	ZtRRes_00593	ZtRRes_00593	ZtRRes_00593	ZtRRes_00593	ZtRRes_00593	ZtRRes_00593	ZtRRes_00593	ZtRRes_00593	ZtRRes_00593	ZtRRes_00593	ZtRRes_00593	ZtRRes_00593	ZtRRes_00593	#N/A	0	0	NoPA	No PA	No PA
chr_1	ZTRRes_00594	2094857	2096636	ZtRRes_00594	ZtRRes_00594	ZtRRes_00594	ZtRRes_00594	ZtRRes_00594	ZtRRes_00594	ZtRRes_00594	ZtRRes_00594	ZtRRes_00594	ZtRRes_00594	ZtRRes_00594	ZtRRes_00594	ZtRRes_00594	#N/A	0	0	NoPA	No PA	No PA
chr_1	ZTRRes_00595	2097293	2099344	ZtRRes_00595	ZtRRes_00595	ZtRRes_00595	ZtRRes_00595	ZtRRes_00595	ZtRRes_00595	ZtRRes_00595	ZtRRes_00595	ZtRRes_00595	ZtRRes_00595	ZtRRes_00595	ZtRRes_00595	ZtRRes_00595	#N/A	0	0	NoPA	No PA	No PA
chr_1	ZTRRes_00596	2106276	2109218	ZtRRes_00596	ZtRRes_00596	ZtRRes_00596	0	ZtRRes_00596	ZtRRes_00596	ZtRRes_00596	ZtRRes_00596	ZtRRes_00596	ZtRRes_00596	ZtRRes_00596	ZtRRes_00596	ZtRRes_00596	#N/A	0	1	PA	Non-secreted PA	1
chr_1	ZTRRes_00597	2109870	2111438	ZtRRes_00597	ZtRRes_00597	ZtRRes_00597	ZtRRes_00597	ZtRRes_00597	ZtRRes_00597	ZtRRes_00597	ZtRRes_00597	ZtRRes_00597	ZtRRes_00597	ZtRRes_00597	ZtRRes_00597	ZtRRes_00597	#N/A	0	0	NoPA	No PA	No PA
chr_1	ZTRRes_00598	2112245	2114596	ZtRRes_00598	ZtRRes_00598	ZtRRes_00598	ZtRRes_00598	ZtRRes_00598	ZtRRes_00598	ZtRRes_00598	ZtRRes_00598	ZtRRes_00598	ZtRRes_00598	ZtRRes_00598	ZtRRes_00598	ZtRRes_00598	#N/A	0	0	NoPA	No PA	No PA
chr_1	ZTRRes_00599	2115424	2115888	ZtRRes_00599	ZtRRes_00599	ZtRRes_00599	ZtRRes_00599	ZtRRes_00599	ZtRRes_00599	ZtRRes_00599	ZtRRes_00599	ZtRRes_00599	ZtRRes_00599	ZtRRes_00599	ZtRRes_00599	ZtRRes_00599	#N/A	0	0	NoPA	No PA	No PA
chr_1	ZTRRes_00600	2116913	2119227	ZtRRes_00600	ZtRRes_00600	ZtRRes_00600	ZtRRes_00600	ZtRRes_00600	ZtRRes_00600	ZtRRes_00600	ZtRRes_00600	ZtRRes_00600	ZtRRes_00600	ZtRRes_00600	ZtRRes_00600	ZtRRes_00600	#N/A	0	0	NoPA	No PA	No PA
chr_1	ZTRRes_00601	2119611	2122082	ZtRRes_00601	ZtRRes_00601	ZtRRes_00601	ZtRRes_00601	ZtRRes_00601	ZtRRes_00601	ZtRRes_00601	ZtRRes_00601	ZtRRes_00601	ZtRRes_00601	ZtRRes_00601	ZtRRes_00601	ZtRRes_00601	#N/A	0	0	NoPA	No PA	No PA
chr_1	ZTRRes_00602	2122824	2124089	ZtRRes_00602	ZtRRes_00602	ZtRRes_00602	ZtRRes_00602	ZtRRes_00602	ZtRRes_00602	ZtRRes_00602	ZtRRes_00602	ZtRRes_00602	ZtRRes_00602	ZtRRes_00602	ZtRRes_00602	ZtRRes_00602	#N/A	0	0	NoPA	No PA	No PA
chr_1	ZTRRes_00603	2125176	2127404	ZtRRes_00603	ZtRRes_00603	ZtRRes_00603	ZtRRes_00603	ZtRRes_00603	ZtRRes_00603	ZtRRes_00603	ZtRRes_00603	ZtRRes_00603	ZtRRes_00603	ZtRRes_00603	ZtRRes_00603	ZtRRes_00603	#N/A	0	0	NoPA	No PA	No PA
chr_1	ZTRRes_00604	2127604	2129892	ZtRRes_00604	ZtRRes_00604	ZtRRes_00604	ZtRRes_00604	ZtRRes_00604	ZtRRes_00604	ZtRRes_00604	ZtRRes_00604	ZtRRes_00604	ZtRRes_00604	ZtRRes_00604	ZtRRes_00604	ZtRRes_00604	#N/A	0	0	NoPA	No PA	No PA
chr_1	ZTRRes_00605	2129958	2130704	ZtRRes_00605	ZtRRes_00605	ZtRRes_00605	ZtRRes_00605	ZtRRes_00605	ZtRRes_00605	ZtRRes_00605	ZtRRes_00605	ZtRRes_00605	ZtRRes_00605	ZtRRes_00605	ZtRRes_00605	ZtRRes_00605	#N/A	0	0	NoPA	No PA	No PA
chr_1	ZTRRes_00606	2130818	2137491	ZtRRes_00606	ZtRRes_00606	ZtRRes_00606	ZtRRes_00606	ZtRRes_00606	ZtRRes_00606	ZtRRes_00606	ZtRRes_00606	ZtRRes_00606	ZtRRes_00606	ZtRRes_00606	ZtRRes_00606	ZtRRes_00606	#N/A	0	0	NoPA	No PA	No PA
chr_1	ZTRRes_00607	2137702	2140841	ZtRRes_00607	ZtRRes_00607	ZtRRes_00607	ZtRRes_00607	ZtRRes_00607	ZtRRes_00607	ZtRRes_00607	ZtRRes_00607	ZtRRes_00607	ZtRRes_00607	ZtRRes_00607	ZtRRes_00607	ZtRRes_00607	#N/A	0	0	NoPA	No PA	No PA
chr_1	ZTRRes_00608	2143016	2143945	ZtRRes_00608	ZtRRes_00608	ZtRRes_00608	ZtRRes_00608	ZtRRes_00608	ZtRRes_00608	ZtRRes_00608	ZtRRes_00608	ZtRRes_00608	ZtRRes_00608	ZtRRes_00608	ZtRRes_00608	ZtRRes_00608	#N/A	0	0	NoPA	No PA	No PA
chr_1	ZTRRes_00609	2145605	2146476	ZtRRes_00609	ZtRRes_00609	ZtRRes_00609	ZtRRes_00609	ZtRRes_00609	ZtRRes_00609	ZtRRes_00609	ZtRRes_00609	ZtRRes_00609	ZtRRes_00609	ZtRRes_00609	ZtRRes_00609	ZtRRes_00609	#N/A	0	0	NoPA	No PA	No PA
chr_1	ZTRRes_00610	2147686	2148851	ZtRRes_00610	ZtRRes_00610	ZtRRes_00610	ZtRRes_00610	ZtRRes_00610	ZtRRes_00610	ZtRRes_00610	ZtRRes_00610	ZtRRes_00610	ZtRRes_00610	ZtRRes_00610	ZtRRes_00610	ZtRRes_00610	#N/A	0	0	NoPA	No PA	No PA
chr_1	ZTRRes_00611	2148194	2148456	ZtRRes_00611	ZtRRes_00611	ZtRRes_00611	ZtRRes_00611	ZtRRes_00611	ZtRRes_00611	ZtRRes_00611	ZtRRes_00611	ZtRRes_00611	ZtRRes_00611	ZtRRes_00611	ZtRRes_00611	ZtRRes_00611	#N/A	0	0	NoPA	No PA	No PA
chr_1	ZTRRes_00612	2152400	2152799	ZtRRes_00612	ZtRRes_00612	ZtRRes_00612	ZtRRes_00612	ZtRRes_00612	ZtRRes_00612	ZtRRes_00612	ZtRRes_00612	ZtRRes_00612	ZtRRes_00612	ZtRRes_00612	ZtRRes_00612	ZtRRes_00612	#N/A	0	0	NoPA	No PA	No PA
chr_1	ZTRRes_00613	2157464	2158036	ZtRRes_00613	0	ZtRRes_00613	ZtRRes_00613	0	0	0	ZtRRes_00613	0	0	0	ZtRRes_00613	0	#N/A	0	8	PA	Non-secreted PA	2 or more
chr_1	ZTRRes_00614	2158570	2160087	ZtRRes_00614	0	ZtRRes_00614	ZtRRes_00614	0	0	0	ZtRRes_00614	0	0	0	ZtRRes_00614	0	#N/A	0	8	PA	Non-secreted PA	2 or more
chr_1	ZTRRes_00615	2164387	2165148	ZtRRes_00615	0	ZtRRes_00615	ZtRRes_00615	ZtRRes_00615	ZtRRes_00615	ZtRRes_00615	ZtRRes_00615	0	0	0	ZtRRes_00615	0	#N/A	0	5	PA	Non-secreted PA	2 or more
chr_1	ZTRRes_00616	2165825	2168320	ZtRRes_00616	ZtRRes_00616	ZtRRes_00616	ZtRRes_00616	ZtRRes_00616	ZtRRes_00616	ZtRRes_00616	ZtRRes_00616	ZtRRes_00616	ZtRRes_00616	ZtRRes_00616	ZtRRes_00616	ZtRRes_00616	#N/A	0	0	NoPA	No PA	No PA
chr_1	ZTRRes_00617	2168601	2170151	ZtRRes_00617	ZtRRes_00617	ZtRRes_00617	ZtRRes_00617	ZtRRes_00617	ZtRRes_00617	ZtRRes_00617	ZtRRes_00617	ZtRRes_00617	ZtRRes_00617	ZtRRes_00617	ZtRRes_00617	ZtRRes_00617	#N/A	0	0	NoPA	No PA	No PA
chr_1	ZTRRes_00618	2170752	2171879	ZtRRes_00618	ZtRRes_00618	ZtRRes_00618	ZtRRes_00618	ZtRRes_00618	ZtRRes_00618	ZtRRes_00618	ZtRRes_00618	ZtRRes_00618	ZtRRes_00618	ZtRRes_00618	ZtRRes_00618	ZtRRes_00618	#N/A	0	0	NoPA	No PA	No PA
chr_1	ZTRRes_00619	2172553	2173399	ZtRRes_00619	ZtRRes_00619	ZtRRes_00619	ZtRRes_00619	ZtRRes_00619	ZtRRes_00619	ZtRRes_00619	ZtRRes_00619	ZtRRes_00619	ZtRRes_00619	ZtRRes_00619	ZtRRes_00619	ZtRRes_00619	#N/A	0	0	NoPA	No PA	No PA
chr_1	ZTRRes_00620	2173209	2175538	ZtRRes_00620	ZtRRes_00620	ZtRRes_00620	ZtRRes_00620	ZtRRes_00620	ZtRRes_00620	ZtRRes_00620	ZtRRes_00620	ZtRRes_00620	ZtRRes_00620	ZtRRes_00620	ZtRRes_00620	ZtRRes_00620	#N/A	0	0	NoPA	No PA	No PA
chr_1	ZTRRes_00621	2179138	2184459	ZtRRes_00621	ZtRRes_00621	ZtRRes_00621	ZtRRes_00621	ZtRRes_00621	ZtRRes_00621	ZtRRes_00621	ZtRRes_00621	ZtRRes_00621	ZtRRes_00621	ZtRRes_00621	ZtRRes_00621	ZtRRes_00621	#N/A	0	0	NoPA	No PA	No PA
chr_1	ZTRRes_00622	2184610	2185383	ZtRRes_00622	ZtRRes_00622	ZtRRes_00622	ZtRRes_00622	ZtRRes_00622	ZtRRes_00622	ZtRRes_00622	ZtRRes_00622	ZtRRes_00622	ZtRRes_00622	ZtRRes_00622	ZtRRes_00622	ZtRRes_00622	ZtRRes_00622	ZtRRes_00622	0	NoPA	No PA	No PA
chr_1	ZTRRes_00623	2189682	2191185	ZtRRes_00623	ZtRRes_00623	ZtRRes_00623	ZtRRes_00623	ZtRRes_00623	ZtRRes_00623	ZtRRes_00623	ZtRRes_00623	ZtRRes_00623	ZtRRes_00623	ZtRRes_00623	ZtRRes_00623	ZtRRes_00623	#N/A	0	0	NoPA	No PA	No PA
chr_1	ZTRRes_00624	2191438	2195442	ZtRRes_00624	ZtRRes_00624	ZtRRes_00624	ZtRRes_00624	ZtRRes_00624	ZtRRes_00624	ZtRRes_00624	ZtRRes_00624	ZtRRes_00624	ZtRRes_00624	ZtRRes_00624	ZtRRes_00624	ZtRRes_00624	#N/A	0	0	NoPA	No PA	No PA
chr_1	ZTRRes_00625	2197752	2198749	ZtRRes_00625	ZtRRes_00625	ZtRRes_00625	ZtRRes_00625	ZtRRes_00625	ZtRRes_00625	ZtRRes_00625	ZtRRes_00625	ZtRRes_00625	ZtRRes_00625	ZtRRes_00625	ZtRRes_00625	ZtRRes_00625	#N/A	0	0	NoPA	No PA	No PA
chr_1	ZTRRes_00626	2198874	2200957	ZtRRes_00626	ZtRRes_00626	ZtRRes_00626	ZtRRes_00626	ZtRRes_00626	ZtRRes_00626	ZtRRes_00626	ZtRRes_00626	ZtRRes_00626	ZtRRes_00626	ZtRRes_00626	ZtRRes_00626	ZtRRes_00626	#N/A	0	0	NoPA	No PA	No PA
chr_1	ZTRRes_00627	2201195	2202619	ZtRRes_00627	ZtRRes_00627	ZtRRes_00627	ZtRRes_00627	ZtRRes_00627	ZtRRes_00627	ZtRRes_00627	ZtRRes_00627	ZtRRes_00627	ZtRRes_00627	ZtRRes_00627	ZtRRes_00627	ZtRRes_00627	#N/A	0	0	NoPA	No PA	No PA
chr_1	ZTRRes_00628	2210651	2212738	ZtRRes_00628	ZtRRes_00628	ZtRRes_00628	ZtRRes_00628	ZtRRes_00628	ZtRRes_00628	ZtRRes_00628	ZtRRes_00628	ZtRRes_00628	ZtRRes_00628	ZtRRes_00628	ZtRRes_00628	ZtRRes_00628	ZtRRes_00628	ZtRRes_00628	0	NoPA	No PA	No PA
chr_1	ZTRRes_00629	2214178	2216295	ZtRRes_00629	ZtRRes_00629	ZtRRes_00629	ZtRRes_00629	ZtRRes_00629	ZtRRes_00629	ZtRRes_00629	ZtRRes_00629	ZtRRes_00629	ZtRRes_00629	ZtRRes_00629	ZtRRes_00629	ZtRRes_00629	#N/A	0	0	NoPA	No PA	No PA
chr_1	ZTRRes_00630	2216439	2218396	ZtRRes_00630	ZtRRes_00630	ZtRRes_00630	ZtRRes_00630	ZtRRes_00630	ZtRRes_00630	ZtRRes_00630	ZtRRes_00630	ZtRRes_00630	ZtRRes_00630	ZtRRes_00630	ZtRRes_00630	ZtRRes_00630	#N/A	0	0	NoPA	No PA	No PA
chr_1	ZTRRes_00631	2218881	2220485	ZtRRes_00631	ZtRRes_00631	ZtRRes_00631	ZtRRes_00631	ZtRRes_00631	ZtRRes_00631	ZtRRes_00631	ZtRRes_00631	ZtRRes_00631	ZtRRes_00631	ZtRRes_00631	ZtRRes_00631	ZtRRes_00631	#N/A	0	0	NoPA	No PA	No PA
chr_1	ZTRRes_00632	2221957	2224438	ZtRRes_00632	ZtRRes_00632	ZtRRes_00632	ZtRRes_00632	ZtRRes_00632	ZtRRes_00632	ZtRRes_00632	ZtRRes_00632	ZtRRes_00632	ZtRRes_00632	ZtRRes_00632	ZtRRes_00632	ZtRRes_00632	ZtRRes_00632	ZtRRes_00632	0	NoPA	No PA	No PA
chr_1	ZTRRes_00633	2229044	2230425	ZtRRes_00633	ZtRRes_00633	ZtRRes_00633	ZtRRes_00633	ZtRRes_00633	ZtRRes_00633	ZtRRes_00633	ZtRRes_00633	ZtRRes_00633	ZtRRes_00633	ZtRRes_00633	ZtRRes_00633	ZtRRes_00633	#N/A	0	0	NoPA	No PA	No PA
chr_1	ZTRRes_00634	2233878	2235092	ZtRRes_00634	ZtRRes_00634	ZtRRes_00634	ZtRRes_00634	ZtRRes_00634	ZtRRes_00634	ZtRRes_00634	ZtRRes_00634	ZtRRes_00634	ZtRRes_00634	ZtRRes_00634	ZtRRes_00634	ZtRRes_00634	ZtRRes_00634	ZtRRes_00634	0	NoPA	No PA	No PA
chr_1	ZTRRes_00635	2235555	2236250	ZtRRes_00635	ZtRRes_00635	ZtRRes_00635	ZtRRes_00635	ZtRRes_00635	ZtRRes_00635	ZtRRes_00635	ZtRRes_00635	ZtRRes_00635	ZtRRes_00635	ZtRRes_00635	ZtRRes_00635	ZtRRes_00635	#N/A	0	0	NoPA	No PA	No PA
chr_1	ZTRRes_00636	2236530	2237806	ZtRRes_00636	ZtRRes_00636	ZtRRes_00636	ZtRRes_00636	ZtRRes_00636	ZtRRes_00636	ZtRRes_00636	ZtRRes_00636	ZtRRes_00636	ZtRRes_00636	ZtRRes_00636	ZtRRes_00636	ZtRRes_00636	#N/A	0	0	NoPA	No PA	No PA
chr_1	ZTRRes_00637	2238012	2239310	ZtRRes_00637	ZtRRes_00637	ZtRRes_00637	ZtRRes_00637	ZtRRes_00637	ZtRRes_00637	ZtRRes_00637	ZtRRes_00637	ZtRRes_00637	ZtRRes_00637	ZtRRes_00637	ZtRRes_00637	ZtRRes_00637	#N/A	0	0	NoPA	No PA	No PA
chr_1	ZTRRes_00638	2240080	2241156	ZtRRes_00638	ZtRRes_00638	ZtRRes_00638	ZtRRes_00638	ZtRRes_00638	ZtRRes_00638	ZtRRes_00638	ZtRRes_00638	ZtRRes_00638	ZtRRes_00638	ZtRRes_00638	ZtRRes_00638	ZtRRes_00638	ZtRRes_00638	ZtRRes_00638	0	NoPA	No PA	No PA
chr_1	ZTRRes_00639	2242172	2245003	ZtRRes_00639	ZtRRes_00639	ZtRRes_00639	ZtRRes_00639	ZtRRes_00639	ZtRRes_00639	ZtRRes_00639	ZtRRes_00639	ZtRRes_00639	ZtRRes_00639	ZtRRes_00639	ZtRRes_00639	ZtRRes_00639	#N/A	0	0	NoPA	No PA	No PA
chr_1	ZTRRes_00640	2245540	2246670	ZtRRes_00640	ZtRRes_00640	ZtRRes_00640	ZtRRes_00640	ZtRRes_00640	ZtRRes_00640	ZtRRes_00640	ZtRRes_00640	ZtRRes_00640	ZtRRes_00640	ZtRRes_00640	ZtRRes_00640	ZtRRes_00640	#N/A	0	0	NoPA	No PA	No PA
chr_1	ZTRRes_00641	2247538	2248717	ZtRRes_00641	ZtRRes_00641	ZtRRes_00641	ZtRRes_00641	ZtRRes_00641	ZtRRes_00641	ZtRRes_00641	ZtRRes_00641	ZtRRes_00641	ZtRRes_00641	ZtRRes_00641	ZtRRes_00641	ZtRRes_00641	#N/A	0	0	NoPA	No PA	No PA
chr_1	ZTRRes_00642	2249236	2251907	ZtRRes_00642	ZtRRes_00642	ZtRRes_00642	ZtRRes_00642	ZtRRes_00642	ZtRRes_00642	ZtRRes_00642	ZtRRes_00642	ZtRRes_00642	ZtRRes_00642	ZtRRes_00642	ZtRRes_00642	ZtRRes_00642	#N/A	0	0	NoPA	No PA	No PA
chr_1	ZTRRes_00643	2254702	2255203	ZtRRes_00643	ZtRRes_00643	ZtRRes_00643	ZtRRes_00643	ZtRRes_00643	ZtRRes_00643	ZtRRes_00643	ZtRRes_00643	ZtRRes_00643	ZtRRes_00643	ZtRRes_00643	ZtRRes_00643	ZtRRes_00643	#N/A	0	0	NoPA	No PA	No PA
chr_1	ZTRRes_00644	2255952	2258793	0	0	0	0	ZtRRes_00644	ZtRRes_00644	ZtRRes_00644	0	0	ZtRRes_00644	0	0	0	ZtRRes_00644	ZtRRes_00644	9	PA	Secreted PA	2 or more
chr_1	ZTRRes_00645	2256841	2257258	ZtRRes_00645	ZtRRes_00645	ZtRRes_00645	ZtRRes_00645	ZtRRes_00645	ZtRRes_00645	ZtRRes_00645	ZtRRes_00645	ZtRRes_00645	ZtRRes_00645	ZtRRes_00645	ZtRRes_00645	ZtRRes_00645	#N/A	0	0	NoPA	No PA	No PA
chr_1	ZTRRes_00646	2259168	2260052	ZtRRes_00646	ZtRRes_00646	ZtRRes_00646	ZtRRes_00646	ZtRRes_00646	ZtRRes_00646	ZtRRes_00646	ZtRRes_00646	ZtRRes_00646	ZtRRes_00646	ZtRRes_00646	ZtRRes_00646	ZtRRes_00646	#N/A	0	0	NoPA	No PA	No PA
chr_1	ZTRRes_00647	2260411	2261516	ZtRRes_00647	ZtRRes_00647	ZtRRes_00647	ZtRRes_00647	ZtRRes_00647	ZtRRes_00647	ZtRRes_00647	ZtRRes_00647	ZtRRes_00647	ZtRRes_00647	ZtRRes_00647	ZtRRes_00647	ZtRRes_00647	#N/A	0	0	NoPA	No PA	No PA
chr_1	ZTRRes_00648	2262487	2264067	ZtRRes_00648	ZtRRes_00648	ZtRRes_00648	ZtRRes_00648	ZtRRes_00648	ZtRRes_00648	ZtRRes_00648	ZtRRes_00648	ZtRRes_00648	ZtRRes_00648	ZtRRes_00648	ZtRRes_00648	ZtRRes_00648	#N/A	0	0	NoPA	No PA	No PA
chr_1	ZTRRes_00649	2264797	2265408	ZtRRes_00649	ZtRRes_00649	ZtRRes_00649	ZtRRes_00649	ZtRRes_00649	ZtRRes_00649	ZtRRes_00649	ZtRRes_00649	ZtRRes_00649	ZtRRes_00649	ZtRRes_00649	ZtRRes_00649	ZtRRes_00649	#N/A	0	0	NoPA	No PA	No PA
chr_1	ZTRRes_00650	2266278	2266720	ZtRRes_00650	ZtRRes_00650	ZtRRes_00650	ZtRRes_00650	ZtRRes_00650	ZtRRes_00650	ZtRRes_00650	ZtRRes_00650	ZtRRes_00650	ZtRRes_00650	ZtRRes_00650	ZtRRes_00650	ZtRRes_00650	#N/A	0	0	NoPA	No PA	No PA
chr_1	ZTRRes_00651	2268571	2273565	ZtRRes_00651	ZtRRes_00651	ZtRRes_00651	ZtRRes_00651	ZtRRes_00651	ZtRRes_00651	ZtRRes_00651	ZtRRes_00651	ZtRRes_00651	ZtRRes_00651	ZtRRes_00651	ZtRRes_00651	ZtRRes_00651	#N/A	0	0	NoPA	No PA	No PA
chr_1	ZTRRes_00652	2275379	2277439	0	0	0	0	0	0	0	0	0	0	0	0	0	#N/A	0	13	NoPA	No PA	No PA
chr_1	ZTRRes_00653	2279842	2281296	ZtRRes_00653	ZtRRes_00653	ZtRRes_00653	ZtRRes_00653	ZtRRes_00653	ZtRRes_00653	ZtRRes_00653	ZtRRes_00653	ZtRRes_00653	ZtRRes_00653	ZtRRes_00653	ZtRRes_00653	ZtRRes_00653	#N/A	0	0	NoPA	No PA	No PA
chr_1	ZTRRes_00654	2281519	2285085	ZtRRes_00654	ZtRRes_00654	ZtRRes_00654	ZtRRes_00654	ZtRRes_00654	ZtRRes_00654	ZtRRes_00654	ZtRRes_00654	ZtRRes_00654	ZtRRes_00654	ZtRRes_00654	ZtRRes_00654	ZtRRes_00654	#N/A	0	0	NoPA	No PA	No PA
chr_1	ZTRRes_00655	2285419	2288860	ZtRRes_00655	0	ZtRRes_00655	ZtRRes_00655	ZtRRes_00655	ZtRRes_00655	ZtRRes_00655	ZtRRes_00655	ZtRRes_00655	ZtRRes_00655	ZtRRes_00655	ZtRRes_00655	ZtRRes_00655	#N/A	0	1	PA	Non-secreted PA	1
chr_1	ZTRRes_00656	2292349	2294033	ZtRRes_00656	ZtRRes_00656	ZtRRes_00656	ZtRRes_00656	ZtRRes_00656	ZtRRes_00656	ZtRRes_00656	ZtRRes_00656	ZtRRes_00656	ZtRRes_00656	ZtRRes_00656	ZtRRes_00656	ZtRRes_00656	#N/A	0	0	NoPA	No PA	No PA
chr_1	ZTRRes_00657	2295365	2297124	ZtRRes_00657	ZtRRes_00657	ZtRRes_00657	ZtRRes_00657	ZtRRes_00657	ZtRRes_00657	ZtRRes_00657	ZtRRes_00657	ZtRRes_00657	ZtRRes_00657	ZtRRes_00657	ZtRRes_00657	ZtRRes_00657	ZtRRes_00657	ZtRRes_00657	0	NoPA	No PA	No PA
chr_1	ZTRRes_00658	2300623	2303494	ZtRRes_00658	ZtRRes_00658	ZtRRes_00658	ZtRRes_00658	ZtRRes_00658	ZtRRes_00658	ZtRRes_00658	ZtRRes_00658	ZtRRes_00658	ZtRRes_00658	ZtRRes_00658	ZtRRes_00658	ZtRRes_00658	ZtRRes_00658	ZtRRes_00658	0	NoPA	No PA	No PA
chr_1	ZTRRes_00659	2303693	2304215	ZtRRes_00659	ZtRRes_00659	ZtRRes_00659	ZtRRes_00659	ZtRRes_00659	ZtRRes_00659	ZtRRes_00659	ZtRRes_00659	ZtRRes_00659	ZtRRes_00659	ZtRRes_00659	ZtRRes_00659	ZtRRes_00659	ZtRRes_00659	ZtRRes_00659	0	NoPA	No PA	No PA
chr_1	ZTRRes_00660	2308952	2311285	ZtRRes_00660	ZtRRes_00660	ZtRRes_00660	ZtRRes_00660	ZtRRes_00660	ZtRRes_00660	ZtRRes_00660	ZtRRes_00660	ZtRRes_00660	ZtRRes_00660	ZtRRes_00660	ZtRRes_00660	ZtRRes_00660	ZtRRes_00660	ZtRRes_00660	0	NoPA	No PA	No PA
chr_1	ZTRRes_00661	2312335	2313916	ZtRRes_00661	ZtRRes_00661	ZtRRes_00661	ZtRRes_00661	ZtRRes_00661	ZtRRes_00661	ZtRRes_00661	ZtRRes_00661	ZtRRes_00661	ZtRRes_00661	ZtRRes_00661	ZtRRes_00661	ZtRRes_00661	#N/A	0	0	NoPA	No PA	No PA
chr_1	ZTRRes_00662	2314917	2315067	ZtRRes_00662	ZtRRes_00662	ZtRRes_00662	ZtRRes_00662	ZtRRes_00662	ZtRRes_00662	ZtRRes_00662	ZtRRes_00662	ZtRRes_00662	ZtRRes_00662	ZtRRes_00662	ZtRRes_00662	ZtRRes_00662	ZtRRes_00662	ZtRRes_00662	0	NoPA	No PA	No PA
chr_1	ZTRRes_00663	2316057	2317641	ZtRRes_00663	ZtRRes_00663	ZtRRes_00663	ZtRRes_00663	ZtRRes_00663	ZtRRes_00663	ZtRRes_00663	ZtRRes_00663	ZtRRes_00663	ZtRRes_00663	ZtRRes_00663	ZtRRes_00663	ZtRRes_00663	ZtRRes_00663	ZtRRes_00663	0	NoPA	No PA	No PA
chr_1	ZTRRes_00664	2318531	2319605	ZtRRes_00664	ZtRRes_00664	ZtRRes_00664	ZtRRes_00664	ZtRRes_00664	ZtRRes_00664	ZtRRes_00664	ZtRRes_00664	ZtRRes_00664	ZtRRes_00664	ZtRRes_00664	ZtRRes_00664	ZtRRes_00664	#N/A	0	0	NoPA	No PA	No PA
chr_1	ZTRRes_00665	2321074	2321339	ZtRRes_00665	ZtRRes_00665	ZtRRes_00665	ZtRRes_00665	ZtRRes_00665	ZtRRes_00665	ZtRRes_00665	ZtRRes_00665	ZtRRes_00665	ZtRRes_00665	ZtRRes_00665	ZtRRes_00665	ZtRRes_00665	#N/A	0	0	NoPA	No PA	No PA
chr_1	ZTRRes_00666	2321839	2326404	ZtRRes_00666	ZtRRes_00666	ZtRRes_00666	ZtRRes_00666	ZtRRes_00666	ZtRRes_00666	ZtRRes_00666	ZtRRes_00666	ZtRRes_00666	ZtRRes_00666	ZtRRes_00666	ZtRRes_00666	ZtRRes_00666	#N/A	0	0	NoPA	No PA	No PA
chr_1	ZTRRes_00667	2331412	2333963	ZtRRes_00667	ZtRRes_00667	ZtRRes_00667	ZtRRes_00667	ZtRRes_00667	ZtRRes_00667	ZtRRes_00667	ZtRRes_00667	ZtRRes_00667	ZtRRes_00667	ZtRRes_00667	ZtRRes_00667	ZtRRes_00667	#N/A	0	0	NoPA	No PA	No PA
chr_1	ZTRRes_00668	2336791	2337911	ZtRRes_00668	ZtRRes_00668	ZtRRes_00668	ZtRRes_00668	ZtRRes_00668	ZtRRes_00668	ZtRRes_00668	ZtRRes_00668	ZtRRes_00668	ZtRRes_00668	ZtRRes_00668	ZtRRes_00668	ZtRRes_00668	#N/A	0	0	NoPA	No PA	No PA
chr_1	ZTRRes_00669	2339631	2341481	ZtRRes_00669	ZtRRes_00669	ZtRRes_00669	ZtRRes_00669	ZtRRes_00669	ZtRRes_00669	ZtRRes_00669	ZtRRes_00669	ZtRRes_00669	ZtRRes_00669	ZtRRes_00669	ZtRRes_00669	ZtRRes_00669	#N/A	0	0	NoPA	No PA	No PA
chr_1	ZTRRes_00670	2342061	2343240	ZtRRes_00670	ZtRRes_00670	ZtRRes_00670	ZtRRes_00670	ZtRRes_00670	ZtRRes_00670	ZtRRes_00670	ZtRRes_00670	ZtRRes_00670	ZtRRes_00670	ZtRRes_00670	ZtRRes_00670	ZtRRes_00670	#N/A	0	0	NoPA	No PA	No PA
chr_1	ZTRRes_00671	2343420	2345597	0	ZtRRes_00671	0	0	ZtRRes_00671	ZtRRes_00671	ZtRRes_00671	0	0	0	ZtRRes_00671	ZtRRes_00671	ZtRRes_00671	#N/A	0	6	PA	Non-secreted PA	2 or more
chr_1	ZTRRes_00672	2346416	2347519	ZtRRes_00672	ZtRRes_00672	ZtRRes_00672	ZtRRes_00672	ZtRRes_00672	ZtRRes_00672	ZtRRes_00672	ZtRRes_00672	ZtRRes_00672	ZtRRes_00672	ZtRRes_00672	ZtRRes_00672	ZtRRes_00672	#N/A	0	0	NoPA	No PA	No PA
chr_1	ZTRRes_00673	2348884	2351017	ZtRRes_00673	ZtRRes_00673	ZtRRes_00673	ZtRRes_00673	ZtRRes_00673	ZtRRes_00673	ZtRRes_00673	ZtRRes_00673	ZtRRes_00673	ZtRRes_00673	ZtRRes_00673	ZtRRes_00673	ZtRRes_00673	#N/A	0	0	NoPA	No PA	No PA
chr_1	ZTRRes_00674	2351113	2352684	ZtRRes_00674	ZtRRes_00674	ZtRRes_00674	ZtRRes_00674	ZtRRes_00674	ZtRRes_00674	ZtRRes_00674	ZtRRes_00674	ZtRRes_00674	ZtRRes_00674	ZtRRes_00674	ZtRRes_00674	ZtRRes_00674	#N/A	0	0	NoPA	No PA	No PA
chr_1	ZTRRes_00675	2354250	2356646	ZtRRes_00675	ZtRRes_00675	ZtRRes_00675	ZtRRes_00675	ZtRRes_00675	ZtRRes_00675	ZtRRes_00675	ZtRRes_00675	ZtRRes_00675	ZtRRes_00675	ZtRRes_00675	ZtRRes_00675	ZtRRes_00675	#N/A	0	0	NoPA	No PA	No PA
chr_1	ZTRRes_00676	2357059	2358796	ZtRRes_00676	ZtRRes_00676	ZtRRes_00676	ZtRRes_00676	ZtRRes_00676	ZtRRes_00676	ZtRRes_00676	ZtRRes_00676	ZtRRes_00676	ZtRRes_00676	ZtRRes_00676	ZtRRes_00676	ZtRRes_00676	#N/A	0	0	NoPA	No PA	No PA
chr_1	ZTRRes_00677	2359774	2361448	ZtRRes_00677	ZtRRes_00677	ZtRRes_00677	ZtRRes_00677	ZtRRes_00677	ZtRRes_00677	ZtRRes_00677	ZtRRes_00677	ZtRRes_00677	ZtRRes_00677	ZtRRes_00677	ZtRRes_00677	ZtRRes_00677	#N/A	0	0	NoPA	No PA	No PA
chr_1	ZTRRes_00678	2363800	2366166	ZtRRes_00678	ZtRRes_00678	ZtRRes_00678	ZtRRes_00678	ZtRRes_00678	ZtRRes_00678	ZtRRes_00678	ZtRRes_00678	ZtRRes_00678	ZtRRes_00678	ZtRRes_00678	ZtRRes_00678	ZtRRes_00678	#N/A	0	0	NoPA	No PA	No PA
chr_1	ZTRRes_00679	2367198	2368723	ZtRRes_00679	ZtRRes_00679	ZtRRes_00679	ZtRRes_00679	ZtRRes_00679	ZtRRes_00679	ZtRRes_00679	ZtRRes_00679	ZtRRes_00679	ZtRRes_00679	ZtRRes_00679	ZtRRes_00679	ZtRRes_00679	#N/A	0	0	NoPA	No PA	No PA
chr_1	ZTRRes_00680	2373201	2374819	ZtRRes_00680	ZtRRes_00680	ZtRRes_00680	ZtRRes_00680	ZtRRes_00680	ZtRRes_00680	ZtRRes_00680	ZtRRes_00680	ZtRRes_00680	ZtRRes_00680	ZtRRes_00680	ZtRRes_00680	ZtRRes_00680	#N/A	0	0	NoPA	No PA	No PA
chr_1	ZTRRes_00681	2377312	2377779	ZtRRes_00681	ZtRRes_00681	ZtRRes_00681	ZtRRes_00681	ZtRRes_00681	ZtRRes_00681	ZtRRes_00681	ZtRRes_00681	ZtRRes_00681	ZtRRes_00681	ZtRRes_00681	ZtRRes_00681	ZtRRes_00681	#N/A	0	0	NoPA	No PA	No PA
chr_1	ZTRRes_00682	2378604	2379266	ZtRRes_00682	ZtRRes_00682	ZtRRes_00682	ZtRRes_00682	ZtRRes_00682	ZtRRes_00682	ZtRRes_00682	ZtRRes_00682	ZtRRes_00682	ZtRRes_00682	ZtRRes_00682	ZtRRes_00682	ZtRRes_00682	#N/A	0	0	NoPA	No PA	No PA
chr_1	ZTRRes_00683	2380114	2380689	ZtRRes_00683	ZtRRes_00683	ZtRRes_00683	ZtRRes_00683	ZtRRes_00683	ZtRRes_00683	ZtRRes_00683	ZtRRes_00683	ZtRRes_00683	ZtRRes_00683	ZtRRes_00683	ZtRRes_00683	ZtRRes_00683	ZtRRes_00683	ZtRRes_00683	0	NoPA	No PA	No PA
chr_1	ZTRRes_00684	2380802	2382007	ZtRRes_00684	ZtRRes_00684	ZtRRes_00684	ZtRRes_00684	ZtRRes_00684	ZtRRes_00684	ZtRRes_00684	ZtRRes_00684	ZtRRes_00684	ZtRRes_00684	ZtRRes_00684	ZtRRes_00684	ZtRRes_00684	#N/A	0	0	NoPA	No PA	No PA
chr_1	ZTRRes_00685	2382438	2382811	ZtRRes_00685	ZtRRes_00685	ZtRRes_00685	ZtRRes_00685	ZtRRes_00685	ZtRRes_00685	ZtRRes_00685	ZtRRes_00685	ZtRRes_00685	ZtRRes_00685	ZtRRes_00685	ZtRRes_00685	ZtRRes_00685	#N/A	0	0	NoPA	No PA	No PA
chr_1	ZTRRes_00686	2383322	2386688	ZtRRes_00686	ZtRRes_00686	ZtRRes_00686	ZtRRes_00686	ZtRRes_00686	ZtRRes_00686	ZtRRes_00686	ZtRRes_00686	ZtRRes_00686	ZtRRes_00686	ZtRRes_00686	ZtRRes_00686	ZtRRes_00686	ZtRRes_00686	ZtRRes_00686	0	NoPA	No PA	No PA
chr_1	ZTRRes_00687	2387009	2390470	ZtRRes_00687	ZtRRes_00687	ZtRRes_00687	ZtRRes_00687	ZtRRes_00687	ZtRRes_00687	ZtRRes_00687	ZtRRes_00687	ZtRRes_00687	ZtRRes_00687	ZtRRes_00687	ZtRRes_00687	ZtRRes_00687	#N/A	0	0	NoPA	No PA	No PA
chr_1	ZTRRes_00688	2391243	2392508	ZtRRes_00688	ZtRRes_00688	ZtRRes_00688	ZtRRes_00688	ZtRRes_00688	ZtRRes_00688	ZtRRes_00688	ZtRRes_00688	ZtRRes_00688	ZtRRes_00688	ZtRRes_00688	ZtRRes_00688	ZtRRes_00688	#N/A	0	0	NoPA	No PA	No PA
chr_1	ZTRRes_00689	2392822	2394266	ZtRRes_00689	ZtRRes_00689	ZtRRes_00689	ZtRRes_00689	ZtRRes_00689	ZtRRes_00689	ZtRRes_00689	ZtRRes_00689	ZtRRes_00689	ZtRRes_00689	ZtRRes_00689	ZtRRes_00689	ZtRRes_00689	#N/A	0	0	NoPA	No PA	No PA
chr_1	ZTRRes_00690	2398669	2400886	ZtRRes_00690	ZtRRes_00690	ZtRRes_00690	ZtRRes_00690	ZtRRes_00690	ZtRRes_00690	ZtRRes_00690	ZtRRes_00690	ZtRRes_00690	ZtRRes_00690	ZtRRes_00690	ZtRRes_00690	ZtRRes_00690	#N/A	0	0	NoPA	No PA	No PA
chr_1	ZTRRes_00691	2401678	2405491	0	0	ZtRRes_00691	0	ZtRRes_00691	ZtRRes_00691	ZtRRes_00691	0	ZtRRes_00691	ZtRRes_00691	ZtRRes_00691	ZtRRes_00691	ZtRRes_00691	#N/A	0	4	PA	Non-secreted PA	2 or more
chr_1	ZTRRes_00692	2406406	2412007	ZtRRes_00692	ZtRRes_00692	ZtRRes_00692	ZtRRes_00692	ZtRRes_00692	ZtRRes_00692	ZtRRes_00692	ZtRRes_00692	ZtRRes_00692	ZtRRes_00692	ZtRRes_00692	ZtRRes_00692	ZtRRes_00692	#N/A	0	0	NoPA	No PA	No PA
chr_1	ZTRRes_00693	2412530	2414701	ZtRRes_00693	ZtRRes_00693	ZtRRes_00693	ZtRRes_00693	ZtRRes_00693	ZtRRes_00693	ZtRRes_00693	ZtRRes_00693	ZtRRes_00693	ZtRRes_00693	ZtRRes_00693	ZtRRes_00693	ZtRRes_00693	#N/A	0	0	NoPA	No PA	No PA
chr_1	ZTRRes_00694	2415221	2417395	ZtRRes_00694	ZtRRes_00694	ZtRRes_00694	ZtRRes_00694	ZtRRes_00694	ZtRRes_00694	ZtRRes_00694	ZtRRes_00694	ZtRRes_00694	ZtRRes_00694	ZtRRes_00694	ZtRRes_00694	ZtRRes_00694	#N/A	0	0	NoPA	No PA	No PA
chr_1	ZTRRes_00695	2417584	2419068	ZtRRes_00695	ZtRRes_00695	ZtRRes_00695	ZtRRes_00695	ZtRRes_00695	ZtRRes_00695	ZtRRes_00695	ZtRRes_00695	ZtRRes_00695	ZtRRes_00695	ZtRRes_00695	ZtRRes_00695	ZtRRes_00695	#N/A	0	0	NoPA	No PA	No PA
chr_1	ZTRRes_00696	2419838	2420799	ZtRRes_00696	ZtRRes_00696	ZtRRes_00696	ZtRRes_00696	ZtRRes_00696	ZtRRes_00696	ZtRRes_00696	ZtRRes_00696	ZtRRes_00696	ZtRRes_00696	ZtRRes_00696	ZtRRes_00696	ZtRRes_00696	#N/A	0	0	NoPA	No PA	No PA
chr_1	ZTRRes_00697	2421428	2422605	ZtRRes_00697	ZtRRes_00697	ZtRRes_00697	ZtRRes_00697	ZtRRes_00697	ZtRRes_00697	ZtRRes_00697	ZtRRes_00697	ZtRRes_00697	ZtRRes_00697	ZtRRes_00697	ZtRRes_00697	ZtRRes_00697	#N/A	0	0	NoPA	No PA	No PA
chr_1	ZTRRes_00698	2423099	2424224	ZtRRes_00698	ZtRRes_00698	ZtRRes_00698	ZtRRes_00698	ZtRRes_00698	ZtRRes_00698	ZtRRes_00698	ZtRRes_00698	ZtRRes_00698	ZtRRes_00698	ZtRRes_00698	ZtRRes_00698	ZtRRes_00698	#N/A	0	0	NoPA	No PA	No PA
chr_1	ZTRRes_00699	2429125	2430495	ZtRRes_00699	ZtRRes_00699	ZtRRes_00699	ZtRRes_00699	ZtRRes_00699	ZtRRes_00699	ZtRRes_00699	ZtRRes_00699	ZtRRes_00699	ZtRRes_00699	ZtRRes_00699	ZtRRes_00699	ZtRRes_00699	#N/A	0	0	NoPA	No PA	No PA
chr_1	ZTRRes_00700	2432302	2434192	ZtRRes_00700	ZtRRes_00700	ZtRRes_00700	ZtRRes_00700	ZtRRes_00700	ZtRRes_00700	ZtRRes_00700	ZtRRes_00700	ZtRRes_00700	ZtRRes_00700	ZtRRes_00700	ZtRRes_00700	ZtRRes_00700	#N/A	0	0	NoPA	No PA	No PA
chr_1	ZTRRes_00701	2434573	2438581	0	0	0	0	0	0	0	0	0	0	0	0	0	#N/A	0	13	NoPA	No PA	No PA
chr_1	ZTRRes_00702	2448711	2450501	ZtRRes_00702	ZtRRes_00702	ZtRRes_00702	0	0	0	0	0	0	0	0	0	ZtRRes_00702	#N/A	0	9	PA	Non-secreted PA	2 or more
chr_1	ZTRRes_00703	2451189	2451645	ZtRRes_00703	ZtRRes_00703	ZtRRes_00703	ZtRRes_00703	ZtRRes_00703	ZtRRes_00703	ZtRRes_00703	ZtRRes_00703	ZtRRes_00703	ZtRRes_00703	ZtRRes_00703	ZtRRes_00703	ZtRRes_00703	#N/A	0	0	NoPA	No PA	No PA
chr_1	ZTRRes_00704	2452412	2454066	ZtRRes_00704	ZtRRes_00704	ZtRRes_00704	ZtRRes_00704	ZtRRes_00704	ZtRRes_00704	ZtRRes_00704	ZtRRes_00704	ZtRRes_00704	ZtRRes_00704	ZtRRes_00704	ZtRRes_00704	ZtRRes_00704	#N/A	0	0	NoPA	No PA	No PA
chr_1	ZTRRes_00705	2454254	2457682	ZtRRes_00705	ZtRRes_00705	ZtRRes_00705	ZtRRes_00705	ZtRRes_00705	ZtRRes_00705	ZtRRes_00705	ZtRRes_00705	ZtRRes_00705	ZtRRes_00705	ZtRRes_00705	ZtRRes_00705	ZtRRes_00705	#N/A	0	0	NoPA	No PA	No PA
chr_1	ZTRRes_00706	2459544	2461847	ZtRRes_00706	ZtRRes_00706	ZtRRes_00706	ZtRRes_00706	ZtRRes_00706	ZtRRes_00706	ZtRRes_00706	ZtRRes_00706	ZtRRes_00706	ZtRRes_00706	ZtRRes_00706	ZtRRes_00706	ZtRRes_00706	#N/A	0	0	NoPA	No PA	No PA
chr_1	ZTRRes_00707	2462047	2466344	ZtRRes_00707	ZtRRes_00707	ZtRRes_00707	ZtRRes_00707	ZtRRes_00707	ZtRRes_00707	ZtRRes_00707	ZtRRes_00707	ZtRRes_00707	ZtRRes_00707	ZtRRes_00707	ZtRRes_00707	ZtRRes_00707	#N/A	0	0	NoPA	No PA	No PA
chr_1	ZTRRes_00708	2469175	2469678	0	ZtRRes_00708	0	ZtRRes_00708	ZtRRes_00708	ZtRRes_00708	ZtRRes_00708	0	ZtRRes_00708	0	ZtRRes_00708	ZtRRes_00708	ZtRRes_00708	#N/A	0	4	PA	Non-secreted PA	2 or more
chr_1	ZTRRes_00709	2470092	2472508	ZtRRes_00709	ZtRRes_00709	ZtRRes_00709	ZtRRes_00709	ZtRRes_00709	ZtRRes_00709	ZtRRes_00709	ZtRRes_00709	ZtRRes_00709	ZtRRes_00709	ZtRRes_00709	ZtRRes_00709	ZtRRes_00709	#N/A	0	0	NoPA	No PA	No PA
chr_1	ZTRRes_00710	2472603	2474882	ZtRRes_00710	ZtRRes_00710	ZtRRes_00710	ZtRRes_00710	ZtRRes_00710	ZtRRes_00710	ZtRRes_00710	ZtRRes_00710	ZtRRes_00710	ZtRRes_00710	ZtRRes_00710	ZtRRes_00710	ZtRRes_00710	#N/A	0	0	NoPA	No PA	No PA
chr_1	ZTRRes_00711	2475535	2477152	ZtRRes_00711	ZtRRes_00711	ZtRRes_00711	ZtRRes_00711	ZtRRes_00711	ZtRRes_00711	ZtRRes_00711	ZtRRes_00711	ZtRRes_00711	ZtRRes_00711	ZtRRes_00711	ZtRRes_00711	ZtRRes_00711	#N/A	0	0	NoPA	No PA	No PA
chr_1	ZTRRes_00712	2478846	2480041	ZtRRes_00712	ZtRRes_00712	ZtRRes_00712	ZtRRes_00712	ZtRRes_00712	ZtRRes_00712	ZtRRes_00712	ZtRRes_00712	ZtRRes_00712	ZtRRes_00712	ZtRRes_00712	ZtRRes_00712	ZtRRes_00712	#N/A	0	0	NoPA	No PA	No PA
chr_1	ZTRRes_00713	2482692	2484029	ZtRRes_00713	ZtRRes_00713	ZtRRes_00713	ZtRRes_00713	ZtRRes_00713	ZtRRes_00713	ZtRRes_00713	ZtRRes_00713	ZtRRes_00713	ZtRRes_00713	ZtRRes_00713	ZtRRes_00713	ZtRRes_00713	#N/A	0	0	NoPA	No PA	No PA
chr_1	ZTRRes_00714	2484357	2484602	ZtRRes_00714	ZtRRes_00714	ZtRRes_00714	ZtRRes_00714	ZtRRes_00714	ZtRRes_00714	ZtRRes_00714	ZtRRes_00714	ZtRRes_00714	ZtRRes_00714	ZtRRes_00714	ZtRRes_00714	ZtRRes_00714	#N/A	0	0	NoPA	No PA	No PA
chr_1	ZTRRes_00715	2484860	2485726	ZtRRes_00715	ZtRRes_00715	ZtRRes_00715	ZtRRes_00715	ZtRRes_00715	ZtRRes_00715	ZtRRes_00715	ZtRRes_00715	ZtRRes_00715	ZtRRes_00715	ZtRRes_00715	ZtRRes_00715	ZtRRes_00715	#N/A	0	0	NoPA	No PA	No PA
chr_1	ZTRRes_00716	2486152	2487921	ZtRRes_00716	ZtRRes_00716	ZtRRes_00716	ZtRRes_00716	ZtRRes_00716	ZtRRes_00716	ZtRRes_00716	ZtRRes_00716	ZtRRes_00716	ZtRRes_00716	ZtRRes_00716	ZtRRes_00716	ZtRRes_00716	#N/A	0	0	NoPA	No PA	No PA
chr_1	ZTRRes_00717	2488418	2489869	ZtRRes_00717	ZtRRes_00717	ZtRRes_00717	ZtRRes_00717	ZtRRes_00717	ZtRRes_00717	ZtRRes_00717	ZtRRes_00717	ZtRRes_00717	ZtRRes_00717	ZtRRes_00717	ZtRRes_00717	ZtRRes_00717	#N/A	0	0	NoPA	No PA	No PA
chr_1	ZTRRes_00718	2490543	2490768	ZtRRes_00718	ZtRRes_00718	ZtRRes_00718	ZtRRes_00718	ZtRRes_00718	ZtRRes_00718	ZtRRes_00718	ZtRRes_00718	ZtRRes_00718	ZtRRes_00718	ZtRRes_00718	ZtRRes_00718	ZtRRes_00718	ZtRRes_00718	ZtRRes_00718	0	NoPA	No PA	No PA
chr_1	ZTRRes_00719	2492723	2494462	ZtRRes_00719	ZtRRes_00719	ZtRRes_00719	ZtRRes_00719	ZtRRes_00719	ZtRRes_00719	ZtRRes_00719	ZtRRes_00719	ZtRRes_00719	ZtRRes_00719	ZtRRes_00719	ZtRRes_00719	ZtRRes_00719	#N/A	0	0	NoPA	No PA	No PA
chr_1	ZTRRes_00720	2498423	2498889	ZtRRes_00720	ZtRRes_00720	ZtRRes_00720	ZtRRes_00720	ZtRRes_00720	ZtRRes_00720	ZtRRes_00720	ZtRRes_00720	ZtRRes_00720	ZtRRes_00720	ZtRRes_00720	ZtRRes_00720	ZtRRes_00720	#N/A	0	0	NoPA	No PA	No PA
chr_1	ZTRRes_00721	2500256	2500641	ZtRRes_00721	ZtRRes_00721	ZtRRes_00721	ZtRRes_00721	ZtRRes_00721	ZtRRes_00721	ZtRRes_00721	ZtRRes_00721	ZtRRes_00721	ZtRRes_00721	ZtRRes_00721	ZtRRes_00721	ZtRRes_00721	#N/A	0	0	NoPA	No PA	No PA
chr_1	ZTRRes_00722	2501823	2503821	ZtRRes_00722	ZtRRes_00722	ZtRRes_00722	ZtRRes_00722	ZtRRes_00722	ZtRRes_00722	ZtRRes_00722	ZtRRes_00722	ZtRRes_00722	ZtRRes_00722	ZtRRes_00722	ZtRRes_00722	ZtRRes_00722	#N/A	0	0	NoPA	No PA	No PA
chr_1	ZTRRes_00723	2504222	2505830	ZtRRes_00723	ZtRRes_00723	ZtRRes_00723	ZtRRes_00723	ZtRRes_00723	ZtRRes_00723	ZtRRes_00723	ZtRRes_00723	ZtRRes_00723	ZtRRes_00723	ZtRRes_00723	ZtRRes_00723	ZtRRes_00723	#N/A	0	0	NoPA	No PA	No PA
chr_1	ZTRRes_00724	2506150	2508538	ZtRRes_00724	ZtRRes_00724	ZtRRes_00724	ZtRRes_00724	ZtRRes_00724	ZtRRes_00724	ZtRRes_00724	ZtRRes_00724	ZtRRes_00724	ZtRRes_00724	ZtRRes_00724	ZtRRes_00724	ZtRRes_00724	#N/A	0	0	NoPA	No PA	No PA
chr_1	ZTRRes_00725	2510553	2512205	ZtRRes_00725	ZtRRes_00725	ZtRRes_00725	ZtRRes_00725	ZtRRes_00725	ZtRRes_00725	ZtRRes_00725	ZtRRes_00725	ZtRRes_00725	ZtRRes_00725	ZtRRes_00725	ZtRRes_00725	ZtRRes_00725	#N/A	0	0	NoPA	No PA	No PA
chr_1	ZTRRes_00726	2515109	2516229	ZtRRes_00726	ZtRRes_00726	ZtRRes_00726	ZtRRes_00726	ZtRRes_00726	ZtRRes_00726	ZtRRes_00726	ZtRRes_00726	ZtRRes_00726	ZtRRes_00726	ZtRRes_00726	ZtRRes_00726	ZtRRes_00726	#N/A	0	0	NoPA	No PA	No PA
chr_1	ZTRRes_00727	2523376	2525340	ZtRRes_00727	ZtRRes_00727	ZtRRes_00727	ZtRRes_00727	ZtRRes_00727	ZtRRes_00727	ZtRRes_00727	ZtRRes_00727	ZtRRes_00727	ZtRRes_00727	ZtRRes_00727	ZtRRes_00727	ZtRRes_00727	#N/A	0	0	NoPA	No PA	No PA
chr_1	ZTRRes_00728	2525904	2527788	ZtRRes_00728	ZtRRes_00728	ZtRRes_00728	ZtRRes_00728	ZtRRes_00728	ZtRRes_00728	ZtRRes_00728	ZtRRes_00728	ZtRRes_00728	ZtRRes_00728	ZtRRes_00728	ZtRRes_00728	ZtRRes_00728	ZtRRes_00728	ZtRRes_00728	0	NoPA	No PA	No PA
chr_1	ZTRRes_00729	2529285	2529863	ZtRRes_00729	ZtRRes_00729	ZtRRes_00729	ZtRRes_00729	ZtRRes_00729	ZtRRes_00729	ZtRRes_00729	ZtRRes_00729	ZtRRes_00729	ZtRRes_00729	ZtRRes_00729	ZtRRes_00729	ZtRRes_00729	#N/A	0	0	NoPA	No PA	No PA
chr_1	ZTRRes_00730	2532892	2533899	ZtRRes_00730	ZtRRes_00730	ZtRRes_00730	ZtRRes_00730	ZtRRes_00730	ZtRRes_00730	ZtRRes_00730	ZtRRes_00730	ZtRRes_00730	ZtRRes_00730	ZtRRes_00730	ZtRRes_00730	ZtRRes_00730	#N/A	0	0	NoPA	No PA	No PA
chr_1	ZTRRes_00731	2534435	2538409	ZtRRes_00731	ZtRRes_00731	ZtRRes_00731	ZtRRes_00731	ZtRRes_00731	ZtRRes_00731	ZtRRes_00731	ZtRRes_00731	ZtRRes_00731	ZtRRes_00731	ZtRRes_00731	ZtRRes_00731	ZtRRes_00731	#N/A	0	0	NoPA	No PA	No PA
chr_1	ZTRRes_00732	2541021	2542466	ZtRRes_00732	ZtRRes_00732	ZtRRes_00732	ZtRRes_00732	ZtRRes_00732	ZtRRes_00732	ZtRRes_00732	ZtRRes_00732	ZtRRes_00732	ZtRRes_00732	ZtRRes_00732	ZtRRes_00732	ZtRRes_00732	#N/A	0	0	NoPA	No PA	No PA
chr_1	ZTRRes_00733	2543107	2547874	ZtRRes_00733	ZtRRes_00733	ZtRRes_00733	ZtRRes_00733	ZtRRes_00733	ZtRRes_00733	ZtRRes_00733	ZtRRes_00733	ZtRRes_00733	ZtRRes_00733	ZtRRes_00733	ZtRRes_00733	ZtRRes_00733	#N/A	0	0	NoPA	No PA	No PA
chr_1	ZTRRes_00734	2549408	2551397	ZtRRes_00734	ZtRRes_00734	ZtRRes_00734	ZtRRes_00734	ZtRRes_00734	ZtRRes_00734	ZtRRes_00734	ZtRRes_00734	ZtRRes_00734	ZtRRes_00734	ZtRRes_00734	ZtRRes_00734	ZtRRes_00734	#N/A	0	0	NoPA	No PA	No PA
chr_1	ZTRRes_00735	2551751	2553995	ZtRRes_00735	ZtRRes_00735	ZtRRes_00735	ZtRRes_00735	ZtRRes_00735	ZtRRes_00735	ZtRRes_00735	ZtRRes_00735	ZtRRes_00735	ZtRRes_00735	ZtRRes_00735	ZtRRes_00735	ZtRRes_00735	#N/A	0	0	NoPA	No PA	No PA
chr_1	ZTRRes_00736	2554275	2556581	ZtRRes_00736	ZtRRes_00736	ZtRRes_00736	ZtRRes_00736	ZtRRes_00736	ZtRRes_00736	ZtRRes_00736	ZtRRes_00736	ZtRRes_00736	ZtRRes_00736	ZtRRes_00736	ZtRRes_00736	ZtRRes_00736	#N/A	0	0	NoPA	No PA	No PA
chr_1	ZTRRes_00737	2557165	2559081	ZtRRes_00737	ZtRRes_00737	ZtRRes_00737	ZtRRes_00737	ZtRRes_00737	ZtRRes_00737	ZtRRes_00737	ZtRRes_00737	ZtRRes_00737	ZtRRes_00737	ZtRRes_00737	ZtRRes_00737	ZtRRes_00737	#N/A	0	0	NoPA	No PA	No PA
chr_1	ZTRRes_00738	2559396	2561279	ZtRRes_00738	ZtRRes_00738	ZtRRes_00738	ZtRRes_00738	ZtRRes_00738	ZtRRes_00738	ZtRRes_00738	ZtRRes_00738	0	ZtRRes_00738	ZtRRes_00738	ZtRRes_00738	ZtRRes_00738	#N/A	0	1	PA	Non-secreted PA	1
chr_1	ZTRRes_00739	2568426	2569083	ZtRRes_00739	ZtRRes_00739	ZtRRes_00739	ZtRRes_00739	ZtRRes_00739	ZtRRes_00739	ZtRRes_00739	ZtRRes_00739	ZtRRes_00739	ZtRRes_00739	ZtRRes_00739	ZtRRes_00739	ZtRRes_00739	#N/A	0	0	NoPA	No PA	No PA
chr_1	ZTRRes_00740	2570153	2572298	ZtRRes_00740	ZtRRes_00740	ZtRRes_00740	ZtRRes_00740	ZtRRes_00740	ZtRRes_00740	ZtRRes_00740	ZtRRes_00740	ZtRRes_00740	ZtRRes_00740	ZtRRes_00740	ZtRRes_00740	ZtRRes_00740	#N/A	0	0	NoPA	No PA	No PA
chr_1	ZTRRes_00741	2572921	2573475	ZtRRes_00741	ZtRRes_00741	ZtRRes_00741	0	ZtRRes_00741	ZtRRes_00741	ZtRRes_00741	0	ZtRRes_00741	ZtRRes_00741	ZtRRes_00741	0	ZtRRes_00741	#N/A	0	3	PA	Non-secreted PA	2 or more
chr_1	ZTRRes_00742	2573969	2574561	ZtRRes_00742	ZtRRes_00742	ZtRRes_00742	ZtRRes_00742	ZtRRes_00742	ZtRRes_00742	ZtRRes_00742	ZtRRes_00742	ZtRRes_00742	ZtRRes_00742	ZtRRes_00742	ZtRRes_00742	ZtRRes_00742	#N/A	0	0	NoPA	No PA	No PA
chr_1	ZTRRes_00743	2575263	2577007	ZtRRes_00743	ZtRRes_00743	ZtRRes_00743	ZtRRes_00743	ZtRRes_00743	ZtRRes_00743	ZtRRes_00743	ZtRRes_00743	ZtRRes_00743	ZtRRes_00743	ZtRRes_00743	ZtRRes_00743	ZtRRes_00743	#N/A	0	0	NoPA	No PA	No PA
chr_1	ZTRRes_00744	2578780	2581266	ZtRRes_00744	ZtRRes_00744	ZtRRes_00744	ZtRRes_00744	ZtRRes_00744	ZtRRes_00744	ZtRRes_00744	ZtRRes_00744	ZtRRes_00744	ZtRRes_00744	ZtRRes_00744	ZtRRes_00744	ZtRRes_00744	#N/A	0	0	NoPA	No PA	No PA
chr_1	ZTRRes_00745	2584295	2586208	ZtRRes_00745	ZtRRes_00745	ZtRRes_00745	ZtRRes_00745	ZtRRes_00745	ZtRRes_00745	ZtRRes_00745	ZtRRes_00745	ZtRRes_00745	ZtRRes_00745	ZtRRes_00745	ZtRRes_00745	ZtRRes_00745	#N/A	0	0	NoPA	No PA	No PA
chr_1	ZTRRes_00746	2587928	2589216	ZtRRes_00746	ZtRRes_00746	ZtRRes_00746	ZtRRes_00746	ZtRRes_00746	ZtRRes_00746	ZtRRes_00746	ZtRRes_00746	ZtRRes_00746	ZtRRes_00746	ZtRRes_00746	ZtRRes_00746	ZtRRes_00746	ZtRRes_00746	ZtRRes_00746	0	NoPA	No PA	No PA
chr_1	ZTRRes_00747	2589694	2593074	ZtRRes_00747	ZtRRes_00747	ZtRRes_00747	ZtRRes_00747	ZtRRes_00747	0	0	ZtRRes_00747	ZtRRes_00747	ZtRRes_00747	ZtRRes_00747	ZtRRes_00747	ZtRRes_00747	#N/A	0	2	PA	Non-secreted PA	2 or more
chr_1	ZTRRes_00748	2593375	2594490	ZtRRes_00748	ZtRRes_00748	ZtRRes_00748	ZtRRes_00748	ZtRRes_00748	ZtRRes_00748	ZtRRes_00748	ZtRRes_00748	ZtRRes_00748	ZtRRes_00748	ZtRRes_00748	ZtRRes_00748	ZtRRes_00748	#N/A	0	0	NoPA	No PA	No PA
chr_1	ZTRRes_00749	2594671	2596767	ZtRRes_00749	ZtRRes_00749	ZtRRes_00749	ZtRRes_00749	ZtRRes_00749	ZtRRes_00749	ZtRRes_00749	ZtRRes_00749	ZtRRes_00749	ZtRRes_00749	ZtRRes_00749	ZtRRes_00749	ZtRRes_00749	#N/A	0	0	NoPA	No PA	No PA
chr_1	ZTRRes_00750	2597083	2598325	ZtRRes_00750	ZtRRes_00750	ZtRRes_00750	ZtRRes_00750	ZtRRes_00750	ZtRRes_00750	ZtRRes_00750	ZtRRes_00750	ZtRRes_00750	ZtRRes_00750	ZtRRes_00750	ZtRRes_00750	ZtRRes_00750	#N/A	0	0	NoPA	No PA	No PA
chr_1	ZTRRes_00751	2598561	2599568	ZtRRes_00751	ZtRRes_00751	ZtRRes_00751	ZtRRes_00751	ZtRRes_00751	ZtRRes_00751	ZtRRes_00751	ZtRRes_00751	ZtRRes_00751	ZtRRes_00751	ZtRRes_00751	ZtRRes_00751	ZtRRes_00751	#N/A	0	0	NoPA	No PA	No PA
chr_1	ZTRRes_00752	2599862	2603340	ZtRRes_00752	ZtRRes_00752	ZtRRes_00752	ZtRRes_00752	ZtRRes_00752	ZtRRes_00752	ZtRRes_00752	ZtRRes_00752	ZtRRes_00752	ZtRRes_00752	ZtRRes_00752	ZtRRes_00752	ZtRRes_00752	#N/A	0	0	NoPA	No PA	No PA
chr_1	ZTRRes_00753	2603571	2605585	ZtRRes_00753	ZtRRes_00753	ZtRRes_00753	ZtRRes_00753	ZtRRes_00753	ZtRRes_00753	ZtRRes_00753	ZtRRes_00753	ZtRRes_00753	ZtRRes_00753	ZtRRes_00753	0	ZtRRes_00753	#N/A	0	1	PA	Non-secreted PA	1
chr_1	ZTRRes_00754	2606626	2611402	ZtRRes_00754	ZtRRes_00754	ZtRRes_00754	ZtRRes_00754	ZtRRes_00754	ZtRRes_00754	ZtRRes_00754	ZtRRes_00754	ZtRRes_00754	ZtRRes_00754	ZtRRes_00754	ZtRRes_00754	ZtRRes_00754	#N/A	0	0	NoPA	No PA	No PA
chr_1	ZTRRes_00755	2613898	2615550	ZtRRes_00755	ZtRRes_00755	ZtRRes_00755	ZtRRes_00755	ZtRRes_00755	ZtRRes_00755	ZtRRes_00755	ZtRRes_00755	ZtRRes_00755	ZtRRes_00755	ZtRRes_00755	ZtRRes_00755	ZtRRes_00755	#N/A	0	0	NoPA	No PA	No PA
chr_1	ZTRRes_00756	2616400	2617962	ZtRRes_00756	ZtRRes_00756	ZtRRes_00756	ZtRRes_00756	ZtRRes_00756	ZtRRes_00756	ZtRRes_00756	ZtRRes_00756	ZtRRes_00756	ZtRRes_00756	ZtRRes_00756	ZtRRes_00756	ZtRRes_00756	#N/A	0	0	NoPA	No PA	No PA
chr_1	ZTRRes_00757	2619843	2621909	ZtRRes_00757	ZtRRes_00757	ZtRRes_00757	ZtRRes_00757	ZtRRes_00757	ZtRRes_00757	ZtRRes_00757	ZtRRes_00757	ZtRRes_00757	ZtRRes_00757	ZtRRes_00757	ZtRRes_00757	ZtRRes_00757	#N/A	0	0	NoPA	No PA	No PA
chr_1	ZTRRes_00758	2622791	2623942	ZtRRes_00758	ZtRRes_00758	ZtRRes_00758	ZtRRes_00758	ZtRRes_00758	ZtRRes_00758	ZtRRes_00758	ZtRRes_00758	ZtRRes_00758	ZtRRes_00758	ZtRRes_00758	ZtRRes_00758	ZtRRes_00758	#N/A	0	0	NoPA	No PA	No PA
chr_1	ZTRRes_00759	2624613	2625572	ZtRRes_00759	ZtRRes_00759	ZtRRes_00759	ZtRRes_00759	ZtRRes_00759	ZtRRes_00759	ZtRRes_00759	ZtRRes_00759	ZtRRes_00759	ZtRRes_00759	ZtRRes_00759	ZtRRes_00759	ZtRRes_00759	#N/A	0	0	NoPA	No PA	No PA
chr_1	ZTRRes_00760	2625738	2626700	ZtRRes_00760	ZtRRes_00760	ZtRRes_00760	ZtRRes_00760	ZtRRes_00760	ZtRRes_00760	ZtRRes_00760	ZtRRes_00760	ZtRRes_00760	ZtRRes_00760	ZtRRes_00760	ZtRRes_00760	ZtRRes_00760	#N/A	0	0	NoPA	No PA	No PA
chr_1	ZTRRes_00761	2627136	2628907	ZtRRes_00761	ZtRRes_00761	ZtRRes_00761	ZtRRes_00761	ZtRRes_00761	ZtRRes_00761	ZtRRes_00761	ZtRRes_00761	ZtRRes_00761	ZtRRes_00761	ZtRRes_00761	ZtRRes_00761	ZtRRes_00761	#N/A	0	0	NoPA	No PA	No PA
chr_1	ZTRRes_00762	2629473	2631019	ZtRRes_00762	ZtRRes_00762	ZtRRes_00762	ZtRRes_00762	ZtRRes_00762	ZtRRes_00762	ZtRRes_00762	ZtRRes_00762	ZtRRes_00762	ZtRRes_00762	ZtRRes_00762	ZtRRes_00762	ZtRRes_00762	#N/A	0	0	NoPA	No PA	No PA
chr_1	ZTRRes_00763	2631422	2632135	ZtRRes_00763	ZtRRes_00763	ZtRRes_00763	ZtRRes_00763	ZtRRes_00763	0	ZtRRes_00763	ZtRRes_00763	ZtRRes_00763	ZtRRes_00763	ZtRRes_00763	ZtRRes_00763	ZtRRes_00763	#N/A	0	1	PA	Non-secreted PA	1
chr_1	ZTRRes_00764	2632705	2634747	ZtRRes_00764	ZtRRes_00764	ZtRRes_00764	ZtRRes_00764	ZtRRes_00764	ZtRRes_00764	ZtRRes_00764	ZtRRes_00764	ZtRRes_00764	ZtRRes_00764	ZtRRes_00764	ZtRRes_00764	ZtRRes_00764	#N/A	0	0	NoPA	No PA	No PA
chr_1	ZTRRes_00765	2634845	2636830	ZtRRes_00765	ZtRRes_00765	ZtRRes_00765	ZtRRes_00765	ZtRRes_00765	ZtRRes_00765	ZtRRes_00765	ZtRRes_00765	ZtRRes_00765	ZtRRes_00765	ZtRRes_00765	ZtRRes_00765	ZtRRes_00765	#N/A	0	0	NoPA	No PA	No PA
chr_1	ZTRRes_00766	2637500	2639337	ZtRRes_00766	ZtRRes_00766	ZtRRes_00766	ZtRRes_00766	ZtRRes_00766	ZtRRes_00766	ZtRRes_00766	ZtRRes_00766	ZtRRes_00766	ZtRRes_00766	ZtRRes_00766	ZtRRes_00766	ZtRRes_00766	ZtRRes_00766	ZtRRes_00766	0	NoPA	No PA	No PA
chr_1	ZTRRes_00767	2639901	2641102	ZtRRes_00767	ZtRRes_00767	ZtRRes_00767	ZtRRes_00767	ZtRRes_00767	ZtRRes_00767	ZtRRes_00767	ZtRRes_00767	ZtRRes_00767	ZtRRes_00767	ZtRRes_00767	ZtRRes_00767	ZtRRes_00767	#N/A	0	0	NoPA	No PA	No PA
chr_1	ZTRRes_00768	2641197	2642479	ZtRRes_00768	ZtRRes_00768	ZtRRes_00768	ZtRRes_00768	ZtRRes_00768	ZtRRes_00768	ZtRRes_00768	ZtRRes_00768	ZtRRes_00768	ZtRRes_00768	ZtRRes_00768	ZtRRes_00768	ZtRRes_00768	#N/A	0	0	NoPA	No PA	No PA
chr_1	ZTRRes_00769	2644655	2645060	ZtRRes_00769	ZtRRes_00769	ZtRRes_00769	ZtRRes_00769	ZtRRes_00769	ZtRRes_00769	ZtRRes_00769	ZtRRes_00769	ZtRRes_00769	ZtRRes_00769	ZtRRes_00769	ZtRRes_00769	ZtRRes_00769	#N/A	0	0	NoPA	No PA	No PA
chr_1	ZTRRes_00770	2646076	2648986	ZtRRes_00770	ZtRRes_00770	ZtRRes_00770	ZtRRes_00770	ZtRRes_00770	ZtRRes_00770	ZtRRes_00770	ZtRRes_00770	ZtRRes_00770	ZtRRes_00770	ZtRRes_00770	ZtRRes_00770	ZtRRes_00770	#N/A	0	0	NoPA	No PA	No PA
chr_1	ZTRRes_00771	2652576	2653326	ZtRRes_00771	ZtRRes_00771	ZtRRes_00771	ZtRRes_00771	ZtRRes_00771	ZtRRes_00771	ZtRRes_00771	ZtRRes_00771	ZtRRes_00771	ZtRRes_00771	ZtRRes_00771	ZtRRes_00771	ZtRRes_00771	#N/A	0	0	NoPA	No PA	No PA
chr_1	ZTRRes_00772	2653646	2654872	ZtRRes_00772	ZtRRes_00772	ZtRRes_00772	ZtRRes_00772	ZtRRes_00772	ZtRRes_00772	ZtRRes_00772	ZtRRes_00772	ZtRRes_00772	ZtRRes_00772	ZtRRes_00772	ZtRRes_00772	ZtRRes_00772	#N/A	0	0	NoPA	No PA	No PA
chr_1	ZTRRes_00773	2655052	2656274	ZtRRes_00773	ZtRRes_00773	ZtRRes_00773	ZtRRes_00773	ZtRRes_00773	ZtRRes_00773	ZtRRes_00773	ZtRRes_00773	ZtRRes_00773	ZtRRes_00773	ZtRRes_00773	ZtRRes_00773	ZtRRes_00773	#N/A	0	0	NoPA	No PA	No PA
chr_1	ZTRRes_00774	2656781	2657599	ZtRRes_00774	ZtRRes_00774	ZtRRes_00774	ZtRRes_00774	ZtRRes_00774	ZtRRes_00774	ZtRRes_00774	ZtRRes_00774	ZtRRes_00774	ZtRRes_00774	ZtRRes_00774	ZtRRes_00774	ZtRRes_00774	#N/A	0	0	NoPA	No PA	No PA
chr_1	ZTRRes_00775	2657819	2659178	ZtRRes_00775	ZtRRes_00775	ZtRRes_00775	ZtRRes_00775	ZtRRes_00775	ZtRRes_00775	ZtRRes_00775	ZtRRes_00775	ZtRRes_00775	ZtRRes_00775	ZtRRes_00775	ZtRRes_00775	ZtRRes_00775	#N/A	0	0	NoPA	No PA	No PA
chr_1	ZTRRes_00776	2659997	2661331	ZtRRes_00776	ZtRRes_00776	ZtRRes_00776	ZtRRes_00776	ZtRRes_00776	ZtRRes_00776	ZtRRes_00776	ZtRRes_00776	ZtRRes_00776	ZtRRes_00776	ZtRRes_00776	ZtRRes_00776	ZtRRes_00776	ZtRRes_00776	ZtRRes_00776	0	NoPA	No PA	No PA
chr_1	ZTRRes_00777	2663241	2664142	ZtRRes_00777	ZtRRes_00777	ZtRRes_00777	ZtRRes_00777	ZtRRes_00777	ZtRRes_00777	ZtRRes_00777	ZtRRes_00777	ZtRRes_00777	ZtRRes_00777	ZtRRes_00777	ZtRRes_00777	ZtRRes_00777	#N/A	0	0	NoPA	No PA	No PA
chr_1	ZTRRes_00778	2664378	2665021	ZtRRes_00778	ZtRRes_00778	ZtRRes_00778	ZtRRes_00778	ZtRRes_00778	ZtRRes_00778	ZtRRes_00778	ZtRRes_00778	ZtRRes_00778	ZtRRes_00778	ZtRRes_00778	ZtRRes_00778	ZtRRes_00778	#N/A	0	0	NoPA	No PA	No PA
chr_1	ZTRRes_00779	2665212	2666239	ZtRRes_00779	ZtRRes_00779	ZtRRes_00779	ZtRRes_00779	ZtRRes_00779	ZtRRes_00779	ZtRRes_00779	ZtRRes_00779	ZtRRes_00779	ZtRRes_00779	ZtRRes_00779	ZtRRes_00779	ZtRRes_00779	#N/A	0	0	NoPA	No PA	No PA
chr_1	ZTRRes_00780	2667392	2668577	ZtRRes_00780	ZtRRes_00780	ZtRRes_00780	ZtRRes_00780	ZtRRes_00780	ZtRRes_00780	ZtRRes_00780	ZtRRes_00780	ZtRRes_00780	ZtRRes_00780	ZtRRes_00780	ZtRRes_00780	ZtRRes_00780	#N/A	0	0	NoPA	No PA	No PA
chr_1	ZTRRes_00781	2669297	2670376	ZtRRes_00781	ZtRRes_00781	ZtRRes_00781	ZtRRes_00781	ZtRRes_00781	ZtRRes_00781	ZtRRes_00781	ZtRRes_00781	ZtRRes_00781	ZtRRes_00781	ZtRRes_00781	ZtRRes_00781	ZtRRes_00781	#N/A	0	0	NoPA	No PA	No PA
chr_1	ZTRRes_00782	2672568	2673597	ZtRRes_00782	ZtRRes_00782	ZtRRes_00782	ZtRRes_00782	ZtRRes_00782	ZtRRes_00782	ZtRRes_00782	ZtRRes_00782	ZtRRes_00782	ZtRRes_00782	ZtRRes_00782	ZtRRes_00782	ZtRRes_00782	#N/A	0	0	NoPA	No PA	No PA
chr_1	ZTRRes_00783	2675659	2676589	ZtRRes_00783	ZtRRes_00783	ZtRRes_00783	ZtRRes_00783	ZtRRes_00783	ZtRRes_00783	ZtRRes_00783	ZtRRes_00783	ZtRRes_00783	ZtRRes_00783	ZtRRes_00783	ZtRRes_00783	ZtRRes_00783	#N/A	0	0	NoPA	No PA	No PA
chr_1	ZTRRes_00784	2677809	2683379	ZtRRes_00784	ZtRRes_00784	ZtRRes_00784	ZtRRes_00784	ZtRRes_00784	ZtRRes_00784	ZtRRes_00784	ZtRRes_00784	ZtRRes_00784	ZtRRes_00784	ZtRRes_00784	ZtRRes_00784	ZtRRes_00784	#N/A	0	0	NoPA	No PA	No PA
chr_1	ZTRRes_00785	2683707	2684151	ZtRRes_00785	ZtRRes_00785	ZtRRes_00785	ZtRRes_00785	ZtRRes_00785	ZtRRes_00785	ZtRRes_00785	ZtRRes_00785	ZtRRes_00785	ZtRRes_00785	ZtRRes_00785	ZtRRes_00785	ZtRRes_00785	#N/A	0	0	NoPA	No PA	No PA
chr_1	ZTRRes_00786	2684550	2690325	ZtRRes_00786	ZtRRes_00786	ZtRRes_00786	ZtRRes_00786	ZtRRes_00786	ZtRRes_00786	ZtRRes_00786	ZtRRes_00786	ZtRRes_00786	ZtRRes_00786	ZtRRes_00786	ZtRRes_00786	ZtRRes_00786	#N/A	0	0	NoPA	No PA	No PA
chr_1	ZTRRes_00787	2691953	2692735	ZtRRes_00787	ZtRRes_00787	ZtRRes_00787	ZtRRes_00787	ZtRRes_00787	ZtRRes_00787	ZtRRes_00787	ZtRRes_00787	ZtRRes_00787	ZtRRes_00787	ZtRRes_00787	ZtRRes_00787	ZtRRes_00787	#N/A	0	0	NoPA	No PA	No PA
chr_1	ZTRRes_00788	2693250	2694185	ZtRRes_00788	ZtRRes_00788	ZtRRes_00788	ZtRRes_00788	ZtRRes_00788	ZtRRes_00788	ZtRRes_00788	ZtRRes_00788	ZtRRes_00788	ZtRRes_00788	ZtRRes_00788	ZtRRes_00788	ZtRRes_00788	#N/A	0	0	NoPA	No PA	No PA
chr_1	ZTRRes_00789	2694691	2696869	ZtRRes_00789	ZtRRes_00789	ZtRRes_00789	ZtRRes_00789	ZtRRes_00789	ZtRRes_00789	ZtRRes_00789	ZtRRes_00789	ZtRRes_00789	ZtRRes_00789	ZtRRes_00789	ZtRRes_00789	ZtRRes_00789	#N/A	0	0	NoPA	No PA	No PA
chr_1	ZTRRes_00790	2698902	2705513	ZtRRes_00790	ZtRRes_00790	ZtRRes_00790	ZtRRes_00790	ZtRRes_00790	ZtRRes_00790	ZtRRes_00790	ZtRRes_00790	ZtRRes_00790	ZtRRes_00790	ZtRRes_00790	ZtRRes_00790	ZtRRes_00790	#N/A	0	0	NoPA	No PA	No PA
chr_1	ZTRRes_00791	2706009	2707448	ZtRRes_00791	ZtRRes_00791	ZtRRes_00791	ZtRRes_00791	ZtRRes_00791	ZtRRes_00791	ZtRRes_00791	ZtRRes_00791	ZtRRes_00791	ZtRRes_00791	ZtRRes_00791	ZtRRes_00791	ZtRRes_00791	#N/A	0	0	NoPA	No PA	No PA
chr_1	ZTRRes_00792	2708125	2710186	ZtRRes_00792	ZtRRes_00792	ZtRRes_00792	ZtRRes_00792	ZtRRes_00792	ZtRRes_00792	ZtRRes_00792	ZtRRes_00792	ZtRRes_00792	ZtRRes_00792	ZtRRes_00792	ZtRRes_00792	ZtRRes_00792	#N/A	0	0	NoPA	No PA	No PA
chr_1	ZTRRes_00793	2710565	2713354	ZtRRes_00793	ZtRRes_00793	ZtRRes_00793	ZtRRes_00793	ZtRRes_00793	ZtRRes_00793	ZtRRes_00793	ZtRRes_00793	ZtRRes_00793	ZtRRes_00793	ZtRRes_00793	ZtRRes_00793	ZtRRes_00793	#N/A	0	0	NoPA	No PA	No PA
chr_1	ZTRRes_00794	2714846	2715297	ZtRRes_00794	ZtRRes_00794	ZtRRes_00794	ZtRRes_00794	ZtRRes_00794	ZtRRes_00794	ZtRRes_00794	ZtRRes_00794	ZtRRes_00794	ZtRRes_00794	ZtRRes_00794	ZtRRes_00794	ZtRRes_00794	#N/A	0	0	NoPA	No PA	No PA
chr_1	ZTRRes_00795	2715733	2719605	ZtRRes_00795	ZtRRes_00795	ZtRRes_00795	ZtRRes_00795	ZtRRes_00795	ZtRRes_00795	ZtRRes_00795	ZtRRes_00795	ZtRRes_00795	ZtRRes_00795	ZtRRes_00795	ZtRRes_00795	ZtRRes_00795	#N/A	0	0	NoPA	No PA	No PA
chr_1	ZTRRes_00796	2720017	2721244	ZtRRes_00796	ZtRRes_00796	ZtRRes_00796	ZtRRes_00796	ZtRRes_00796	ZtRRes_00796	ZtRRes_00796	ZtRRes_00796	ZtRRes_00796	ZtRRes_00796	ZtRRes_00796	ZtRRes_00796	ZtRRes_00796	#N/A	0	0	NoPA	No PA	No PA
chr_1	ZTRRes_00797	2721413	2723374	ZtRRes_00797	ZtRRes_00797	ZtRRes_00797	ZtRRes_00797	ZtRRes_00797	ZtRRes_00797	ZtRRes_00797	ZtRRes_00797	ZtRRes_00797	ZtRRes_00797	ZtRRes_00797	ZtRRes_00797	ZtRRes_00797	#N/A	0	0	NoPA	No PA	No PA
chr_1	ZTRRes_00798	2731971	2734962	ZtRRes_00798	ZtRRes_00798	ZtRRes_00798	ZtRRes_00798	ZtRRes_00798	ZtRRes_00798	ZtRRes_00798	ZtRRes_00798	ZtRRes_00798	ZtRRes_00798	ZtRRes_00798	ZtRRes_00798	ZtRRes_00798	ZtRRes_00798	ZtRRes_00798	0	NoPA	No PA	No PA
chr_1	ZTRRes_00799	2735836	2738535	ZtRRes_00799	ZtRRes_00799	ZtRRes_00799	ZtRRes_00799	ZtRRes_00799	ZtRRes_00799	ZtRRes_00799	ZtRRes_00799	ZtRRes_00799	ZtRRes_00799	ZtRRes_00799	ZtRRes_00799	ZtRRes_00799	#N/A	0	0	NoPA	No PA	No PA
chr_1	ZTRRes_00800	2741415	2743044	ZtRRes_00800	ZtRRes_00800	ZtRRes_00800	ZtRRes_00800	ZtRRes_00800	ZtRRes_00800	ZtRRes_00800	ZtRRes_00800	ZtRRes_00800	ZtRRes_00800	ZtRRes_00800	ZtRRes_00800	ZtRRes_00800	#N/A	0	0	NoPA	No PA	No PA
chr_1	ZTRRes_00801	2744838	2746021	ZtRRes_00801	ZtRRes_00801	ZtRRes_00801	ZtRRes_00801	ZtRRes_00801	ZtRRes_00801	ZtRRes_00801	ZtRRes_00801	ZtRRes_00801	ZtRRes_00801	ZtRRes_00801	ZtRRes_00801	ZtRRes_00801	#N/A	0	0	NoPA	No PA	No PA
chr_1	ZTRRes_00802	2747250	2749058	ZtRRes_00802	ZtRRes_00802	ZtRRes_00802	ZtRRes_00802	ZtRRes_00802	ZtRRes_00802	ZtRRes_00802	ZtRRes_00802	ZtRRes_00802	ZtRRes_00802	ZtRRes_00802	ZtRRes_00802	ZtRRes_00802	#N/A	0	0	NoPA	No PA	No PA
chr_1	ZTRRes_00803	2749611	2750921	ZtRRes_00803	ZtRRes_00803	ZtRRes_00803	ZtRRes_00803	ZtRRes_00803	ZtRRes_00803	ZtRRes_00803	ZtRRes_00803	ZtRRes_00803	ZtRRes_00803	ZtRRes_00803	ZtRRes_00803	ZtRRes_00803	#N/A	0	0	NoPA	No PA	No PA
chr_1	ZTRRes_00804	2751898	2752836	ZtRRes_00804	ZtRRes_00804	ZtRRes_00804	ZtRRes_00804	ZtRRes_00804	ZtRRes_00804	ZtRRes_00804	ZtRRes_00804	ZtRRes_00804	ZtRRes_00804	ZtRRes_00804	ZtRRes_00804	ZtRRes_00804	ZtRRes_00804	ZtRRes_00804	0	NoPA	No PA	No PA
chr_1	ZTRRes_00805	2752888	2754178	ZtRRes_00805	ZtRRes_00805	ZtRRes_00805	ZtRRes_00805	ZtRRes_00805	ZtRRes_00805	ZtRRes_00805	ZtRRes_00805	ZtRRes_00805	ZtRRes_00805	ZtRRes_00805	ZtRRes_00805	ZtRRes_00805	#N/A	0	0	NoPA	No PA	No PA
chr_1	ZTRRes_00806	2755368	2756435	ZtRRes_00806	ZtRRes_00806	ZtRRes_00806	ZtRRes_00806	ZtRRes_00806	ZtRRes_00806	ZtRRes_00806	ZtRRes_00806	ZtRRes_00806	ZtRRes_00806	ZtRRes_00806	ZtRRes_00806	ZtRRes_00806	#N/A	0	0	NoPA	No PA	No PA
chr_1	ZTRRes_00807	2757440	2761428	ZtRRes_00807	ZtRRes_00807	ZtRRes_00807	ZtRRes_00807	ZtRRes_00807	ZtRRes_00807	ZtRRes_00807	ZtRRes_00807	ZtRRes_00807	ZtRRes_00807	ZtRRes_00807	ZtRRes_00807	ZtRRes_00807	#N/A	0	0	NoPA	No PA	No PA
chr_1	ZTRRes_00808	2800408	2801397	ZtRRes_00808	ZtRRes_00808	ZtRRes_00808	ZtRRes_00808	ZtRRes_00808	ZtRRes_00808	ZtRRes_00808	ZtRRes_00808	ZtRRes_00808	ZtRRes_00808	ZtRRes_00808	ZtRRes_00808	ZtRRes_00808	#N/A	0	0	NoPA	No PA	No PA
chr_1	ZTRRes_00809	2801856	2802234	0	0	0	0	ZtRRes_00809	ZtRRes_00809	ZtRRes_00809	0	0	ZtRRes_00809	0	0	0	#N/A	0	9	PA	Non-secreted PA	2 or more
chr_1	ZTRRes_00810	2802785	2805841	ZtRRes_00810	ZtRRes_00810	ZtRRes_00810	ZtRRes_00810	ZtRRes_00810	ZtRRes_00810	ZtRRes_00810	ZtRRes_00810	ZtRRes_00810	ZtRRes_00810	ZtRRes_00810	ZtRRes_00810	ZtRRes_00810	ZtRRes_00810	ZtRRes_00810	0	NoPA	No PA	No PA
chr_1	ZTRRes_00811	2806084	2807547	ZtRRes_00811	ZtRRes_00811	ZtRRes_00811	ZtRRes_00811	ZtRRes_00811	ZtRRes_00811	ZtRRes_00811	ZtRRes_00811	ZtRRes_00811	ZtRRes_00811	ZtRRes_00811	ZtRRes_00811	ZtRRes_00811	#N/A	0	0	NoPA	No PA	No PA
chr_1	ZTRRes_00812	2808093	2810600	ZtRRes_00812	ZtRRes_00812	ZtRRes_00812	ZtRRes_00812	ZtRRes_00812	ZtRRes_00812	ZtRRes_00812	ZtRRes_00812	ZtRRes_00812	ZtRRes_00812	ZtRRes_00812	ZtRRes_00812	ZtRRes_00812	#N/A	0	0	NoPA	No PA	No PA
chr_1	ZTRRes_00813	2812182	2813333	ZtRRes_00813	ZtRRes_00813	ZtRRes_00813	ZtRRes_00813	ZtRRes_00813	ZtRRes_00813	ZtRRes_00813	ZtRRes_00813	ZtRRes_00813	ZtRRes_00813	ZtRRes_00813	ZtRRes_00813	ZtRRes_00813	#N/A	0	0	NoPA	No PA	No PA
chr_1	ZTRRes_00814	2814483	2816264	ZtRRes_00814	ZtRRes_00814	ZtRRes_00814	ZtRRes_00814	ZtRRes_00814	ZtRRes_00814	ZtRRes_00814	ZtRRes_00814	ZtRRes_00814	ZtRRes_00814	ZtRRes_00814	ZtRRes_00814	ZtRRes_00814	#N/A	0	0	NoPA	No PA	No PA
chr_1	ZTRRes_00815	2817585	2819738	ZtRRes_00815	ZtRRes_00815	ZtRRes_00815	ZtRRes_00815	ZtRRes_00815	ZtRRes_00815	ZtRRes_00815	ZtRRes_00815	ZtRRes_00815	ZtRRes_00815	ZtRRes_00815	ZtRRes_00815	ZtRRes_00815	#N/A	0	0	NoPA	No PA	No PA
chr_1	ZTRRes_00816	2823973	2826858	ZtRRes_00816	ZtRRes_00816	ZtRRes_00816	ZtRRes_00816	ZtRRes_00816	ZtRRes_00816	ZtRRes_00816	ZtRRes_00816	ZtRRes_00816	ZtRRes_00816	ZtRRes_00816	ZtRRes_00816	ZtRRes_00816	#N/A	0	0	NoPA	No PA	No PA
chr_1	ZTRRes_00817	2838265	2839906	ZtRRes_00817	ZtRRes_00817	ZtRRes_00817	ZtRRes_00817	ZtRRes_00817	ZtRRes_00817	ZtRRes_00817	ZtRRes_00817	ZtRRes_00817	ZtRRes_00817	ZtRRes_00817	ZtRRes_00817	ZtRRes_00817	#N/A	0	0	NoPA	No PA	No PA
chr_1	ZTRRes_00818	2840172	2840897	ZtRRes_00818	ZtRRes_00818	ZtRRes_00818	ZtRRes_00818	ZtRRes_00818	ZtRRes_00818	ZtRRes_00818	ZtRRes_00818	ZtRRes_00818	ZtRRes_00818	ZtRRes_00818	ZtRRes_00818	ZtRRes_00818	#N/A	0	0	NoPA	No PA	No PA
chr_1	ZTRRes_00819	2841191	2843674	ZtRRes_00819	ZtRRes_00819	ZtRRes_00819	ZtRRes_00819	ZtRRes_00819	ZtRRes_00819	ZtRRes_00819	ZtRRes_00819	ZtRRes_00819	ZtRRes_00819	ZtRRes_00819	ZtRRes_00819	ZtRRes_00819	#N/A	0	0	NoPA	No PA	No PA
chr_1	ZTRRes_00820	2843718	2845325	ZtRRes_00820	ZtRRes_00820	ZtRRes_00820	ZtRRes_00820	ZtRRes_00820	ZtRRes_00820	ZtRRes_00820	ZtRRes_00820	ZtRRes_00820	ZtRRes_00820	ZtRRes_00820	ZtRRes_00820	ZtRRes_00820	#N/A	0	0	NoPA	No PA	No PA
chr_1	ZTRRes_00821	2845762	2848983	ZtRRes_00821	ZtRRes_00821	ZtRRes_00821	ZtRRes_00821	ZtRRes_00821	ZtRRes_00821	ZtRRes_00821	ZtRRes_00821	ZtRRes_00821	ZtRRes_00821	ZtRRes_00821	ZtRRes_00821	ZtRRes_00821	#N/A	0	0	NoPA	No PA	No PA
chr_1	ZTRRes_00822	2851232	2853424	ZtRRes_00822	ZtRRes_00822	ZtRRes_00822	ZtRRes_00822	ZtRRes_00822	ZtRRes_00822	ZtRRes_00822	ZtRRes_00822	ZtRRes_00822	ZtRRes_00822	ZtRRes_00822	ZtRRes_00822	ZtRRes_00822	#N/A	0	0	NoPA	No PA	No PA
chr_1	ZTRRes_00823	2854785	2856056	ZtRRes_00823	ZtRRes_00823	ZtRRes_00823	ZtRRes_00823	ZtRRes_00823	ZtRRes_00823	ZtRRes_00823	ZtRRes_00823	ZtRRes_00823	ZtRRes_00823	ZtRRes_00823	ZtRRes_00823	ZtRRes_00823	#N/A	0	0	NoPA	No PA	No PA
chr_1	ZTRRes_00824	2856332	2859053	ZtRRes_00824	ZtRRes_00824	ZtRRes_00824	ZtRRes_00824	ZtRRes_00824	ZtRRes_00824	ZtRRes_00824	ZtRRes_00824	ZtRRes_00824	ZtRRes_00824	ZtRRes_00824	ZtRRes_00824	ZtRRes_00824	#N/A	0	0	NoPA	No PA	No PA
chr_1	ZTRRes_00825	2859345	2860979	ZtRRes_00825	ZtRRes_00825	ZtRRes_00825	ZtRRes_00825	ZtRRes_00825	ZtRRes_00825	ZtRRes_00825	ZtRRes_00825	ZtRRes_00825	ZtRRes_00825	ZtRRes_00825	ZtRRes_00825	ZtRRes_00825	#N/A	0	0	NoPA	No PA	No PA
chr_1	ZTRRes_00826	2861222	2862892	ZtRRes_00826	ZtRRes_00826	ZtRRes_00826	ZtRRes_00826	ZtRRes_00826	ZtRRes_00826	ZtRRes_00826	ZtRRes_00826	ZtRRes_00826	ZtRRes_00826	ZtRRes_00826	ZtRRes_00826	ZtRRes_00826	#N/A	0	0	NoPA	No PA	No PA
chr_1	ZTRRes_00827	2863089	2865200	ZtRRes_00827	ZtRRes_00827	ZtRRes_00827	ZtRRes_00827	ZtRRes_00827	ZtRRes_00827	ZtRRes_00827	ZtRRes_00827	ZtRRes_00827	ZtRRes_00827	ZtRRes_00827	ZtRRes_00827	ZtRRes_00827	#N/A	0	0	NoPA	No PA	No PA
chr_1	ZTRRes_00828	2867686	2868756	ZtRRes_00828	ZtRRes_00828	ZtRRes_00828	ZtRRes_00828	ZtRRes_00828	ZtRRes_00828	ZtRRes_00828	ZtRRes_00828	ZtRRes_00828	ZtRRes_00828	ZtRRes_00828	ZtRRes_00828	ZtRRes_00828	#N/A	0	0	NoPA	No PA	No PA
chr_1	ZTRRes_00829	2870351	2872609	ZtRRes_00829	ZtRRes_00829	ZtRRes_00829	ZtRRes_00829	ZtRRes_00829	ZtRRes_00829	ZtRRes_00829	ZtRRes_00829	ZtRRes_00829	ZtRRes_00829	ZtRRes_00829	ZtRRes_00829	ZtRRes_00829	#N/A	0	0	NoPA	No PA	No PA
chr_1	ZTRRes_00830	2873095	2873823	ZtRRes_00830	ZtRRes_00830	ZtRRes_00830	ZtRRes_00830	ZtRRes_00830	ZtRRes_00830	ZtRRes_00830	ZtRRes_00830	ZtRRes_00830	ZtRRes_00830	ZtRRes_00830	ZtRRes_00830	ZtRRes_00830	#N/A	0	0	NoPA	No PA	No PA
chr_1	ZTRRes_00831	2875937	2876717	ZtRRes_00831	ZtRRes_00831	ZtRRes_00831	ZtRRes_00831	ZtRRes_00831	ZtRRes_00831	ZtRRes_00831	ZtRRes_00831	ZtRRes_00831	ZtRRes_00831	ZtRRes_00831	ZtRRes_00831	ZtRRes_00831	ZtRRes_00831	ZtRRes_00831	0	NoPA	No PA	No PA
chr_1	ZTRRes_00832	2877253	2878462	ZtRRes_00832	ZtRRes_00832	ZtRRes_00832	ZtRRes_00832	ZtRRes_00832	ZtRRes_00832	ZtRRes_00832	ZtRRes_00832	ZtRRes_00832	ZtRRes_00832	ZtRRes_00832	ZtRRes_00832	ZtRRes_00832	#N/A	0	0	NoPA	No PA	No PA
chr_1	ZTRRes_00833	2878602	2880246	ZtRRes_00833	ZtRRes_00833	ZtRRes_00833	ZtRRes_00833	ZtRRes_00833	ZtRRes_00833	ZtRRes_00833	ZtRRes_00833	ZtRRes_00833	ZtRRes_00833	ZtRRes_00833	ZtRRes_00833	ZtRRes_00833	#N/A	0	0	NoPA	No PA	No PA
chr_1	ZTRRes_00834	2880439	2884179	ZtRRes_00834	ZtRRes_00834	ZtRRes_00834	ZtRRes_00834	ZtRRes_00834	ZtRRes_00834	ZtRRes_00834	ZtRRes_00834	ZtRRes_00834	ZtRRes_00834	ZtRRes_00834	ZtRRes_00834	ZtRRes_00834	#N/A	0	0	NoPA	No PA	No PA
chr_1	ZTRRes_00835	2884362	2885347	ZtRRes_00835	ZtRRes_00835	ZtRRes_00835	ZtRRes_00835	ZtRRes_00835	ZtRRes_00835	ZtRRes_00835	ZtRRes_00835	ZtRRes_00835	ZtRRes_00835	ZtRRes_00835	ZtRRes_00835	ZtRRes_00835	ZtRRes_00835	ZtRRes_00835	0	NoPA	No PA	No PA
chr_1	ZTRRes_00836	2886488	2889217	ZtRRes_00836	ZtRRes_00836	ZtRRes_00836	ZtRRes_00836	ZtRRes_00836	ZtRRes_00836	ZtRRes_00836	ZtRRes_00836	ZtRRes_00836	ZtRRes_00836	ZtRRes_00836	ZtRRes_00836	ZtRRes_00836	#N/A	0	0	NoPA	No PA	No PA
chr_1	ZTRRes_00837	2891640	2892821	ZtRRes_00837	ZtRRes_00837	ZtRRes_00837	ZtRRes_00837	ZtRRes_00837	ZtRRes_00837	ZtRRes_00837	ZtRRes_00837	ZtRRes_00837	ZtRRes_00837	ZtRRes_00837	ZtRRes_00837	ZtRRes_00837	#N/A	0	0	NoPA	No PA	No PA
chr_1	ZTRRes_00838	2893366	2894428	ZtRRes_00838	ZtRRes_00838	ZtRRes_00838	ZtRRes_00838	ZtRRes_00838	ZtRRes_00838	ZtRRes_00838	ZtRRes_00838	ZtRRes_00838	ZtRRes_00838	ZtRRes_00838	ZtRRes_00838	ZtRRes_00838	#N/A	0	0	NoPA	No PA	No PA
chr_1	ZTRRes_00839	2894633	2897584	ZtRRes_00839	ZtRRes_00839	ZtRRes_00839	ZtRRes_00839	ZtRRes_00839	ZtRRes_00839	ZtRRes_00839	ZtRRes_00839	ZtRRes_00839	ZtRRes_00839	ZtRRes_00839	ZtRRes_00839	ZtRRes_00839	#N/A	0	0	NoPA	No PA	No PA
chr_1	ZTRRes_00840	2898451	2901950	ZtRRes_00840	ZtRRes_00840	ZtRRes_00840	ZtRRes_00840	ZtRRes_00840	ZtRRes_00840	ZtRRes_00840	ZtRRes_00840	ZtRRes_00840	ZtRRes_00840	ZtRRes_00840	ZtRRes_00840	ZtRRes_00840	#N/A	0	0	NoPA	No PA	No PA
chr_1	ZTRRes_00841	2903833	2906407	ZtRRes_00841	ZtRRes_00841	ZtRRes_00841	ZtRRes_00841	ZtRRes_00841	ZtRRes_00841	ZtRRes_00841	ZtRRes_00841	ZtRRes_00841	ZtRRes_00841	ZtRRes_00841	ZtRRes_00841	ZtRRes_00841	ZtRRes_00841	ZtRRes_00841	0	NoPA	No PA	No PA
chr_1	ZTRRes_00842	2908560	2909028	ZtRRes_00842	ZtRRes_00842	ZtRRes_00842	ZtRRes_00842	ZtRRes_00842	ZtRRes_00842	ZtRRes_00842	ZtRRes_00842	ZtRRes_00842	ZtRRes_00842	ZtRRes_00842	ZtRRes_00842	ZtRRes_00842	#N/A	0	0	NoPA	No PA	No PA
chr_1	ZTRRes_00843	2910414	2911750	ZtRRes_00843	ZtRRes_00843	ZtRRes_00843	ZtRRes_00843	ZtRRes_00843	ZtRRes_00843	ZtRRes_00843	ZtRRes_00843	ZtRRes_00843	ZtRRes_00843	ZtRRes_00843	ZtRRes_00843	ZtRRes_00843	#N/A	0	0	NoPA	No PA	No PA
chr_1	ZTRRes_00844	2911884	2912862	ZtRRes_00844	ZtRRes_00844	ZtRRes_00844	ZtRRes_00844	ZtRRes_00844	ZtRRes_00844	ZtRRes_00844	ZtRRes_00844	ZtRRes_00844	ZtRRes_00844	ZtRRes_00844	ZtRRes_00844	ZtRRes_00844	#N/A	0	0	NoPA	No PA	No PA
chr_1	ZTRRes_00845	2915432	2919085	0	0	0	0	0	0	0	0	0	0	0	0	0	ZtRRes_00845	ZtRRes_00845	13	NoPA	No PA	No PA
chr_1	ZTRRes_00846	2919546	2920263	ZtRRes_00846	ZtRRes_00846	ZtRRes_00846	ZtRRes_00846	ZtRRes_00846	ZtRRes_00846	ZtRRes_00846	ZtRRes_00846	ZtRRes_00846	ZtRRes_00846	ZtRRes_00846	ZtRRes_00846	ZtRRes_00846	#N/A	0	0	NoPA	No PA	No PA
chr_1	ZTRRes_00847	2920657	2924309	ZtRRes_00847	ZtRRes_00847	ZtRRes_00847	ZtRRes_00847	ZtRRes_00847	ZtRRes_00847	ZtRRes_00847	ZtRRes_00847	ZtRRes_00847	ZtRRes_00847	ZtRRes_00847	ZtRRes_00847	ZtRRes_00847	#N/A	0	0	NoPA	No PA	No PA
chr_1	ZTRRes_00848	2931335	2934972	ZtRRes_00848	ZtRRes_00848	ZtRRes_00848	ZtRRes_00848	ZtRRes_00848	ZtRRes_00848	ZtRRes_00848	ZtRRes_00848	ZtRRes_00848	ZtRRes_00848	ZtRRes_00848	ZtRRes_00848	ZtRRes_00848	#N/A	0	0	NoPA	No PA	No PA
chr_1	ZTRRes_00849	2935907	2938858	ZtRRes_00849	ZtRRes_00849	ZtRRes_00849	ZtRRes_00849	ZtRRes_00849	ZtRRes_00849	ZtRRes_00849	ZtRRes_00849	ZtRRes_00849	ZtRRes_00849	ZtRRes_00849	ZtRRes_00849	ZtRRes_00849	#N/A	0	0	NoPA	No PA	No PA
chr_1	ZTRRes_00850	2941108	2942144	ZtRRes_00850	ZtRRes_00850	ZtRRes_00850	ZtRRes_00850	ZtRRes_00850	ZtRRes_00850	ZtRRes_00850	ZtRRes_00850	ZtRRes_00850	ZtRRes_00850	ZtRRes_00850	ZtRRes_00850	ZtRRes_00850	#N/A	0	0	NoPA	No PA	No PA
chr_1	ZTRRes_00851	2947156	2949291	ZtRRes_00851	ZtRRes_00851	ZtRRes_00851	ZtRRes_00851	ZtRRes_00851	ZtRRes_00851	ZtRRes_00851	ZtRRes_00851	ZtRRes_00851	ZtRRes_00851	ZtRRes_00851	ZtRRes_00851	ZtRRes_00851	#N/A	0	0	NoPA	No PA	No PA
chr_1	ZTRRes_00852	2951153	2953355	ZtRRes_00852	ZtRRes_00852	ZtRRes_00852	ZtRRes_00852	ZtRRes_00852	ZtRRes_00852	ZtRRes_00852	ZtRRes_00852	ZtRRes_00852	ZtRRes_00852	ZtRRes_00852	ZtRRes_00852	ZtRRes_00852	#N/A	0	0	NoPA	No PA	No PA
chr_1	ZTRRes_00853	2953630	2955005	ZtRRes_00853	ZtRRes_00853	ZtRRes_00853	ZtRRes_00853	ZtRRes_00853	ZtRRes_00853	ZtRRes_00853	ZtRRes_00853	ZtRRes_00853	ZtRRes_00853	ZtRRes_00853	ZtRRes_00853	ZtRRes_00853	#N/A	0	0	NoPA	No PA	No PA
chr_1	ZTRRes_00854	2955452	2957077	ZtRRes_00854	ZtRRes_00854	ZtRRes_00854	ZtRRes_00854	ZtRRes_00854	ZtRRes_00854	ZtRRes_00854	ZtRRes_00854	ZtRRes_00854	ZtRRes_00854	ZtRRes_00854	ZtRRes_00854	ZtRRes_00854	#N/A	0	0	NoPA	No PA	No PA
chr_1	ZTRRes_00855	2957932	2958816	ZtRRes_00855	ZtRRes_00855	ZtRRes_00855	ZtRRes_00855	ZtRRes_00855	ZtRRes_00855	ZtRRes_00855	ZtRRes_00855	ZtRRes_00855	ZtRRes_00855	ZtRRes_00855	ZtRRes_00855	ZtRRes_00855	#N/A	0	0	NoPA	No PA	No PA
chr_1	ZTRRes_00856	2959039	2961561	ZtRRes_00856	ZtRRes_00856	ZtRRes_00856	ZtRRes_00856	ZtRRes_00856	ZtRRes_00856	ZtRRes_00856	ZtRRes_00856	ZtRRes_00856	ZtRRes_00856	ZtRRes_00856	ZtRRes_00856	ZtRRes_00856	#N/A	0	0	NoPA	No PA	No PA
chr_1	ZTRRes_00857	2961836	2962813	ZtRRes_00857	ZtRRes_00857	ZtRRes_00857	ZtRRes_00857	ZtRRes_00857	ZtRRes_00857	ZtRRes_00857	ZtRRes_00857	ZtRRes_00857	ZtRRes_00857	ZtRRes_00857	ZtRRes_00857	ZtRRes_00857	#N/A	0	0	NoPA	No PA	No PA
chr_1	ZTRRes_00858	2963609	2966869	0	0	0	0	0	0	0	0	0	0	0	0	0	ZtRRes_00858	ZtRRes_00858	13	NoPA	No PA	No PA
chr_1	ZTRRes_00859	2967351	2968202	ZtRRes_00859	ZtRRes_00859	ZtRRes_00859	ZtRRes_00859	ZtRRes_00859	ZtRRes_00859	ZtRRes_00859	ZtRRes_00859	ZtRRes_00859	ZtRRes_00859	ZtRRes_00859	ZtRRes_00859	ZtRRes_00859	#N/A	0	0	NoPA	No PA	No PA
chr_1	ZTRRes_00860	2968436	2969275	ZtRRes_00860	ZtRRes_00860	ZtRRes_00860	ZtRRes_00860	ZtRRes_00860	ZtRRes_00860	ZtRRes_00860	ZtRRes_00860	ZtRRes_00860	ZtRRes_00860	ZtRRes_00860	ZtRRes_00860	ZtRRes_00860	#N/A	0	0	NoPA	No PA	No PA
chr_1	ZTRRes_00861	2975782	2976633	ZtRRes_00861	ZtRRes_00861	ZtRRes_00861	ZtRRes_00861	ZtRRes_00861	ZtRRes_00861	ZtRRes_00861	ZtRRes_00861	ZtRRes_00861	ZtRRes_00861	ZtRRes_00861	ZtRRes_00861	ZtRRes_00861	#N/A	0	0	NoPA	No PA	No PA
chr_1	ZTRRes_00862	2978420	2979374	ZtRRes_00862	ZtRRes_00862	ZtRRes_00862	ZtRRes_00862	ZtRRes_00862	ZtRRes_00862	ZtRRes_00862	ZtRRes_00862	ZtRRes_00862	ZtRRes_00862	ZtRRes_00862	ZtRRes_00862	ZtRRes_00862	#N/A	0	0	NoPA	No PA	No PA
chr_1	ZTRRes_00863	2980516	2984284	ZtRRes_00863	ZtRRes_00863	ZtRRes_00863	ZtRRes_00863	ZtRRes_00863	ZtRRes_00863	ZtRRes_00863	ZtRRes_00863	ZtRRes_00863	ZtRRes_00863	ZtRRes_00863	ZtRRes_00863	ZtRRes_00863	#N/A	0	0	NoPA	No PA	No PA
chr_1	ZTRRes_00864	2984827	2985362	ZtRRes_00864	ZtRRes_00864	ZtRRes_00864	ZtRRes_00864	ZtRRes_00864	ZtRRes_00864	ZtRRes_00864	ZtRRes_00864	ZtRRes_00864	ZtRRes_00864	ZtRRes_00864	ZtRRes_00864	ZtRRes_00864	#N/A	0	0	NoPA	No PA	No PA
chr_1	ZTRRes_00865	2986196	2995573	ZtRRes_00865	ZtRRes_00865	ZtRRes_00865	ZtRRes_00865	ZtRRes_00865	0	ZtRRes_00865	ZtRRes_00865	ZtRRes_00865	ZtRRes_00865	ZtRRes_00865	ZtRRes_00865	ZtRRes_00865	#N/A	0	1	PA	Non-secreted PA	1
chr_1	ZTRRes_00866	2998331	2999342	ZtRRes_00866	ZtRRes_00866	ZtRRes_00866	ZtRRes_00866	ZtRRes_00866	ZtRRes_00866	ZtRRes_00866	ZtRRes_00866	ZtRRes_00866	ZtRRes_00866	ZtRRes_00866	ZtRRes_00866	ZtRRes_00866	#N/A	0	0	NoPA	No PA	No PA
chr_1	ZTRRes_00867	2999976	3001541	ZtRRes_00867	ZtRRes_00867	ZtRRes_00867	ZtRRes_00867	ZtRRes_00867	ZtRRes_00867	ZtRRes_00867	ZtRRes_00867	ZtRRes_00867	ZtRRes_00867	ZtRRes_00867	ZtRRes_00867	ZtRRes_00867	#N/A	0	0	NoPA	No PA	No PA
chr_1	ZTRRes_00868	3002789	3004142	ZtRRes_00868	ZtRRes_00868	ZtRRes_00868	ZtRRes_00868	ZtRRes_00868	ZtRRes_00868	ZtRRes_00868	ZtRRes_00868	ZtRRes_00868	ZtRRes_00868	ZtRRes_00868	ZtRRes_00868	ZtRRes_00868	ZtRRes_00868	ZtRRes_00868	0	NoPA	No PA	No PA
chr_1	ZTRRes_00869	3004868	3007628	ZtRRes_00869	ZtRRes_00869	ZtRRes_00869	ZtRRes_00869	ZtRRes_00869	ZtRRes_00869	ZtRRes_00869	ZtRRes_00869	ZtRRes_00869	ZtRRes_00869	ZtRRes_00869	ZtRRes_00869	ZtRRes_00869	#N/A	0	0	NoPA	No PA	No PA
chr_1	ZTRRes_00870	3008601	3009331	ZtRRes_00870	ZtRRes_00870	ZtRRes_00870	ZtRRes_00870	ZtRRes_00870	ZtRRes_00870	ZtRRes_00870	ZtRRes_00870	ZtRRes_00870	ZtRRes_00870	ZtRRes_00870	ZtRRes_00870	ZtRRes_00870	#N/A	0	0	NoPA	No PA	No PA
chr_1	ZTRRes_00871	3012705	3013516	ZtRRes_00871	ZtRRes_00871	ZtRRes_00871	ZtRRes_00871	ZtRRes_00871	ZtRRes_00871	ZtRRes_00871	ZtRRes_00871	ZtRRes_00871	ZtRRes_00871	ZtRRes_00871	ZtRRes_00871	ZtRRes_00871	#N/A	0	0	NoPA	No PA	No PA
chr_1	ZTRRes_00872	3013772	3014815	ZtRRes_00872	ZtRRes_00872	ZtRRes_00872	ZtRRes_00872	ZtRRes_00872	ZtRRes_00872	ZtRRes_00872	ZtRRes_00872	ZtRRes_00872	ZtRRes_00872	ZtRRes_00872	ZtRRes_00872	ZtRRes_00872	#N/A	0	0	NoPA	No PA	No PA
chr_1	ZTRRes_00873	3017864	3018554	ZtRRes_00873	ZtRRes_00873	ZtRRes_00873	ZtRRes_00873	ZtRRes_00873	ZtRRes_00873	ZtRRes_00873	ZtRRes_00873	ZtRRes_00873	ZtRRes_00873	ZtRRes_00873	ZtRRes_00873	ZtRRes_00873	#N/A	0	0	NoPA	No PA	No PA
chr_1	ZTRRes_00874	3018840	3019634	ZtRRes_00874	ZtRRes_00874	ZtRRes_00874	ZtRRes_00874	ZtRRes_00874	ZtRRes_00874	ZtRRes_00874	ZtRRes_00874	ZtRRes_00874	ZtRRes_00874	ZtRRes_00874	ZtRRes_00874	ZtRRes_00874	#N/A	0	0	NoPA	No PA	No PA
chr_1	ZTRRes_00875	3019858	3022033	ZtRRes_00875	ZtRRes_00875	ZtRRes_00875	ZtRRes_00875	ZtRRes_00875	ZtRRes_00875	ZtRRes_00875	ZtRRes_00875	ZtRRes_00875	ZtRRes_00875	ZtRRes_00875	ZtRRes_00875	ZtRRes_00875	#N/A	0	0	NoPA	No PA	No PA
chr_1	ZTRRes_00876	3024893	3025640	ZtRRes_00876	ZtRRes_00876	ZtRRes_00876	ZtRRes_00876	ZtRRes_00876	ZtRRes_00876	ZtRRes_00876	ZtRRes_00876	ZtRRes_00876	ZtRRes_00876	ZtRRes_00876	ZtRRes_00876	ZtRRes_00876	ZtRRes_00876	ZtRRes_00876	0	NoPA	No PA	No PA
chr_1	ZTRRes_00877	3026298	3026872	ZtRRes_00877	ZtRRes_00877	ZtRRes_00877	ZtRRes_00877	ZtRRes_00877	ZtRRes_00877	ZtRRes_00877	ZtRRes_00877	ZtRRes_00877	ZtRRes_00877	ZtRRes_00877	ZtRRes_00877	ZtRRes_00877	#N/A	0	0	NoPA	No PA	No PA
chr_1	ZTRRes_00878	3027373	3028423	ZtRRes_00878	ZtRRes_00878	ZtRRes_00878	ZtRRes_00878	ZtRRes_00878	ZtRRes_00878	ZtRRes_00878	ZtRRes_00878	ZtRRes_00878	ZtRRes_00878	ZtRRes_00878	ZtRRes_00878	ZtRRes_00878	#N/A	0	0	NoPA	No PA	No PA
chr_1	ZTRRes_00879	3028673	3030196	ZtRRes_00879	ZtRRes_00879	ZtRRes_00879	ZtRRes_00879	ZtRRes_00879	ZtRRes_00879	ZtRRes_00879	ZtRRes_00879	ZtRRes_00879	ZtRRes_00879	ZtRRes_00879	ZtRRes_00879	ZtRRes_00879	#N/A	0	0	NoPA	No PA	No PA
chr_1	ZTRRes_00880	3034327	3034914	ZtRRes_00880	ZtRRes_00880	ZtRRes_00880	ZtRRes_00880	ZtRRes_00880	ZtRRes_00880	ZtRRes_00880	ZtRRes_00880	ZtRRes_00880	ZtRRes_00880	ZtRRes_00880	ZtRRes_00880	ZtRRes_00880	#N/A	0	0	NoPA	No PA	No PA
chr_1	ZTRRes_00881	3037259	3038248	ZtRRes_00881	ZtRRes_00881	ZtRRes_00881	ZtRRes_00881	ZtRRes_00881	ZtRRes_00881	ZtRRes_00881	ZtRRes_00881	ZtRRes_00881	ZtRRes_00881	ZtRRes_00881	ZtRRes_00881	ZtRRes_00881	#N/A	0	0	NoPA	No PA	No PA
chr_1	ZTRRes_00882	3038692	3039800	ZtRRes_00882	ZtRRes_00882	ZtRRes_00882	ZtRRes_00882	ZtRRes_00882	ZtRRes_00882	ZtRRes_00882	ZtRRes_00882	ZtRRes_00882	ZtRRes_00882	ZtRRes_00882	ZtRRes_00882	ZtRRes_00882	#N/A	0	0	NoPA	No PA	No PA
chr_1	ZTRRes_00883	3040434	3043043	ZtRRes_00883	ZtRRes_00883	ZtRRes_00883	ZtRRes_00883	ZtRRes_00883	ZtRRes_00883	ZtRRes_00883	ZtRRes_00883	ZtRRes_00883	ZtRRes_00883	ZtRRes_00883	ZtRRes_00883	ZtRRes_00883	#N/A	0	0	NoPA	No PA	No PA
chr_1	ZTRRes_00884	3043546	3045588	ZtRRes_00884	ZtRRes_00884	ZtRRes_00884	ZtRRes_00884	ZtRRes_00884	ZtRRes_00884	ZtRRes_00884	ZtRRes_00884	ZtRRes_00884	ZtRRes_00884	ZtRRes_00884	ZtRRes_00884	ZtRRes_00884	ZtRRes_00884	ZtRRes_00884	0	NoPA	No PA	No PA
chr_1	ZTRRes_00885	3047384	3048652	ZtRRes_00885	ZtRRes_00885	ZtRRes_00885	ZtRRes_00885	ZtRRes_00885	ZtRRes_00885	ZtRRes_00885	ZtRRes_00885	ZtRRes_00885	ZtRRes_00885	ZtRRes_00885	ZtRRes_00885	ZtRRes_00885	#N/A	0	0	NoPA	No PA	No PA
chr_1	ZTRRes_00886	3048895	3049101	ZtRRes_00886	ZtRRes_00886	ZtRRes_00886	ZtRRes_00886	ZtRRes_00886	ZtRRes_00886	ZtRRes_00886	ZtRRes_00886	ZtRRes_00886	ZtRRes_00886	ZtRRes_00886	ZtRRes_00886	ZtRRes_00886	#N/A	0	0	NoPA	No PA	No PA
chr_1	ZTRRes_00887	3049439	3051214	ZtRRes_00887	ZtRRes_00887	ZtRRes_00887	ZtRRes_00887	ZtRRes_00887	ZtRRes_00887	ZtRRes_00887	ZtRRes_00887	ZtRRes_00887	ZtRRes_00887	ZtRRes_00887	ZtRRes_00887	ZtRRes_00887	#N/A	0	0	NoPA	No PA	No PA
chr_1	ZTRRes_00888	3051586	3053743	ZtRRes_00888	ZtRRes_00888	ZtRRes_00888	ZtRRes_00888	ZtRRes_00888	ZtRRes_00888	ZtRRes_00888	ZtRRes_00888	ZtRRes_00888	ZtRRes_00888	ZtRRes_00888	ZtRRes_00888	ZtRRes_00888	#N/A	0	0	NoPA	No PA	No PA
chr_1	ZTRRes_00889	3056941	3061525	ZtRRes_00889	ZtRRes_00889	ZtRRes_00889	ZtRRes_00889	ZtRRes_00889	ZtRRes_00889	ZtRRes_00889	ZtRRes_00889	ZtRRes_00889	ZtRRes_00889	ZtRRes_00889	ZtRRes_00889	ZtRRes_00889	#N/A	0	0	NoPA	No PA	No PA
chr_1	ZTRRes_00890	3062564	3064732	ZtRRes_00890	ZtRRes_00890	ZtRRes_00890	ZtRRes_00890	ZtRRes_00890	ZtRRes_00890	ZtRRes_00890	ZtRRes_00890	ZtRRes_00890	ZtRRes_00890	ZtRRes_00890	ZtRRes_00890	ZtRRes_00890	#N/A	0	0	NoPA	No PA	No PA
chr_1	ZTRRes_00891	3066507	3072890	ZtRRes_00891	ZtRRes_00891	ZtRRes_00891	ZtRRes_00891	ZtRRes_00891	ZtRRes_00891	ZtRRes_00891	ZtRRes_00891	ZtRRes_00891	ZtRRes_00891	ZtRRes_00891	ZtRRes_00891	ZtRRes_00891	#N/A	0	0	NoPA	No PA	No PA
chr_1	ZTRRes_00892	3073326	3074719	ZtRRes_00892	ZtRRes_00892	ZtRRes_00892	ZtRRes_00892	ZtRRes_00892	ZtRRes_00892	ZtRRes_00892	ZtRRes_00892	ZtRRes_00892	ZtRRes_00892	ZtRRes_00892	ZtRRes_00892	ZtRRes_00892	#N/A	0	0	NoPA	No PA	No PA
chr_1	ZTRRes_00893	3075802	3077126	ZtRRes_00893	ZtRRes_00893	ZtRRes_00893	ZtRRes_00893	ZtRRes_00893	ZtRRes_00893	ZtRRes_00893	ZtRRes_00893	ZtRRes_00893	ZtRRes_00893	ZtRRes_00893	ZtRRes_00893	ZtRRes_00893	#N/A	0	0	NoPA	No PA	No PA
chr_1	ZTRRes_00894	3078154	3080654	ZtRRes_00894	ZtRRes_00894	ZtRRes_00894	ZtRRes_00894	ZtRRes_00894	ZtRRes_00894	ZtRRes_00894	0	ZtRRes_00894	ZtRRes_00894	ZtRRes_00894	ZtRRes_00894	ZtRRes_00894	ZtRRes_00894	ZtRRes_00894	1	PA	Secreted PA	1
chr_1	ZTRRes_00895	3081014	3083763	ZtRRes_00895	ZtRRes_00895	ZtRRes_00895	ZtRRes_00895	ZtRRes_00895	ZtRRes_00895	ZtRRes_00895	ZtRRes_00895	ZtRRes_00895	ZtRRes_00895	ZtRRes_00895	ZtRRes_00895	ZtRRes_00895	#N/A	0	0	NoPA	No PA	No PA
chr_1	ZTRRes_00896	3084516	3085787	ZtRRes_00896	ZtRRes_00896	ZtRRes_00896	ZtRRes_00896	0	ZtRRes_00896	0	ZtRRes_00896	ZtRRes_00896	0	ZtRRes_00896	ZtRRes_00896	ZtRRes_00896	#N/A	0	3	PA	Non-secreted PA	2 or more
chr_1	ZTRRes_00897	3091011	3096468	ZtRRes_00897	ZtRRes_00897	ZtRRes_00897	ZtRRes_00897	ZtRRes_00897	ZtRRes_00897	ZtRRes_00897	ZtRRes_00897	ZtRRes_00897	ZtRRes_00897	ZtRRes_00897	ZtRRes_00897	ZtRRes_00897	#N/A	0	0	NoPA	No PA	No PA
chr_1	ZTRRes_00898	3097448	3098707	ZtRRes_00898	ZtRRes_00898	ZtRRes_00898	ZtRRes_00898	ZtRRes_00898	ZtRRes_00898	ZtRRes_00898	ZtRRes_00898	ZtRRes_00898	ZtRRes_00898	ZtRRes_00898	ZtRRes_00898	ZtRRes_00898	#N/A	0	0	NoPA	No PA	No PA
chr_1	ZTRRes_00899	3099426	3102216	ZtRRes_00899	ZtRRes_00899	ZtRRes_00899	ZtRRes_00899	ZtRRes_00899	ZtRRes_00899	ZtRRes_00899	0	ZtRRes_00899	ZtRRes_00899	ZtRRes_00899	ZtRRes_00899	ZtRRes_00899	#N/A	0	1	PA	Non-secreted PA	1
chr_1	ZTRRes_00900	3103007	3105099	ZtRRes_00900	ZtRRes_00900	ZtRRes_00900	ZtRRes_00900	ZtRRes_00900	ZtRRes_00900	ZtRRes_00900	ZtRRes_00900	ZtRRes_00900	ZtRRes_00900	ZtRRes_00900	ZtRRes_00900	ZtRRes_00900	#N/A	0	0	NoPA	No PA	No PA
chr_1	ZTRRes_00901	3107553	3108986	ZtRRes_00901	ZtRRes_00901	ZtRRes_00901	ZtRRes_00901	ZtRRes_00901	ZtRRes_00901	ZtRRes_00901	ZtRRes_00901	ZtRRes_00901	ZtRRes_00901	ZtRRes_00901	ZtRRes_00901	ZtRRes_00901	#N/A	0	0	NoPA	No PA	No PA
chr_1	ZTRRes_00902	3109656	3111182	ZtRRes_00902	ZtRRes_00902	ZtRRes_00902	ZtRRes_00902	ZtRRes_00902	ZtRRes_00902	ZtRRes_00902	ZtRRes_00902	ZtRRes_00902	ZtRRes_00902	ZtRRes_00902	ZtRRes_00902	ZtRRes_00902	#N/A	0	0	NoPA	No PA	No PA
chr_1	ZTRRes_00903	3112491	3113113	ZtRRes_00903	ZtRRes_00903	ZtRRes_00903	ZtRRes_00903	ZtRRes_00903	ZtRRes_00903	ZtRRes_00903	ZtRRes_00903	ZtRRes_00903	ZtRRes_00903	ZtRRes_00903	ZtRRes_00903	ZtRRes_00903	#N/A	0	0	NoPA	No PA	No PA
chr_1	ZTRRes_00904	3113203	3117438	ZtRRes_00904	ZtRRes_00904	ZtRRes_00904	ZtRRes_00904	ZtRRes_00904	ZtRRes_00904	ZtRRes_00904	ZtRRes_00904	ZtRRes_00904	ZtRRes_00904	ZtRRes_00904	ZtRRes_00904	ZtRRes_00904	#N/A	0	0	NoPA	No PA	No PA
chr_1	ZTRRes_00905	3118030	3118575	ZtRRes_00905	ZtRRes_00905	ZtRRes_00905	ZtRRes_00905	ZtRRes_00905	ZtRRes_00905	ZtRRes_00905	ZtRRes_00905	ZtRRes_00905	ZtRRes_00905	ZtRRes_00905	ZtRRes_00905	ZtRRes_00905	#N/A	0	0	NoPA	No PA	No PA
chr_1	ZTRRes_00906	3119603	3122692	ZtRRes_00906	ZtRRes_00906	ZtRRes_00906	ZtRRes_00906	ZtRRes_00906	ZtRRes_00906	ZtRRes_00906	ZtRRes_00906	ZtRRes_00906	ZtRRes_00906	ZtRRes_00906	ZtRRes_00906	ZtRRes_00906	ZtRRes_00906	ZtRRes_00906	0	NoPA	No PA	No PA
chr_1	ZTRRes_00907	3123483	3125910	ZtRRes_00907	ZtRRes_00907	ZtRRes_00907	ZtRRes_00907	ZtRRes_00907	ZtRRes_00907	ZtRRes_00907	ZtRRes_00907	ZtRRes_00907	ZtRRes_00907	ZtRRes_00907	ZtRRes_00907	ZtRRes_00907	#N/A	0	0	NoPA	No PA	No PA
chr_1	ZTRRes_00908	3125931	3126372	ZtRRes_00908	ZtRRes_00908	ZtRRes_00908	ZtRRes_00908	ZtRRes_00908	ZtRRes_00908	ZtRRes_00908	ZtRRes_00908	ZtRRes_00908	ZtRRes_00908	ZtRRes_00908	ZtRRes_00908	ZtRRes_00908	#N/A	0	0	NoPA	No PA	No PA
chr_1	ZTRRes_00909	3127211	3128021	ZtRRes_00909	ZtRRes_00909	ZtRRes_00909	ZtRRes_00909	ZtRRes_00909	ZtRRes_00909	ZtRRes_00909	ZtRRes_00909	ZtRRes_00909	ZtRRes_00909	ZtRRes_00909	ZtRRes_00909	ZtRRes_00909	#N/A	0	0	NoPA	No PA	No PA
chr_1	ZTRRes_00910	3128571	3130795	ZtRRes_00910	ZtRRes_00910	ZtRRes_00910	ZtRRes_00910	ZtRRes_00910	ZtRRes_00910	ZtRRes_00910	ZtRRes_00910	ZtRRes_00910	ZtRRes_00910	ZtRRes_00910	ZtRRes_00910	ZtRRes_00910	#N/A	0	0	NoPA	No PA	No PA
chr_1	ZTRRes_00911	3131956	3133914	ZtRRes_00911	ZtRRes_00911	ZtRRes_00911	ZtRRes_00911	ZtRRes_00911	ZtRRes_00911	ZtRRes_00911	ZtRRes_00911	ZtRRes_00911	ZtRRes_00911	ZtRRes_00911	ZtRRes_00911	ZtRRes_00911	#N/A	0	0	NoPA	No PA	No PA
chr_1	ZTRRes_00912	3134546	3137259	ZtRRes_00912	ZtRRes_00912	ZtRRes_00912	ZtRRes_00912	ZtRRes_00912	ZtRRes_00912	ZtRRes_00912	ZtRRes_00912	ZtRRes_00912	ZtRRes_00912	ZtRRes_00912	ZtRRes_00912	ZtRRes_00912	#N/A	0	0	NoPA	No PA	No PA
chr_1	ZTRRes_00913	3138300	3139444	ZtRRes_00913	ZtRRes_00913	ZtRRes_00913	ZtRRes_00913	ZtRRes_00913	ZtRRes_00913	ZtRRes_00913	ZtRRes_00913	ZtRRes_00913	ZtRRes_00913	ZtRRes_00913	ZtRRes_00913	ZtRRes_00913	#N/A	0	0	NoPA	No PA	No PA
chr_1	ZTRRes_00914	3151043	3152248	ZtRRes_00914	ZtRRes_00914	ZtRRes_00914	ZtRRes_00914	ZtRRes_00914	ZtRRes_00914	ZtRRes_00914	ZtRRes_00914	ZtRRes_00914	ZtRRes_00914	ZtRRes_00914	ZtRRes_00914	ZtRRes_00914	#N/A	0	0	NoPA	No PA	No PA
chr_1	ZTRRes_00915	3152664	3153403	ZtRRes_00915	ZtRRes_00915	ZtRRes_00915	ZtRRes_00915	ZtRRes_00915	ZtRRes_00915	ZtRRes_00915	ZtRRes_00915	ZtRRes_00915	ZtRRes_00915	ZtRRes_00915	ZtRRes_00915	ZtRRes_00915	#N/A	0	0	NoPA	No PA	No PA
chr_1	ZTRRes_00916	3153837	3154747	ZtRRes_00916	ZtRRes_00916	ZtRRes_00916	ZtRRes_00916	ZtRRes_00916	ZtRRes_00916	ZtRRes_00916	ZtRRes_00916	ZtRRes_00916	ZtRRes_00916	ZtRRes_00916	ZtRRes_00916	ZtRRes_00916	#N/A	0	0	NoPA	No PA	No PA
chr_1	ZTRRes_00917	3155292	3156954	ZtRRes_00917	ZtRRes_00917	ZtRRes_00917	ZtRRes_00917	ZtRRes_00917	ZtRRes_00917	ZtRRes_00917	ZtRRes_00917	ZtRRes_00917	ZtRRes_00917	ZtRRes_00917	ZtRRes_00917	ZtRRes_00917	#N/A	0	0	NoPA	No PA	No PA
chr_1	ZTRRes_00918	3158731	3159308	0	0	0	0	ZtRRes_00918	ZtRRes_00918	ZtRRes_00918	0	0	ZtRRes_00918	0	0	0	#N/A	0	9	PA	Non-secreted PA	2 or more
chr_1	ZTRRes_00919	3160195	3161787	ZtRRes_00919	ZtRRes_00919	ZtRRes_00919	ZtRRes_00919	ZtRRes_00919	ZtRRes_00919	ZtRRes_00919	ZtRRes_00919	ZtRRes_00919	ZtRRes_00919	ZtRRes_00919	ZtRRes_00919	ZtRRes_00919	#N/A	0	0	NoPA	No PA	No PA
chr_1	ZTRRes_00920	3166512	3168752	ZtRRes_00920	ZtRRes_00920	ZtRRes_00920	ZtRRes_00920	ZtRRes_00920	ZtRRes_00920	ZtRRes_00920	ZtRRes_00920	ZtRRes_00920	ZtRRes_00920	ZtRRes_00920	ZtRRes_00920	ZtRRes_00920	#N/A	0	0	NoPA	No PA	No PA
chr_1	ZTRRes_00921	3169312	3170055	ZtRRes_00921	ZtRRes_00921	ZtRRes_00921	ZtRRes_00921	ZtRRes_00921	ZtRRes_00921	ZtRRes_00921	ZtRRes_00921	ZtRRes_00921	ZtRRes_00921	ZtRRes_00921	ZtRRes_00921	ZtRRes_00921	ZtRRes_00921	ZtRRes_00921	0	NoPA	No PA	No PA
chr_1	ZTRRes_00922	3170522	3171029	ZtRRes_00922	ZtRRes_00922	ZtRRes_00922	ZtRRes_00922	ZtRRes_00922	ZtRRes_00922	ZtRRes_00922	ZtRRes_00922	ZtRRes_00922	ZtRRes_00922	ZtRRes_00922	ZtRRes_00922	ZtRRes_00922	#N/A	0	0	NoPA	No PA	No PA
chr_1	ZTRRes_00923	3172260	3173676	ZtRRes_00923	ZtRRes_00923	ZtRRes_00923	ZtRRes_00923	ZtRRes_00923	ZtRRes_00923	ZtRRes_00923	ZtRRes_00923	ZtRRes_00923	ZtRRes_00923	ZtRRes_00923	ZtRRes_00923	ZtRRes_00923	#N/A	0	0	NoPA	No PA	No PA
chr_1	ZTRRes_00924	3174545	3176583	0	0	0	0	0	0	0	0	0	0	0	0	0	#N/A	0	13	NoPA	No PA	No PA
chr_1	ZTRRes_00925	3176775	3180005	ZtRRes_00925	ZtRRes_00925	ZtRRes_00925	ZtRRes_00925	ZtRRes_00925	ZtRRes_00925	ZtRRes_00925	ZtRRes_00925	ZtRRes_00925	ZtRRes_00925	ZtRRes_00925	ZtRRes_00925	ZtRRes_00925	#N/A	0	0	NoPA	No PA	No PA
chr_1	ZTRRes_00926	3180816	3181752	ZtRRes_00926	ZtRRes_00926	ZtRRes_00926	ZtRRes_00926	ZtRRes_00926	ZtRRes_00926	ZtRRes_00926	ZtRRes_00926	ZtRRes_00926	ZtRRes_00926	ZtRRes_00926	ZtRRes_00926	ZtRRes_00926	#N/A	0	0	NoPA	No PA	No PA
chr_1	ZTRRes_00927	3182874	3185159	ZtRRes_00927	ZtRRes_00927	ZtRRes_00927	ZtRRes_00927	ZtRRes_00927	ZtRRes_00927	ZtRRes_00927	ZtRRes_00927	ZtRRes_00927	ZtRRes_00927	ZtRRes_00927	ZtRRes_00927	ZtRRes_00927	#N/A	0	0	NoPA	No PA	No PA
chr_1	ZTRRes_00928	3185441	3188724	ZtRRes_00928	ZtRRes_00928	ZtRRes_00928	ZtRRes_00928	ZtRRes_00928	ZtRRes_00928	ZtRRes_00928	ZtRRes_00928	ZtRRes_00928	ZtRRes_00928	ZtRRes_00928	ZtRRes_00928	ZtRRes_00928	#N/A	0	0	NoPA	No PA	No PA
chr_1	ZTRRes_00929	3191955	3193245	ZtRRes_00929	ZtRRes_00929	ZtRRes_00929	ZtRRes_00929	ZtRRes_00929	ZtRRes_00929	ZtRRes_00929	ZtRRes_00929	ZtRRes_00929	ZtRRes_00929	ZtRRes_00929	ZtRRes_00929	ZtRRes_00929	#N/A	0	0	NoPA	No PA	No PA
chr_1	ZTRRes_00930	3194366	3194799	ZtRRes_00930	ZtRRes_00930	ZtRRes_00930	ZtRRes_00930	ZtRRes_00930	ZtRRes_00930	ZtRRes_00930	ZtRRes_00930	ZtRRes_00930	ZtRRes_00930	ZtRRes_00930	ZtRRes_00930	ZtRRes_00930	#N/A	0	0	NoPA	No PA	No PA
chr_1	ZTRRes_00931	3195834	3196564	ZtRRes_00931	0	ZtRRes_00931	ZtRRes_00931	ZtRRes_00931	ZtRRes_00931	ZtRRes_00931	ZtRRes_00931	ZtRRes_00931	ZtRRes_00931	ZtRRes_00931	ZtRRes_00931	ZtRRes_00931	#N/A	0	1	PA	Non-secreted PA	1
chr_1	ZTRRes_00932	3197245	3198076	ZtRRes_00932	ZtRRes_00932	ZtRRes_00932	ZtRRes_00932	ZtRRes_00932	ZtRRes_00932	ZtRRes_00932	ZtRRes_00932	ZtRRes_00932	ZtRRes_00932	ZtRRes_00932	ZtRRes_00932	ZtRRes_00932	#N/A	0	0	NoPA	No PA	No PA
chr_1	ZTRRes_00933	3203173	3204081	ZtRRes_00933	ZtRRes_00933	ZtRRes_00933	ZtRRes_00933	ZtRRes_00933	ZtRRes_00933	ZtRRes_00933	ZtRRes_00933	ZtRRes_00933	ZtRRes_00933	ZtRRes_00933	ZtRRes_00933	ZtRRes_00933	#N/A	0	0	NoPA	No PA	No PA
chr_1	ZTRRes_00934	3204959	3207211	ZtRRes_00934	ZtRRes_00934	ZtRRes_00934	ZtRRes_00934	ZtRRes_00934	ZtRRes_00934	ZtRRes_00934	ZtRRes_00934	ZtRRes_00934	ZtRRes_00934	ZtRRes_00934	ZtRRes_00934	ZtRRes_00934	#N/A	0	0	NoPA	No PA	No PA
chr_1	ZTRRes_00935	3211454	3213214	ZtRRes_00935	ZtRRes_00935	ZtRRes_00935	ZtRRes_00935	ZtRRes_00935	ZtRRes_00935	ZtRRes_00935	ZtRRes_00935	ZtRRes_00935	ZtRRes_00935	ZtRRes_00935	ZtRRes_00935	ZtRRes_00935	#N/A	0	0	NoPA	No PA	No PA
chr_1	ZTRRes_00936	3214099	3215547	ZtRRes_00936	ZtRRes_00936	ZtRRes_00936	ZtRRes_00936	ZtRRes_00936	ZtRRes_00936	ZtRRes_00936	ZtRRes_00936	ZtRRes_00936	ZtRRes_00936	ZtRRes_00936	ZtRRes_00936	ZtRRes_00936	#N/A	0	0	NoPA	No PA	No PA
chr_1	ZTRRes_00937	3221978	3222845	ZtRRes_00937	ZtRRes_00937	ZtRRes_00937	ZtRRes_00937	ZtRRes_00937	ZtRRes_00937	ZtRRes_00937	ZtRRes_00937	ZtRRes_00937	ZtRRes_00937	ZtRRes_00937	ZtRRes_00937	ZtRRes_00937	#N/A	0	0	NoPA	No PA	No PA
chr_1	ZTRRes_00938	3222952	3223954	ZtRRes_00938	ZtRRes_00938	ZtRRes_00938	ZtRRes_00938	ZtRRes_00938	ZtRRes_00938	ZtRRes_00938	ZtRRes_00938	ZtRRes_00938	ZtRRes_00938	ZtRRes_00938	ZtRRes_00938	ZtRRes_00938	#N/A	0	0	NoPA	No PA	No PA
chr_1	ZTRRes_00939	3233715	3234409	ZtRRes_00939	ZtRRes_00939	ZtRRes_00939	ZtRRes_00939	ZtRRes_00939	ZtRRes_00939	ZtRRes_00939	ZtRRes_00939	ZtRRes_00939	ZtRRes_00939	ZtRRes_00939	ZtRRes_00939	ZtRRes_00939	#N/A	0	0	NoPA	No PA	No PA
chr_1	ZTRRes_00940	3234781	3237050	ZtRRes_00940	ZtRRes_00940	ZtRRes_00940	ZtRRes_00940	ZtRRes_00940	ZtRRes_00940	ZtRRes_00940	ZtRRes_00940	ZtRRes_00940	ZtRRes_00940	ZtRRes_00940	ZtRRes_00940	ZtRRes_00940	#N/A	0	0	NoPA	No PA	No PA
chr_1	ZTRRes_00941	3237522	3238928	ZtRRes_00941	ZtRRes_00941	ZtRRes_00941	ZtRRes_00941	ZtRRes_00941	ZtRRes_00941	ZtRRes_00941	ZtRRes_00941	ZtRRes_00941	ZtRRes_00941	ZtRRes_00941	ZtRRes_00941	ZtRRes_00941	#N/A	0	0	NoPA	No PA	No PA
chr_1	ZTRRes_00942	3239605	3242538	ZtRRes_00942	ZtRRes_00942	ZtRRes_00942	ZtRRes_00942	ZtRRes_00942	ZtRRes_00942	ZtRRes_00942	ZtRRes_00942	ZtRRes_00942	ZtRRes_00942	ZtRRes_00942	ZtRRes_00942	ZtRRes_00942	#N/A	0	0	NoPA	No PA	No PA
chr_1	ZTRRes_00943	3243541	3246511	ZtRRes_00943	ZtRRes_00943	ZtRRes_00943	ZtRRes_00943	ZtRRes_00943	ZtRRes_00943	ZtRRes_00943	0	ZtRRes_00943	ZtRRes_00943	ZtRRes_00943	0	ZtRRes_00943	#N/A	0	2	PA	Non-secreted PA	2 or more
chr_1	ZTRRes_00944	3246790	3248688	ZtRRes_00944	ZtRRes_00944	ZtRRes_00944	ZtRRes_00944	ZtRRes_00944	ZtRRes_00944	ZtRRes_00944	ZtRRes_00944	0	ZtRRes_00944	ZtRRes_00944	ZtRRes_00944	ZtRRes_00944	#N/A	0	1	PA	Non-secreted PA	1
chr_1	ZTRRes_00945	3249337	3250265	ZtRRes_00945	ZtRRes_00945	ZtRRes_00945	ZtRRes_00945	ZtRRes_00945	ZtRRes_00945	ZtRRes_00945	ZtRRes_00945	ZtRRes_00945	ZtRRes_00945	ZtRRes_00945	ZtRRes_00945	ZtRRes_00945	#N/A	0	0	NoPA	No PA	No PA
chr_1	ZTRRes_00946	3252767	3254548	ZtRRes_00946	ZtRRes_00946	ZtRRes_00946	ZtRRes_00946	ZtRRes_00946	ZtRRes_00946	ZtRRes_00946	ZtRRes_00946	ZtRRes_00946	ZtRRes_00946	ZtRRes_00946	ZtRRes_00946	ZtRRes_00946	#N/A	0	0	NoPA	No PA	No PA
chr_1	ZTRRes_00947	3255152	3256277	ZtRRes_00947	ZtRRes_00947	ZtRRes_00947	ZtRRes_00947	ZtRRes_00947	ZtRRes_00947	ZtRRes_00947	ZtRRes_00947	ZtRRes_00947	ZtRRes_00947	ZtRRes_00947	ZtRRes_00947	ZtRRes_00947	#N/A	0	0	NoPA	No PA	No PA
chr_1	ZTRRes_00948	3256831	3257460	ZtRRes_00948	ZtRRes_00948	ZtRRes_00948	ZtRRes_00948	ZtRRes_00948	ZtRRes_00948	ZtRRes_00948	ZtRRes_00948	ZtRRes_00948	ZtRRes_00948	ZtRRes_00948	ZtRRes_00948	ZtRRes_00948	#N/A	0	0	NoPA	No PA	No PA
chr_1	ZTRRes_00949	3264056	3265653	ZtRRes_00949	ZtRRes_00949	ZtRRes_00949	ZtRRes_00949	ZtRRes_00949	ZtRRes_00949	ZtRRes_00949	ZtRRes_00949	ZtRRes_00949	ZtRRes_00949	ZtRRes_00949	ZtRRes_00949	ZtRRes_00949	#N/A	0	0	NoPA	No PA	No PA
chr_1	ZTRRes_00950	3265949	3267643	ZtRRes_00950	ZtRRes_00950	ZtRRes_00950	ZtRRes_00950	ZtRRes_00950	ZtRRes_00950	ZtRRes_00950	ZtRRes_00950	ZtRRes_00950	ZtRRes_00950	ZtRRes_00950	ZtRRes_00950	ZtRRes_00950	#N/A	0	0	NoPA	No PA	No PA
chr_1	ZTRRes_00951	3269685	3271670	ZtRRes_00951	ZtRRes_00951	ZtRRes_00951	ZtRRes_00951	ZtRRes_00951	ZtRRes_00951	ZtRRes_00951	ZtRRes_00951	ZtRRes_00951	ZtRRes_00951	ZtRRes_00951	ZtRRes_00951	ZtRRes_00951	#N/A	0	0	NoPA	No PA	No PA
chr_1	ZTRRes_00952	3272083	3272872	ZtRRes_00952	ZtRRes_00952	ZtRRes_00952	ZtRRes_00952	ZtRRes_00952	ZtRRes_00952	ZtRRes_00952	ZtRRes_00952	ZtRRes_00952	ZtRRes_00952	ZtRRes_00952	ZtRRes_00952	ZtRRes_00952	#N/A	0	0	NoPA	No PA	No PA
chr_1	ZTRRes_00953	3273568	3276823	ZtRRes_00953	ZtRRes_00953	ZtRRes_00953	ZtRRes_00953	ZtRRes_00953	ZtRRes_00953	ZtRRes_00953	ZtRRes_00953	ZtRRes_00953	ZtRRes_00953	ZtRRes_00953	ZtRRes_00953	ZtRRes_00953	#N/A	0	0	NoPA	No PA	No PA
chr_1	ZTRRes_00954	3279860	3280171	ZtRRes_00954	ZtRRes_00954	ZtRRes_00954	ZtRRes_00954	ZtRRes_00954	ZtRRes_00954	ZtRRes_00954	ZtRRes_00954	ZtRRes_00954	ZtRRes_00954	ZtRRes_00954	ZtRRes_00954	ZtRRes_00954	#N/A	0	0	NoPA	No PA	No PA
chr_1	ZTRRes_00955	3281850	3282995	ZtRRes_00955	ZtRRes_00955	ZtRRes_00955	ZtRRes_00955	ZtRRes_00955	ZtRRes_00955	ZtRRes_00955	ZtRRes_00955	ZtRRes_00955	ZtRRes_00955	ZtRRes_00955	ZtRRes_00955	ZtRRes_00955	#N/A	0	0	NoPA	No PA	No PA
chr_1	ZTRRes_00956	3283960	3288897	ZtRRes_00956	ZtRRes_00956	ZtRRes_00956	ZtRRes_00956	ZtRRes_00956	ZtRRes_00956	ZtRRes_00956	ZtRRes_00956	ZtRRes_00956	ZtRRes_00956	ZtRRes_00956	ZtRRes_00956	ZtRRes_00956	ZtRRes_00956	ZtRRes_00956	0	NoPA	No PA	No PA
chr_1	ZTRRes_00957	3291864	3294687	ZtRRes_00957	ZtRRes_00957	ZtRRes_00957	ZtRRes_00957	ZtRRes_00957	ZtRRes_00957	ZtRRes_00957	ZtRRes_00957	ZtRRes_00957	ZtRRes_00957	ZtRRes_00957	ZtRRes_00957	ZtRRes_00957	#N/A	0	0	NoPA	No PA	No PA
chr_1	ZTRRes_00958	3297865	3300294	ZtRRes_00958	ZtRRes_00958	ZtRRes_00958	ZtRRes_00958	ZtRRes_00958	ZtRRes_00958	ZtRRes_00958	ZtRRes_00958	ZtRRes_00958	ZtRRes_00958	ZtRRes_00958	ZtRRes_00958	ZtRRes_00958	#N/A	0	0	NoPA	No PA	No PA
chr_1	ZTRRes_00959	3300579	3302022	ZtRRes_00959	ZtRRes_00959	ZtRRes_00959	ZtRRes_00959	ZtRRes_00959	ZtRRes_00959	ZtRRes_00959	ZtRRes_00959	ZtRRes_00959	ZtRRes_00959	ZtRRes_00959	ZtRRes_00959	ZtRRes_00959	#N/A	0	0	NoPA	No PA	No PA
chr_1	ZTRRes_00960	3303620	3304203	ZtRRes_00960	ZtRRes_00960	ZtRRes_00960	ZtRRes_00960	ZtRRes_00960	ZtRRes_00960	ZtRRes_00960	ZtRRes_00960	ZtRRes_00960	ZtRRes_00960	ZtRRes_00960	ZtRRes_00960	ZtRRes_00960	#N/A	0	0	NoPA	No PA	No PA
chr_1	ZTRRes_00961	3304388	3305479	ZtRRes_00961	ZtRRes_00961	ZtRRes_00961	ZtRRes_00961	ZtRRes_00961	ZtRRes_00961	ZtRRes_00961	ZtRRes_00961	ZtRRes_00961	ZtRRes_00961	ZtRRes_00961	ZtRRes_00961	ZtRRes_00961	#N/A	0	0	NoPA	No PA	No PA
chr_1	ZTRRes_00962	3306041	3307060	ZtRRes_00962	ZtRRes_00962	ZtRRes_00962	ZtRRes_00962	ZtRRes_00962	ZtRRes_00962	ZtRRes_00962	ZtRRes_00962	ZtRRes_00962	ZtRRes_00962	ZtRRes_00962	ZtRRes_00962	ZtRRes_00962	#N/A	0	0	NoPA	No PA	No PA
chr_1	ZTRRes_00963	3307780	3308852	ZtRRes_00963	ZtRRes_00963	ZtRRes_00963	ZtRRes_00963	ZtRRes_00963	ZtRRes_00963	ZtRRes_00963	ZtRRes_00963	ZtRRes_00963	ZtRRes_00963	ZtRRes_00963	ZtRRes_00963	ZtRRes_00963	#N/A	0	0	NoPA	No PA	No PA
chr_1	ZTRRes_00964	3308866	3309925	ZtRRes_00964	ZtRRes_00964	ZtRRes_00964	ZtRRes_00964	ZtRRes_00964	ZtRRes_00964	ZtRRes_00964	ZtRRes_00964	ZtRRes_00964	ZtRRes_00964	ZtRRes_00964	ZtRRes_00964	ZtRRes_00964	#N/A	0	0	NoPA	No PA	No PA
chr_1	ZTRRes_00965	3310078	3313329	ZtRRes_00965	ZtRRes_00965	ZtRRes_00965	ZtRRes_00965	ZtRRes_00965	ZtRRes_00965	ZtRRes_00965	ZtRRes_00965	ZtRRes_00965	ZtRRes_00965	ZtRRes_00965	ZtRRes_00965	ZtRRes_00965	#N/A	0	0	NoPA	No PA	No PA
chr_1	ZTRRes_00966	3313381	3314736	ZtRRes_00966	ZtRRes_00966	ZtRRes_00966	ZtRRes_00966	0	0	0	ZtRRes_00966	ZtRRes_00966	ZtRRes_00966	ZtRRes_00966	ZtRRes_00966	ZtRRes_00966	#N/A	0	3	PA	Non-secreted PA	2 or more
chr_1	ZTRRes_00967	3314891	3315918	ZtRRes_00967	ZtRRes_00967	ZtRRes_00967	ZtRRes_00967	ZtRRes_00967	ZtRRes_00967	ZtRRes_00967	ZtRRes_00967	ZtRRes_00967	ZtRRes_00967	ZtRRes_00967	ZtRRes_00967	ZtRRes_00967	#N/A	0	0	NoPA	No PA	No PA
chr_1	ZTRRes_00968	3316594	3320780	ZtRRes_00968	ZtRRes_00968	ZtRRes_00968	ZtRRes_00968	ZtRRes_00968	ZtRRes_00968	ZtRRes_00968	ZtRRes_00968	ZtRRes_00968	ZtRRes_00968	ZtRRes_00968	ZtRRes_00968	ZtRRes_00968	#N/A	0	0	NoPA	No PA	No PA
chr_1	ZTRRes_00969	3324591	3326573	ZtRRes_00969	ZtRRes_00969	ZtRRes_00969	ZtRRes_00969	ZtRRes_00969	ZtRRes_00969	ZtRRes_00969	ZtRRes_00969	ZtRRes_00969	ZtRRes_00969	ZtRRes_00969	ZtRRes_00969	ZtRRes_00969	#N/A	0	0	NoPA	No PA	No PA
chr_1	ZTRRes_00970	3327315	3330139	ZtRRes_00970	ZtRRes_00970	ZtRRes_00970	ZtRRes_00970	ZtRRes_00970	ZtRRes_00970	ZtRRes_00970	ZtRRes_00970	ZtRRes_00970	ZtRRes_00970	ZtRRes_00970	ZtRRes_00970	ZtRRes_00970	#N/A	0	0	NoPA	No PA	No PA
chr_1	ZTRRes_00971	3330279	3330811	ZtRRes_00971	ZtRRes_00971	ZtRRes_00971	ZtRRes_00971	ZtRRes_00971	ZtRRes_00971	ZtRRes_00971	ZtRRes_00971	ZtRRes_00971	ZtRRes_00971	ZtRRes_00971	ZtRRes_00971	ZtRRes_00971	#N/A	0	0	NoPA	No PA	No PA
chr_1	ZTRRes_00972	3331044	3335759	ZtRRes_00972	ZtRRes_00972	ZtRRes_00972	ZtRRes_00972	ZtRRes_00972	ZtRRes_00972	ZtRRes_00972	ZtRRes_00972	ZtRRes_00972	ZtRRes_00972	ZtRRes_00972	ZtRRes_00972	ZtRRes_00972	#N/A	0	0	NoPA	No PA	No PA
chr_1	ZTRRes_00973	3344920	3346819	ZtRRes_00973	ZtRRes_00973	ZtRRes_00973	ZtRRes_00973	ZtRRes_00973	ZtRRes_00973	ZtRRes_00973	ZtRRes_00973	ZtRRes_00973	ZtRRes_00973	ZtRRes_00973	ZtRRes_00973	ZtRRes_00973	#N/A	0	0	NoPA	No PA	No PA
chr_1	ZTRRes_00974	3346967	3348212	ZtRRes_00974	ZtRRes_00974	ZtRRes_00974	ZtRRes_00974	ZtRRes_00974	ZtRRes_00974	ZtRRes_00974	ZtRRes_00974	ZtRRes_00974	ZtRRes_00974	ZtRRes_00974	ZtRRes_00974	ZtRRes_00974	#N/A	0	0	NoPA	No PA	No PA
chr_1	ZTRRes_00975	3348650	3360602	ZtRRes_00975	ZtRRes_00975	ZtRRes_00975	ZtRRes_00975	ZtRRes_00975	ZtRRes_00975	ZtRRes_00975	ZtRRes_00975	ZtRRes_00975	ZtRRes_00975	ZtRRes_00975	ZtRRes_00975	ZtRRes_00975	#N/A	0	0	NoPA	No PA	No PA
chr_1	ZTRRes_00976	3352618	3353154	ZtRRes_00976	ZtRRes_00976	ZtRRes_00976	ZtRRes_00976	ZtRRes_00976	ZtRRes_00976	ZtRRes_00976	ZtRRes_00976	ZtRRes_00976	ZtRRes_00976	ZtRRes_00976	ZtRRes_00976	ZtRRes_00976	#N/A	0	0	NoPA	No PA	No PA
chr_1	ZTRRes_00977	3357330	3358362	ZtRRes_00977	ZtRRes_00977	ZtRRes_00977	ZtRRes_00977	ZtRRes_00977	ZtRRes_00977	ZtRRes_00977	ZtRRes_00977	ZtRRes_00977	ZtRRes_00977	ZtRRes_00977	ZtRRes_00977	ZtRRes_00977	#N/A	0	0	NoPA	No PA	No PA
chr_1	ZTRRes_00978	3361399	3362148	ZtRRes_00978	ZtRRes_00978	ZtRRes_00978	ZtRRes_00978	ZtRRes_00978	ZtRRes_00978	ZtRRes_00978	ZtRRes_00978	ZtRRes_00978	ZtRRes_00978	ZtRRes_00978	ZtRRes_00978	ZtRRes_00978	#N/A	0	0	NoPA	No PA	No PA
chr_1	ZTRRes_00979	3363514	3366684	ZtRRes_00979	ZtRRes_00979	ZtRRes_00979	ZtRRes_00979	ZtRRes_00979	ZtRRes_00979	ZtRRes_00979	ZtRRes_00979	ZtRRes_00979	ZtRRes_00979	ZtRRes_00979	ZtRRes_00979	ZtRRes_00979	#N/A	0	0	NoPA	No PA	No PA
chr_1	ZTRRes_00980	3367829	3368927	ZtRRes_00980	ZtRRes_00980	ZtRRes_00980	ZtRRes_00980	ZtRRes_00980	ZtRRes_00980	ZtRRes_00980	ZtRRes_00980	ZtRRes_00980	ZtRRes_00980	ZtRRes_00980	ZtRRes_00980	ZtRRes_00980	#N/A	0	0	NoPA	No PA	No PA
chr_1	ZTRRes_00981	3369531	3372138	ZtRRes_00981	ZtRRes_00981	ZtRRes_00981	ZtRRes_00981	ZtRRes_00981	ZtRRes_00981	ZtRRes_00981	ZtRRes_00981	ZtRRes_00981	ZtRRes_00981	ZtRRes_00981	ZtRRes_00981	ZtRRes_00981	#N/A	0	0	NoPA	No PA	No PA
chr_1	ZTRRes_00982	3375777	3376836	ZtRRes_00982	ZtRRes_00982	ZtRRes_00982	ZtRRes_00982	ZtRRes_00982	ZtRRes_00982	ZtRRes_00982	ZtRRes_00982	ZtRRes_00982	ZtRRes_00982	ZtRRes_00982	ZtRRes_00982	ZtRRes_00982	#N/A	0	0	NoPA	No PA	No PA
chr_1	ZTRRes_00983	3378283	3379232	ZtRRes_00983	ZtRRes_00983	ZtRRes_00983	ZtRRes_00983	ZtRRes_00983	ZtRRes_00983	ZtRRes_00983	ZtRRes_00983	ZtRRes_00983	ZtRRes_00983	ZtRRes_00983	ZtRRes_00983	ZtRRes_00983	#N/A	0	0	NoPA	No PA	No PA
chr_1	ZTRRes_00984	3379894	3381504	ZtRRes_00984	ZtRRes_00984	ZtRRes_00984	ZtRRes_00984	ZtRRes_00984	ZtRRes_00984	ZtRRes_00984	ZtRRes_00984	ZtRRes_00984	ZtRRes_00984	ZtRRes_00984	ZtRRes_00984	ZtRRes_00984	#N/A	0	0	NoPA	No PA	No PA
chr_1	ZTRRes_00985	3382458	3383676	ZtRRes_00985	ZtRRes_00985	ZtRRes_00985	ZtRRes_00985	ZtRRes_00985	ZtRRes_00985	ZtRRes_00985	ZtRRes_00985	ZtRRes_00985	ZtRRes_00985	ZtRRes_00985	ZtRRes_00985	ZtRRes_00985	#N/A	0	0	NoPA	No PA	No PA
chr_1	ZTRRes_00986	3384981	3387464	ZtRRes_00986	ZtRRes_00986	ZtRRes_00986	ZtRRes_00986	ZtRRes_00986	ZtRRes_00986	ZtRRes_00986	ZtRRes_00986	ZtRRes_00986	ZtRRes_00986	ZtRRes_00986	ZtRRes_00986	ZtRRes_00986	#N/A	0	0	NoPA	No PA	No PA
chr_1	ZTRRes_00987	3389524	3390823	ZtRRes_00987	ZtRRes_00987	ZtRRes_00987	ZtRRes_00987	ZtRRes_00987	ZtRRes_00987	ZtRRes_00987	ZtRRes_00987	ZtRRes_00987	ZtRRes_00987	ZtRRes_00987	ZtRRes_00987	ZtRRes_00987	#N/A	0	0	NoPA	No PA	No PA
chr_1	ZTRRes_00988	3391091	3392068	ZtRRes_00988	ZtRRes_00988	ZtRRes_00988	ZtRRes_00988	ZtRRes_00988	ZtRRes_00988	ZtRRes_00988	ZtRRes_00988	ZtRRes_00988	ZtRRes_00988	ZtRRes_00988	ZtRRes_00988	ZtRRes_00988	#N/A	0	0	NoPA	No PA	No PA
chr_1	ZTRRes_00989	3392545	3394161	ZtRRes_00989	ZtRRes_00989	ZtRRes_00989	ZtRRes_00989	ZtRRes_00989	ZtRRes_00989	ZtRRes_00989	ZtRRes_00989	ZtRRes_00989	ZtRRes_00989	ZtRRes_00989	ZtRRes_00989	ZtRRes_00989	#N/A	0	0	NoPA	No PA	No PA
chr_1	ZTRRes_00990	3394380	3394831	ZtRRes_00990	ZtRRes_00990	ZtRRes_00990	ZtRRes_00990	ZtRRes_00990	ZtRRes_00990	ZtRRes_00990	ZtRRes_00990	ZtRRes_00990	ZtRRes_00990	ZtRRes_00990	ZtRRes_00990	ZtRRes_00990	#N/A	0	0	NoPA	No PA	No PA
chr_1	ZTRRes_00991	3395553	3397442	ZtRRes_00991	ZtRRes_00991	ZtRRes_00991	ZtRRes_00991	ZtRRes_00991	ZtRRes_00991	ZtRRes_00991	ZtRRes_00991	ZtRRes_00991	ZtRRes_00991	ZtRRes_00991	ZtRRes_00991	ZtRRes_00991	#N/A	0	0	NoPA	No PA	No PA
chr_1	ZTRRes_00992	3397800	3398438	ZtRRes_00992	ZtRRes_00992	ZtRRes_00992	ZtRRes_00992	ZtRRes_00992	ZtRRes_00992	ZtRRes_00992	ZtRRes_00992	ZtRRes_00992	ZtRRes_00992	ZtRRes_00992	ZtRRes_00992	ZtRRes_00992	#N/A	0	0	NoPA	No PA	No PA
chr_1	ZTRRes_00993	3399044	3400696	ZtRRes_00993	ZtRRes_00993	ZtRRes_00993	ZtRRes_00993	ZtRRes_00993	ZtRRes_00993	ZtRRes_00993	ZtRRes_00993	ZtRRes_00993	ZtRRes_00993	ZtRRes_00993	ZtRRes_00993	ZtRRes_00993	#N/A	0	0	NoPA	No PA	No PA
chr_1	ZTRRes_00994	3401250	3402316	ZtRRes_00994	ZtRRes_00994	ZtRRes_00994	ZtRRes_00994	ZtRRes_00994	ZtRRes_00994	ZtRRes_00994	ZtRRes_00994	ZtRRes_00994	ZtRRes_00994	ZtRRes_00994	ZtRRes_00994	ZtRRes_00994	ZtRRes_00994	ZtRRes_00994	0	NoPA	No PA	No PA
chr_1	ZTRRes_00995	3405254	3405632	ZtRRes_00995	ZtRRes_00995	ZtRRes_00995	ZtRRes_00995	ZtRRes_00995	ZtRRes_00995	ZtRRes_00995	ZtRRes_00995	ZtRRes_00995	ZtRRes_00995	ZtRRes_00995	ZtRRes_00995	ZtRRes_00995	ZtRRes_00995	ZtRRes_00995	0	NoPA	No PA	No PA
chr_1	ZTRRes_00996	3413826	3414515	ZtRRes_00996	ZtRRes_00996	ZtRRes_00996	ZtRRes_00996	ZtRRes_00996	ZtRRes_00996	ZtRRes_00996	ZtRRes_00996	ZtRRes_00996	ZtRRes_00996	ZtRRes_00996	ZtRRes_00996	ZtRRes_00996	#N/A	0	0	NoPA	No PA	No PA
chr_1	ZTRRes_00997	3415768	3416248	ZtRRes_00997	ZtRRes_00997	ZtRRes_00997	ZtRRes_00997	ZtRRes_00997	ZtRRes_00997	ZtRRes_00997	ZtRRes_00997	ZtRRes_00997	ZtRRes_00997	ZtRRes_00997	ZtRRes_00997	ZtRRes_00997	#N/A	0	0	NoPA	No PA	No PA
chr_1	ZTRRes_00998	3418955	3423243	ZtRRes_00998	ZtRRes_00998	ZtRRes_00998	ZtRRes_00998	ZtRRes_00998	ZtRRes_00998	ZtRRes_00998	ZtRRes_00998	ZtRRes_00998	ZtRRes_00998	ZtRRes_00998	ZtRRes_00998	ZtRRes_00998	#N/A	0	0	NoPA	No PA	No PA
chr_1	ZTRRes_00999	3425287	3430976	ZtRRes_00999	ZtRRes_00999	ZtRRes_00999	ZtRRes_00999	ZtRRes_00999	ZtRRes_00999	ZtRRes_00999	ZtRRes_00999	ZtRRes_00999	ZtRRes_00999	ZtRRes_00999	ZtRRes_00999	ZtRRes_00999	#N/A	0	0	NoPA	No PA	No PA
chr_1	ZTRRes_01000	3431752	3432211	ZtRRes_01000	ZtRRes_01000	ZtRRes_01000	ZtRRes_01000	ZtRRes_01000	ZtRRes_01000	ZtRRes_01000	ZtRRes_01000	ZtRRes_01000	ZtRRes_01000	ZtRRes_01000	ZtRRes_01000	ZtRRes_01000	#N/A	0	0	NoPA	No PA	No PA
chr_1	ZTRRes_01001	3436277	3437269	ZtRRes_01001	ZtRRes_01001	ZtRRes_01001	ZtRRes_01001	ZtRRes_01001	ZtRRes_01001	ZtRRes_01001	ZtRRes_01001	ZtRRes_01001	ZtRRes_01001	ZtRRes_01001	ZtRRes_01001	ZtRRes_01001	#N/A	0	0	NoPA	No PA	No PA
chr_1	ZTRRes_01002	3438151	3439492	ZtRRes_01002	ZtRRes_01002	ZtRRes_01002	ZtRRes_01002	ZtRRes_01002	ZtRRes_01002	ZtRRes_01002	ZtRRes_01002	ZtRRes_01002	ZtRRes_01002	ZtRRes_01002	ZtRRes_01002	ZtRRes_01002	#N/A	0	0	NoPA	No PA	No PA
chr_1	ZTRRes_01003	3439612	3439938	ZtRRes_01003	ZtRRes_01003	ZtRRes_01003	ZtRRes_01003	ZtRRes_01003	ZtRRes_01003	ZtRRes_01003	ZtRRes_01003	ZtRRes_01003	ZtRRes_01003	ZtRRes_01003	ZtRRes_01003	ZtRRes_01003	#N/A	0	0	NoPA	No PA	No PA
chr_1	ZTRRes_01004	3440636	3443428	ZtRRes_01004	ZtRRes_01004	ZtRRes_01004	ZtRRes_01004	0	ZtRRes_01004	0	ZtRRes_01004	ZtRRes_01004	0	ZtRRes_01004	ZtRRes_01004	ZtRRes_01004	ZtRRes_01004	ZtRRes_01004	3	PA	Secreted PA	2 or more
chr_1	ZTRRes_01005	3443653	3444943	ZtRRes_01005	ZtRRes_01005	ZtRRes_01005	ZtRRes_01005	ZtRRes_01005	ZtRRes_01005	ZtRRes_01005	ZtRRes_01005	ZtRRes_01005	ZtRRes_01005	ZtRRes_01005	ZtRRes_01005	ZtRRes_01005	#N/A	0	0	NoPA	No PA	No PA
chr_1	ZTRRes_01006	3445122	3446032	ZtRRes_01006	ZtRRes_01006	ZtRRes_01006	ZtRRes_01006	ZtRRes_01006	ZtRRes_01006	ZtRRes_01006	ZtRRes_01006	ZtRRes_01006	ZtRRes_01006	ZtRRes_01006	ZtRRes_01006	ZtRRes_01006	#N/A	0	0	NoPA	No PA	No PA
chr_1	ZTRRes_01007	3448285	3451317	ZtRRes_01007	ZtRRes_01007	ZtRRes_01007	ZtRRes_01007	ZtRRes_01007	ZtRRes_01007	ZtRRes_01007	ZtRRes_01007	ZtRRes_01007	ZtRRes_01007	ZtRRes_01007	ZtRRes_01007	ZtRRes_01007	#N/A	0	0	NoPA	No PA	No PA
chr_1	ZTRRes_01008	3451851	3457504	ZtRRes_01008	ZtRRes_01008	ZtRRes_01008	ZtRRes_01008	ZtRRes_01008	ZtRRes_01008	ZtRRes_01008	ZtRRes_01008	ZtRRes_01008	ZtRRes_01008	ZtRRes_01008	ZtRRes_01008	ZtRRes_01008	#N/A	0	0	NoPA	No PA	No PA
chr_1	ZTRRes_01009	3458107	3461124	ZtRRes_01009	ZtRRes_01009	ZtRRes_01009	ZtRRes_01009	ZtRRes_01009	ZtRRes_01009	ZtRRes_01009	ZtRRes_01009	ZtRRes_01009	ZtRRes_01009	ZtRRes_01009	ZtRRes_01009	ZtRRes_01009	#N/A	0	0	NoPA	No PA	No PA
chr_1	ZTRRes_01010	3463323	3464537	ZtRRes_01010	ZtRRes_01010	ZtRRes_01010	ZtRRes_01010	ZtRRes_01010	ZtRRes_01010	ZtRRes_01010	ZtRRes_01010	ZtRRes_01010	ZtRRes_01010	ZtRRes_01010	ZtRRes_01010	ZtRRes_01010	#N/A	0	0	NoPA	No PA	No PA
chr_1	ZTRRes_01011	3464736	3465692	ZtRRes_01011	ZtRRes_01011	ZtRRes_01011	ZtRRes_01011	ZtRRes_01011	ZtRRes_01011	ZtRRes_01011	ZtRRes_01011	ZtRRes_01011	ZtRRes_01011	ZtRRes_01011	ZtRRes_01011	ZtRRes_01011	#N/A	0	0	NoPA	No PA	No PA
chr_1	ZTRRes_01012	3470047	3471287	ZtRRes_01012	ZtRRes_01012	ZtRRes_01012	ZtRRes_01012	ZtRRes_01012	ZtRRes_01012	ZtRRes_01012	ZtRRes_01012	ZtRRes_01012	ZtRRes_01012	ZtRRes_01012	ZtRRes_01012	ZtRRes_01012	#N/A	0	0	NoPA	No PA	No PA
chr_1	ZTRRes_01013	3471722	3473287	ZtRRes_01013	ZtRRes_01013	ZtRRes_01013	ZtRRes_01013	ZtRRes_01013	ZtRRes_01013	ZtRRes_01013	ZtRRes_01013	ZtRRes_01013	ZtRRes_01013	ZtRRes_01013	ZtRRes_01013	ZtRRes_01013	#N/A	0	0	NoPA	No PA	No PA
chr_1	ZTRRes_01014	3473540	3475654	ZtRRes_01014	ZtRRes_01014	ZtRRes_01014	ZtRRes_01014	ZtRRes_01014	ZtRRes_01014	ZtRRes_01014	ZtRRes_01014	ZtRRes_01014	ZtRRes_01014	ZtRRes_01014	ZtRRes_01014	ZtRRes_01014	#N/A	0	0	NoPA	No PA	No PA
chr_1	ZTRRes_01015	3476185	3477527	ZtRRes_01015	ZtRRes_01015	ZtRRes_01015	ZtRRes_01015	ZtRRes_01015	ZtRRes_01015	ZtRRes_01015	ZtRRes_01015	ZtRRes_01015	ZtRRes_01015	ZtRRes_01015	ZtRRes_01015	ZtRRes_01015	#N/A	0	0	NoPA	No PA	No PA
chr_1	ZTRRes_01016	3478337	3482291	ZtRRes_01016	ZtRRes_01016	ZtRRes_01016	ZtRRes_01016	ZtRRes_01016	ZtRRes_01016	ZtRRes_01016	ZtRRes_01016	ZtRRes_01016	ZtRRes_01016	ZtRRes_01016	ZtRRes_01016	ZtRRes_01016	#N/A	0	0	NoPA	No PA	No PA
chr_1	ZTRRes_01017	3482966	3484191	ZtRRes_01017	ZtRRes_01017	ZtRRes_01017	ZtRRes_01017	ZtRRes_01017	ZtRRes_01017	ZtRRes_01017	ZtRRes_01017	ZtRRes_01017	ZtRRes_01017	ZtRRes_01017	ZtRRes_01017	ZtRRes_01017	#N/A	0	0	NoPA	No PA	No PA
chr_1	ZTRRes_01018	3484414	3485068	ZtRRes_01018	ZtRRes_01018	ZtRRes_01018	ZtRRes_01018	ZtRRes_01018	ZtRRes_01018	ZtRRes_01018	ZtRRes_01018	ZtRRes_01018	ZtRRes_01018	ZtRRes_01018	ZtRRes_01018	ZtRRes_01018	#N/A	0	0	NoPA	No PA	No PA
chr_1	ZTRRes_01019	3485508	3487245	ZtRRes_01019	ZtRRes_01019	ZtRRes_01019	ZtRRes_01019	ZtRRes_01019	ZtRRes_01019	ZtRRes_01019	ZtRRes_01019	ZtRRes_01019	ZtRRes_01019	ZtRRes_01019	ZtRRes_01019	ZtRRes_01019	#N/A	0	0	NoPA	No PA	No PA
chr_1	ZTRRes_01020	3487732	3488809	ZtRRes_01020	ZtRRes_01020	ZtRRes_01020	ZtRRes_01020	ZtRRes_01020	ZtRRes_01020	ZtRRes_01020	ZtRRes_01020	ZtRRes_01020	ZtRRes_01020	ZtRRes_01020	ZtRRes_01020	ZtRRes_01020	#N/A	0	0	NoPA	No PA	No PA
chr_1	ZTRRes_01021	3489074	3492878	ZtRRes_01021	ZtRRes_01021	ZtRRes_01021	ZtRRes_01021	ZtRRes_01021	ZtRRes_01021	ZtRRes_01021	ZtRRes_01021	ZtRRes_01021	ZtRRes_01021	ZtRRes_01021	ZtRRes_01021	ZtRRes_01021	#N/A	0	0	NoPA	No PA	No PA
chr_1	ZTRRes_01022	3493533	3495680	ZtRRes_01022	0	ZtRRes_01022	ZtRRes_01022	ZtRRes_01022	ZtRRes_01022	ZtRRes_01022	ZtRRes_01022	ZtRRes_01022	ZtRRes_01022	ZtRRes_01022	ZtRRes_01022	ZtRRes_01022	#N/A	0	1	PA	Non-secreted PA	1
chr_1	ZTRRes_01023	3496586	3497011	ZtRRes_01023	ZtRRes_01023	ZtRRes_01023	ZtRRes_01023	ZtRRes_01023	ZtRRes_01023	ZtRRes_01023	ZtRRes_01023	ZtRRes_01023	ZtRRes_01023	ZtRRes_01023	ZtRRes_01023	ZtRRes_01023	#N/A	0	0	NoPA	No PA	No PA
chr_1	ZTRRes_01024	3497470	3499767	ZtRRes_01024	ZtRRes_01024	ZtRRes_01024	ZtRRes_01024	ZtRRes_01024	ZtRRes_01024	ZtRRes_01024	ZtRRes_01024	ZtRRes_01024	ZtRRes_01024	ZtRRes_01024	ZtRRes_01024	ZtRRes_01024	#N/A	0	0	NoPA	No PA	No PA
chr_1	ZTRRes_01025	3500041	3500850	ZtRRes_01025	ZtRRes_01025	ZtRRes_01025	ZtRRes_01025	ZtRRes_01025	ZtRRes_01025	ZtRRes_01025	ZtRRes_01025	ZtRRes_01025	ZtRRes_01025	0	ZtRRes_01025	ZtRRes_01025	#N/A	0	1	PA	Non-secreted PA	1
chr_1	ZTRRes_01026	3502175	3503059	ZtRRes_01026	ZtRRes_01026	ZtRRes_01026	ZtRRes_01026	ZtRRes_01026	ZtRRes_01026	ZtRRes_01026	ZtRRes_01026	ZtRRes_01026	ZtRRes_01026	ZtRRes_01026	ZtRRes_01026	ZtRRes_01026	#N/A	0	0	NoPA	No PA	No PA
chr_1	ZTRRes_01027	3504252	3507168	ZtRRes_01027	ZtRRes_01027	ZtRRes_01027	ZtRRes_01027	ZtRRes_01027	ZtRRes_01027	ZtRRes_01027	ZtRRes_01027	ZtRRes_01027	ZtRRes_01027	ZtRRes_01027	ZtRRes_01027	ZtRRes_01027	#N/A	0	0	NoPA	No PA	No PA
chr_1	ZTRRes_01028	3507977	3510106	ZtRRes_01028	ZtRRes_01028	ZtRRes_01028	ZtRRes_01028	ZtRRes_01028	ZtRRes_01028	ZtRRes_01028	ZtRRes_01028	ZtRRes_01028	ZtRRes_01028	ZtRRes_01028	ZtRRes_01028	ZtRRes_01028	#N/A	0	0	NoPA	No PA	No PA
chr_1	ZTRRes_01029	3512953	3515355	ZtRRes_01029	ZtRRes_01029	ZtRRes_01029	ZtRRes_01029	ZtRRes_01029	ZtRRes_01029	ZtRRes_01029	ZtRRes_01029	ZtRRes_01029	ZtRRes_01029	ZtRRes_01029	ZtRRes_01029	ZtRRes_01029	#N/A	0	0	NoPA	No PA	No PA
chr_1	ZTRRes_01030	3517234	3517998	ZtRRes_01030	ZtRRes_01030	ZtRRes_01030	ZtRRes_01030	ZtRRes_01030	ZtRRes_01030	ZtRRes_01030	ZtRRes_01030	ZtRRes_01030	ZtRRes_01030	ZtRRes_01030	ZtRRes_01030	ZtRRes_01030	#N/A	0	0	NoPA	No PA	No PA
chr_1	ZTRRes_01031	3518416	3520164	ZtRRes_01031	ZtRRes_01031	ZtRRes_01031	ZtRRes_01031	ZtRRes_01031	ZtRRes_01031	ZtRRes_01031	ZtRRes_01031	ZtRRes_01031	ZtRRes_01031	ZtRRes_01031	ZtRRes_01031	ZtRRes_01031	#N/A	0	0	NoPA	No PA	No PA
chr_1	ZTRRes_01032	3521267	3521862	ZtRRes_01032	ZtRRes_01032	ZtRRes_01032	ZtRRes_01032	ZtRRes_01032	ZtRRes_01032	ZtRRes_01032	ZtRRes_01032	ZtRRes_01032	ZtRRes_01032	ZtRRes_01032	ZtRRes_01032	ZtRRes_01032	#N/A	0	0	NoPA	No PA	No PA
chr_1	ZTRRes_01033	3522475	3523268	ZtRRes_01033	ZtRRes_01033	ZtRRes_01033	ZtRRes_01033	ZtRRes_01033	ZtRRes_01033	ZtRRes_01033	ZtRRes_01033	ZtRRes_01033	ZtRRes_01033	ZtRRes_01033	ZtRRes_01033	ZtRRes_01033	#N/A	0	0	NoPA	No PA	No PA
chr_1	ZTRRes_01034	3523826	3525184	ZtRRes_01034	ZtRRes_01034	ZtRRes_01034	ZtRRes_01034	ZtRRes_01034	ZtRRes_01034	ZtRRes_01034	ZtRRes_01034	ZtRRes_01034	ZtRRes_01034	ZtRRes_01034	ZtRRes_01034	ZtRRes_01034	#N/A	0	0	NoPA	No PA	No PA
chr_1	ZTRRes_01035	3525844	3526637	ZtRRes_01035	ZtRRes_01035	ZtRRes_01035	ZtRRes_01035	ZtRRes_01035	ZtRRes_01035	ZtRRes_01035	ZtRRes_01035	ZtRRes_01035	ZtRRes_01035	ZtRRes_01035	ZtRRes_01035	ZtRRes_01035	#N/A	0	0	NoPA	No PA	No PA
chr_1	ZTRRes_01036	3526948	3527677	ZtRRes_01036	ZtRRes_01036	ZtRRes_01036	ZtRRes_01036	ZtRRes_01036	ZtRRes_01036	ZtRRes_01036	ZtRRes_01036	ZtRRes_01036	ZtRRes_01036	ZtRRes_01036	ZtRRes_01036	ZtRRes_01036	#N/A	0	0	NoPA	No PA	No PA
chr_1	ZTRRes_01037	3528040	3529410	ZtRRes_01037	ZtRRes_01037	ZtRRes_01037	ZtRRes_01037	ZtRRes_01037	ZtRRes_01037	ZtRRes_01037	ZtRRes_01037	ZtRRes_01037	ZtRRes_01037	ZtRRes_01037	ZtRRes_01037	ZtRRes_01037	#N/A	0	0	NoPA	No PA	No PA
chr_1	ZTRRes_01038	3530669	3535837	ZtRRes_01038	ZtRRes_01038	ZtRRes_01038	ZtRRes_01038	ZtRRes_01038	ZtRRes_01038	ZtRRes_01038	ZtRRes_01038	ZtRRes_01038	ZtRRes_01038	ZtRRes_01038	ZtRRes_01038	ZtRRes_01038	#N/A	0	0	NoPA	No PA	No PA
chr_1	ZTRRes_01039	3537258	3540674	ZtRRes_01039	ZtRRes_01039	ZtRRes_01039	ZtRRes_01039	ZtRRes_01039	ZtRRes_01039	ZtRRes_01039	ZtRRes_01039	ZtRRes_01039	ZtRRes_01039	ZtRRes_01039	ZtRRes_01039	ZtRRes_01039	#N/A	0	0	NoPA	No PA	No PA
chr_1	ZTRRes_01040	3541433	3542074	ZtRRes_01040	ZtRRes_01040	ZtRRes_01040	ZtRRes_01040	ZtRRes_01040	ZtRRes_01040	ZtRRes_01040	ZtRRes_01040	ZtRRes_01040	ZtRRes_01040	ZtRRes_01040	ZtRRes_01040	ZtRRes_01040	#N/A	0	0	NoPA	No PA	No PA
chr_1	ZTRRes_01041	3542786	3543421	ZtRRes_01041	ZtRRes_01041	ZtRRes_01041	ZtRRes_01041	ZtRRes_01041	ZtRRes_01041	ZtRRes_01041	ZtRRes_01041	ZtRRes_01041	ZtRRes_01041	ZtRRes_01041	ZtRRes_01041	ZtRRes_01041	#N/A	0	0	NoPA	No PA	No PA
chr_1	ZTRRes_01042	3543513	3544131	ZtRRes_01042	ZtRRes_01042	ZtRRes_01042	ZtRRes_01042	ZtRRes_01042	ZtRRes_01042	ZtRRes_01042	ZtRRes_01042	ZtRRes_01042	ZtRRes_01042	ZtRRes_01042	ZtRRes_01042	ZtRRes_01042	#N/A	0	0	NoPA	No PA	No PA
chr_1	ZTRRes_01043	3544562	3545650	ZtRRes_01043	ZtRRes_01043	ZtRRes_01043	ZtRRes_01043	ZtRRes_01043	ZtRRes_01043	ZtRRes_01043	ZtRRes_01043	ZtRRes_01043	ZtRRes_01043	ZtRRes_01043	ZtRRes_01043	ZtRRes_01043	#N/A	0	0	NoPA	No PA	No PA
chr_1	ZTRRes_01044	3546074	3546581	ZtRRes_01044	ZtRRes_01044	ZtRRes_01044	ZtRRes_01044	ZtRRes_01044	ZtRRes_01044	ZtRRes_01044	ZtRRes_01044	ZtRRes_01044	ZtRRes_01044	ZtRRes_01044	ZtRRes_01044	ZtRRes_01044	ZtRRes_01044	ZtRRes_01044	0	NoPA	No PA	No PA
chr_1	ZTRRes_01045	3547428	3549727	ZtRRes_01045	ZtRRes_01045	ZtRRes_01045	ZtRRes_01045	ZtRRes_01045	ZtRRes_01045	ZtRRes_01045	ZtRRes_01045	ZtRRes_01045	ZtRRes_01045	ZtRRes_01045	ZtRRes_01045	ZtRRes_01045	#N/A	0	0	NoPA	No PA	No PA
chr_1	ZTRRes_01046	3549946	3556154	0	ZtRRes_01046	0	0	0	0	0	0	0	0	0	0	0	#N/A	0	12	PA	Non-secreted PA	1
chr_1	ZTRRes_01047	3561249	3564174	ZtRRes_01047	ZtRRes_01047	ZtRRes_01047	ZtRRes_01047	ZtRRes_01047	ZtRRes_01047	ZtRRes_01047	ZtRRes_01047	ZtRRes_01047	ZtRRes_01047	ZtRRes_01047	ZtRRes_01047	ZtRRes_01047	#N/A	0	0	NoPA	No PA	No PA
chr_1	ZTRRes_01048	3565090	3565871	ZtRRes_01048	ZtRRes_01048	ZtRRes_01048	ZtRRes_01048	ZtRRes_01048	ZtRRes_01048	ZtRRes_01048	ZtRRes_01048	ZtRRes_01048	ZtRRes_01048	ZtRRes_01048	ZtRRes_01048	ZtRRes_01048	#N/A	0	0	NoPA	No PA	No PA
chr_1	ZTRRes_01049	3568047	3568901	ZtRRes_01049	ZtRRes_01049	ZtRRes_01049	ZtRRes_01049	ZtRRes_01049	ZtRRes_01049	ZtRRes_01049	ZtRRes_01049	ZtRRes_01049	ZtRRes_01049	ZtRRes_01049	ZtRRes_01049	ZtRRes_01049	#N/A	0	0	NoPA	No PA	No PA
chr_1	ZTRRes_01050	3570838	3572261	ZtRRes_01050	ZtRRes_01050	ZtRRes_01050	ZtRRes_01050	ZtRRes_01050	ZtRRes_01050	ZtRRes_01050	ZtRRes_01050	ZtRRes_01050	ZtRRes_01050	ZtRRes_01050	ZtRRes_01050	ZtRRes_01050	#N/A	0	0	NoPA	No PA	No PA
chr_1	ZTRRes_01051	3572379	3577971	ZtRRes_01051	ZtRRes_01051	ZtRRes_01051	ZtRRes_01051	ZtRRes_01051	ZtRRes_01051	ZtRRes_01051	ZtRRes_01051	ZtRRes_01051	ZtRRes_01051	ZtRRes_01051	ZtRRes_01051	ZtRRes_01051	#N/A	0	0	NoPA	No PA	No PA
chr_1	ZTRRes_01052	3577753	3578055	ZtRRes_01052	ZtRRes_01052	ZtRRes_01052	ZtRRes_01052	ZtRRes_01052	ZtRRes_01052	ZtRRes_01052	ZtRRes_01052	ZtRRes_01052	ZtRRes_01052	ZtRRes_01052	ZtRRes_01052	ZtRRes_01052	#N/A	0	0	NoPA	No PA	No PA
chr_1	ZTRRes_01053	3579418	3580806	ZtRRes_01053	ZtRRes_01053	ZtRRes_01053	ZtRRes_01053	ZtRRes_01053	ZtRRes_01053	ZtRRes_01053	ZtRRes_01053	ZtRRes_01053	ZtRRes_01053	ZtRRes_01053	ZtRRes_01053	ZtRRes_01053	#N/A	0	0	NoPA	No PA	No PA
chr_1	ZTRRes_01054	3588116	3590251	ZtRRes_01054	ZtRRes_01054	ZtRRes_01054	ZtRRes_01054	ZtRRes_01054	ZtRRes_01054	ZtRRes_01054	ZtRRes_01054	ZtRRes_01054	ZtRRes_01054	ZtRRes_01054	ZtRRes_01054	ZtRRes_01054	#N/A	0	0	NoPA	No PA	No PA
chr_1	ZTRRes_01055	3590489	3592440	ZtRRes_01055	ZtRRes_01055	ZtRRes_01055	ZtRRes_01055	ZtRRes_01055	ZtRRes_01055	ZtRRes_01055	ZtRRes_01055	ZtRRes_01055	ZtRRes_01055	ZtRRes_01055	ZtRRes_01055	ZtRRes_01055	#N/A	0	0	NoPA	No PA	No PA
chr_1	ZTRRes_01056	3595255	3598409	ZtRRes_01056	ZtRRes_01056	ZtRRes_01056	ZtRRes_01056	ZtRRes_01056	ZtRRes_01056	ZtRRes_01056	ZtRRes_01056	ZtRRes_01056	ZtRRes_01056	ZtRRes_01056	ZtRRes_01056	ZtRRes_01056	#N/A	0	0	NoPA	No PA	No PA
chr_1	ZTRRes_01057	3601275	3604703	ZtRRes_01057	ZtRRes_01057	ZtRRes_01057	ZtRRes_01057	ZtRRes_01057	ZtRRes_01057	ZtRRes_01057	ZtRRes_01057	ZtRRes_01057	ZtRRes_01057	ZtRRes_01057	ZtRRes_01057	ZtRRes_01057	#N/A	0	0	NoPA	No PA	No PA
chr_1	ZTRRes_01058	3604922	3606865	ZtRRes_01058	ZtRRes_01058	ZtRRes_01058	ZtRRes_01058	ZtRRes_01058	ZtRRes_01058	ZtRRes_01058	ZtRRes_01058	ZtRRes_01058	ZtRRes_01058	ZtRRes_01058	ZtRRes_01058	ZtRRes_01058	#N/A	0	0	NoPA	No PA	No PA
chr_1	ZTRRes_01059	3609365	3611587	ZtRRes_01059	ZtRRes_01059	ZtRRes_01059	ZtRRes_01059	ZtRRes_01059	ZtRRes_01059	ZtRRes_01059	ZtRRes_01059	ZtRRes_01059	ZtRRes_01059	ZtRRes_01059	ZtRRes_01059	ZtRRes_01059	#N/A	0	0	NoPA	No PA	No PA
chr_1	ZTRRes_01060	3612296	3612976	ZtRRes_01060	ZtRRes_01060	ZtRRes_01060	ZtRRes_01060	ZtRRes_01060	ZtRRes_01060	ZtRRes_01060	ZtRRes_01060	ZtRRes_01060	ZtRRes_01060	ZtRRes_01060	ZtRRes_01060	ZtRRes_01060	#N/A	0	0	NoPA	No PA	No PA
chr_1	ZTRRes_01061	3615307	3616242	ZtRRes_01061	ZtRRes_01061	ZtRRes_01061	ZtRRes_01061	ZtRRes_01061	ZtRRes_01061	ZtRRes_01061	ZtRRes_01061	ZtRRes_01061	ZtRRes_01061	ZtRRes_01061	ZtRRes_01061	ZtRRes_01061	#N/A	0	0	NoPA	No PA	No PA
chr_1	ZTRRes_01062	3618939	3624291	ZtRRes_01062	ZtRRes_01062	ZtRRes_01062	ZtRRes_01062	ZtRRes_01062	ZtRRes_01062	ZtRRes_01062	ZtRRes_01062	ZtRRes_01062	ZtRRes_01062	ZtRRes_01062	ZtRRes_01062	ZtRRes_01062	#N/A	0	0	NoPA	No PA	No PA
chr_1	ZTRRes_01063	3625728	3629153	ZtRRes_01063	ZtRRes_01063	ZtRRes_01063	ZtRRes_01063	ZtRRes_01063	ZtRRes_01063	ZtRRes_01063	ZtRRes_01063	ZtRRes_01063	ZtRRes_01063	ZtRRes_01063	ZtRRes_01063	ZtRRes_01063	#N/A	0	0	NoPA	No PA	No PA
chr_1	ZTRRes_01064	3629684	3630317	ZtRRes_01064	ZtRRes_01064	ZtRRes_01064	ZtRRes_01064	ZtRRes_01064	ZtRRes_01064	ZtRRes_01064	ZtRRes_01064	ZtRRes_01064	ZtRRes_01064	ZtRRes_01064	ZtRRes_01064	ZtRRes_01064	#N/A	0	0	NoPA	No PA	No PA
chr_1	ZTRRes_01065	3630961	3631662	ZtRRes_01065	ZtRRes_01065	ZtRRes_01065	ZtRRes_01065	ZtRRes_01065	ZtRRes_01065	ZtRRes_01065	ZtRRes_01065	ZtRRes_01065	ZtRRes_01065	ZtRRes_01065	ZtRRes_01065	ZtRRes_01065	#N/A	0	0	NoPA	No PA	No PA
chr_1	ZTRRes_01066	3632417	3633130	ZtRRes_01066	ZtRRes_01066	ZtRRes_01066	ZtRRes_01066	ZtRRes_01066	ZtRRes_01066	ZtRRes_01066	ZtRRes_01066	ZtRRes_01066	ZtRRes_01066	ZtRRes_01066	ZtRRes_01066	ZtRRes_01066	#N/A	0	0	NoPA	No PA	No PA
chr_1	ZTRRes_01067	3633174	3634867	ZtRRes_01067	ZtRRes_01067	ZtRRes_01067	ZtRRes_01067	ZtRRes_01067	ZtRRes_01067	ZtRRes_01067	ZtRRes_01067	ZtRRes_01067	ZtRRes_01067	ZtRRes_01067	ZtRRes_01067	ZtRRes_01067	#N/A	0	0	NoPA	No PA	No PA
chr_1	ZTRRes_01068	3642629	3643389	ZtRRes_01068	ZtRRes_01068	ZtRRes_01068	ZtRRes_01068	ZtRRes_01068	ZtRRes_01068	ZtRRes_01068	ZtRRes_01068	ZtRRes_01068	ZtRRes_01068	ZtRRes_01068	ZtRRes_01068	ZtRRes_01068	#N/A	0	0	NoPA	No PA	No PA
chr_1	ZTRRes_01069	3646213	3649803	ZtRRes_01069	ZtRRes_01069	ZtRRes_01069	ZtRRes_01069	ZtRRes_01069	ZtRRes_01069	ZtRRes_01069	ZtRRes_01069	ZtRRes_01069	ZtRRes_01069	ZtRRes_01069	ZtRRes_01069	ZtRRes_01069	#N/A	0	0	NoPA	No PA	No PA
chr_1	ZTRRes_01070	3650356	3651030	ZtRRes_01070	ZtRRes_01070	ZtRRes_01070	ZtRRes_01070	ZtRRes_01070	ZtRRes_01070	ZtRRes_01070	ZtRRes_01070	ZtRRes_01070	ZtRRes_01070	ZtRRes_01070	ZtRRes_01070	ZtRRes_01070	ZtRRes_01070	ZtRRes_01070	0	NoPA	No PA	No PA
chr_1	ZTRRes_01071	3652365	3653027	ZtRRes_01071	ZtRRes_01071	ZtRRes_01071	ZtRRes_01071	ZtRRes_01071	ZtRRes_01071	ZtRRes_01071	ZtRRes_01071	ZtRRes_01071	ZtRRes_01071	ZtRRes_01071	ZtRRes_01071	ZtRRes_01071	ZtRRes_01071	ZtRRes_01071	0	NoPA	No PA	No PA
chr_1	ZTRRes_01072	3654009	3654397	ZtRRes_01072	ZtRRes_01072	ZtRRes_01072	ZtRRes_01072	ZtRRes_01072	ZtRRes_01072	ZtRRes_01072	ZtRRes_01072	ZtRRes_01072	ZtRRes_01072	ZtRRes_01072	ZtRRes_01072	ZtRRes_01072	#N/A	0	0	NoPA	No PA	No PA
chr_1	ZTRRes_01073	3655152	3658403	ZtRRes_01073	ZtRRes_01073	ZtRRes_01073	ZtRRes_01073	ZtRRes_01073	ZtRRes_01073	ZtRRes_01073	ZtRRes_01073	ZtRRes_01073	ZtRRes_01073	ZtRRes_01073	ZtRRes_01073	ZtRRes_01073	#N/A	0	0	NoPA	No PA	No PA
chr_1	ZTRRes_01074	3659753	3661876	ZtRRes_01074	ZtRRes_01074	ZtRRes_01074	ZtRRes_01074	ZtRRes_01074	ZtRRes_01074	ZtRRes_01074	ZtRRes_01074	ZtRRes_01074	ZtRRes_01074	ZtRRes_01074	ZtRRes_01074	ZtRRes_01074	#N/A	0	0	NoPA	No PA	No PA
chr_1	ZTRRes_01075	3662172	3663164	ZtRRes_01075	ZtRRes_01075	ZtRRes_01075	ZtRRes_01075	ZtRRes_01075	ZtRRes_01075	ZtRRes_01075	ZtRRes_01075	ZtRRes_01075	ZtRRes_01075	ZtRRes_01075	ZtRRes_01075	ZtRRes_01075	#N/A	0	0	NoPA	No PA	No PA
chr_1	ZTRRes_01076	3664054	3664988	ZtRRes_01076	ZtRRes_01076	ZtRRes_01076	ZtRRes_01076	ZtRRes_01076	ZtRRes_01076	ZtRRes_01076	ZtRRes_01076	ZtRRes_01076	ZtRRes_01076	ZtRRes_01076	ZtRRes_01076	ZtRRes_01076	#N/A	0	0	NoPA	No PA	No PA
chr_1	ZTRRes_01077	3665176	3666049	ZtRRes_01077	ZtRRes_01077	ZtRRes_01077	ZtRRes_01077	ZtRRes_01077	ZtRRes_01077	ZtRRes_01077	ZtRRes_01077	ZtRRes_01077	ZtRRes_01077	ZtRRes_01077	ZtRRes_01077	ZtRRes_01077	#N/A	0	0	NoPA	No PA	No PA
chr_1	ZTRRes_01078	3667054	3668334	ZtRRes_01078	ZtRRes_01078	ZtRRes_01078	ZtRRes_01078	ZtRRes_01078	ZtRRes_01078	ZtRRes_01078	ZtRRes_01078	ZtRRes_01078	ZtRRes_01078	ZtRRes_01078	ZtRRes_01078	ZtRRes_01078	#N/A	0	0	NoPA	No PA	No PA
chr_1	ZTRRes_01079	3668607	3670280	ZtRRes_01079	ZtRRes_01079	ZtRRes_01079	ZtRRes_01079	ZtRRes_01079	ZtRRes_01079	ZtRRes_01079	ZtRRes_01079	ZtRRes_01079	ZtRRes_01079	ZtRRes_01079	ZtRRes_01079	ZtRRes_01079	#N/A	0	0	NoPA	No PA	No PA
chr_1	ZTRRes_01080	3670722	3672124	ZtRRes_01080	ZtRRes_01080	ZtRRes_01080	ZtRRes_01080	ZtRRes_01080	ZtRRes_01080	ZtRRes_01080	ZtRRes_01080	ZtRRes_01080	ZtRRes_01080	ZtRRes_01080	ZtRRes_01080	ZtRRes_01080	#N/A	0	0	NoPA	No PA	No PA
chr_1	ZTRRes_01081	3679988	3680979	ZtRRes_01081	ZtRRes_01081	ZtRRes_01081	ZtRRes_01081	ZtRRes_01081	ZtRRes_01081	ZtRRes_01081	ZtRRes_01081	ZtRRes_01081	ZtRRes_01081	ZtRRes_01081	ZtRRes_01081	ZtRRes_01081	#N/A	0	0	NoPA	No PA	No PA
chr_1	ZTRRes_01082	3681741	3683677	ZtRRes_01082	ZtRRes_01082	ZtRRes_01082	ZtRRes_01082	ZtRRes_01082	ZtRRes_01082	ZtRRes_01082	ZtRRes_01082	ZtRRes_01082	ZtRRes_01082	ZtRRes_01082	ZtRRes_01082	ZtRRes_01082	#N/A	0	0	NoPA	No PA	No PA
chr_1	ZTRRes_01083	3684413	3685903	ZtRRes_01083	ZtRRes_01083	ZtRRes_01083	ZtRRes_01083	ZtRRes_01083	ZtRRes_01083	ZtRRes_01083	ZtRRes_01083	ZtRRes_01083	ZtRRes_01083	ZtRRes_01083	ZtRRes_01083	ZtRRes_01083	#N/A	0	0	NoPA	No PA	No PA
chr_1	ZTRRes_01084	3685929	3687683	ZtRRes_01084	ZtRRes_01084	ZtRRes_01084	ZtRRes_01084	ZtRRes_01084	ZtRRes_01084	ZtRRes_01084	ZtRRes_01084	ZtRRes_01084	ZtRRes_01084	ZtRRes_01084	ZtRRes_01084	ZtRRes_01084	#N/A	0	0	NoPA	No PA	No PA
chr_1	ZTRRes_01085	3688396	3689355	ZtRRes_01085	ZtRRes_01085	ZtRRes_01085	ZtRRes_01085	ZtRRes_01085	ZtRRes_01085	ZtRRes_01085	ZtRRes_01085	ZtRRes_01085	ZtRRes_01085	ZtRRes_01085	ZtRRes_01085	ZtRRes_01085	#N/A	0	0	NoPA	No PA	No PA
chr_1	ZTRRes_01086	3689821	3690831	ZtRRes_01086	ZtRRes_01086	ZtRRes_01086	ZtRRes_01086	ZtRRes_01086	ZtRRes_01086	ZtRRes_01086	ZtRRes_01086	ZtRRes_01086	ZtRRes_01086	ZtRRes_01086	ZtRRes_01086	ZtRRes_01086	#N/A	0	0	NoPA	No PA	No PA
chr_1	ZTRRes_01087	3691226	3693348	ZtRRes_01087	ZtRRes_01087	ZtRRes_01087	ZtRRes_01087	ZtRRes_01087	ZtRRes_01087	ZtRRes_01087	ZtRRes_01087	ZtRRes_01087	ZtRRes_01087	ZtRRes_01087	ZtRRes_01087	ZtRRes_01087	#N/A	0	0	NoPA	No PA	No PA
chr_1	ZTRRes_01088	3694803	3699258	ZtRRes_01088	ZtRRes_01088	ZtRRes_01088	ZtRRes_01088	ZtRRes_01088	ZtRRes_01088	ZtRRes_01088	ZtRRes_01088	ZtRRes_01088	ZtRRes_01088	ZtRRes_01088	ZtRRes_01088	ZtRRes_01088	#N/A	0	0	NoPA	No PA	No PA
chr_1	ZTRRes_01089	3700298	3702582	ZtRRes_01089	ZtRRes_01089	ZtRRes_01089	ZtRRes_01089	ZtRRes_01089	ZtRRes_01089	ZtRRes_01089	ZtRRes_01089	ZtRRes_01089	ZtRRes_01089	ZtRRes_01089	ZtRRes_01089	ZtRRes_01089	#N/A	0	0	NoPA	No PA	No PA
chr_1	ZTRRes_01090	3703244	3706649	0	ZtRRes_01090	0	ZtRRes_01090	ZtRRes_01090	ZtRRes_01090	ZtRRes_01090	ZtRRes_01090	ZtRRes_01090	ZtRRes_01090	ZtRRes_01090	ZtRRes_01090	ZtRRes_01090	#N/A	0	2	PA	Non-secreted PA	2 or more
chr_1	ZTRRes_01091	3706708	3707813	ZtRRes_01091	ZtRRes_01091	ZtRRes_01091	ZtRRes_01091	ZtRRes_01091	ZtRRes_01091	ZtRRes_01091	ZtRRes_01091	ZtRRes_01091	ZtRRes_01091	ZtRRes_01091	ZtRRes_01091	ZtRRes_01091	#N/A	0	0	NoPA	No PA	No PA
chr_1	ZTRRes_01092	3708598	3709296	ZtRRes_01092	ZtRRes_01092	ZtRRes_01092	ZtRRes_01092	ZtRRes_01092	ZtRRes_01092	ZtRRes_01092	ZtRRes_01092	ZtRRes_01092	ZtRRes_01092	ZtRRes_01092	ZtRRes_01092	ZtRRes_01092	#N/A	0	0	NoPA	No PA	No PA
chr_1	ZTRRes_01093	3709375	3709905	ZtRRes_01093	ZtRRes_01093	ZtRRes_01093	ZtRRes_01093	ZtRRes_01093	ZtRRes_01093	ZtRRes_01093	ZtRRes_01093	ZtRRes_01093	ZtRRes_01093	ZtRRes_01093	ZtRRes_01093	ZtRRes_01093	#N/A	0	0	NoPA	No PA	No PA
chr_1	ZTRRes_01094	3712742	3715498	ZtRRes_01094	ZtRRes_01094	ZtRRes_01094	ZtRRes_01094	ZtRRes_01094	ZtRRes_01094	ZtRRes_01094	ZtRRes_01094	ZtRRes_01094	ZtRRes_01094	ZtRRes_01094	ZtRRes_01094	ZtRRes_01094	#N/A	0	0	NoPA	No PA	No PA
chr_1	ZTRRes_01095	3718949	3723263	ZtRRes_01095	ZtRRes_01095	ZtRRes_01095	ZtRRes_01095	ZtRRes_01095	ZtRRes_01095	ZtRRes_01095	ZtRRes_01095	ZtRRes_01095	ZtRRes_01095	ZtRRes_01095	ZtRRes_01095	ZtRRes_01095	ZtRRes_01095	ZtRRes_01095	0	NoPA	No PA	No PA
chr_1	ZTRRes_01096	3723760	3727759	ZtRRes_01096	ZtRRes_01096	ZtRRes_01096	ZtRRes_01096	ZtRRes_01096	ZtRRes_01096	ZtRRes_01096	ZtRRes_01096	ZtRRes_01096	ZtRRes_01096	ZtRRes_01096	ZtRRes_01096	ZtRRes_01096	ZtRRes_01096	ZtRRes_01096	0	NoPA	No PA	No PA
chr_1	ZTRRes_01097	3725021	3725452	ZtRRes_01097	ZtRRes_01097	ZtRRes_01097	ZtRRes_01097	ZtRRes_01097	ZtRRes_01097	ZtRRes_01097	ZtRRes_01097	ZtRRes_01097	ZtRRes_01097	ZtRRes_01097	ZtRRes_01097	ZtRRes_01097	#N/A	0	0	NoPA	No PA	No PA
chr_1	ZTRRes_01098	3728305	3730299	ZtRRes_01098	ZtRRes_01098	ZtRRes_01098	ZtRRes_01098	ZtRRes_01098	ZtRRes_01098	ZtRRes_01098	ZtRRes_01098	ZtRRes_01098	ZtRRes_01098	ZtRRes_01098	ZtRRes_01098	ZtRRes_01098	#N/A	0	0	NoPA	No PA	No PA
chr_1	ZTRRes_01099	3730618	3731259	ZtRRes_01099	ZtRRes_01099	ZtRRes_01099	ZtRRes_01099	ZtRRes_01099	ZtRRes_01099	ZtRRes_01099	ZtRRes_01099	ZtRRes_01099	ZtRRes_01099	ZtRRes_01099	ZtRRes_01099	ZtRRes_01099	#N/A	0	0	NoPA	No PA	No PA
chr_1	ZTRRes_01100	3732649	3733806	ZtRRes_01100	ZtRRes_01100	ZtRRes_01100	ZtRRes_01100	ZtRRes_01100	ZtRRes_01100	ZtRRes_01100	ZtRRes_01100	ZtRRes_01100	ZtRRes_01100	ZtRRes_01100	ZtRRes_01100	ZtRRes_01100	#N/A	0	0	NoPA	No PA	No PA
chr_1	ZTRRes_01101	3734076	3736811	ZtRRes_01101	ZtRRes_01101	0	0	ZtRRes_01101	0	0	ZtRRes_01101	ZtRRes_01101	0	0	ZtRRes_01101	ZtRRes_01101	#N/A	0	6	PA	Non-secreted PA	2 or more
chr_1	ZTRRes_01102	3737362	3738165	ZtRRes_01102	ZtRRes_01102	ZtRRes_01102	ZtRRes_01102	ZtRRes_01102	ZtRRes_01102	ZtRRes_01102	ZtRRes_01102	ZtRRes_01102	ZtRRes_01102	ZtRRes_01102	ZtRRes_01102	ZtRRes_01102	#N/A	0	0	NoPA	No PA	No PA
chr_1	ZTRRes_01103	3738276	3739492	ZtRRes_01103	ZtRRes_01103	ZtRRes_01103	ZtRRes_01103	ZtRRes_01103	ZtRRes_01103	ZtRRes_01103	ZtRRes_01103	ZtRRes_01103	ZtRRes_01103	ZtRRes_01103	ZtRRes_01103	ZtRRes_01103	#N/A	0	0	NoPA	No PA	No PA
chr_1	ZTRRes_01104	3740329	3741006	ZtRRes_01104	ZtRRes_01104	ZtRRes_01104	ZtRRes_01104	ZtRRes_01104	ZtRRes_01104	ZtRRes_01104	ZtRRes_01104	ZtRRes_01104	ZtRRes_01104	ZtRRes_01104	ZtRRes_01104	ZtRRes_01104	#N/A	0	0	NoPA	No PA	No PA
chr_1	ZTRRes_01105	3742081	3744750	ZtRRes_01105	ZtRRes_01105	ZtRRes_01105	ZtRRes_01105	ZtRRes_01105	ZtRRes_01105	ZtRRes_01105	ZtRRes_01105	ZtRRes_01105	ZtRRes_01105	ZtRRes_01105	ZtRRes_01105	ZtRRes_01105	#N/A	0	0	NoPA	No PA	No PA
chr_1	ZTRRes_01106	3745481	3747355	ZtRRes_01106	ZtRRes_01106	ZtRRes_01106	ZtRRes_01106	0	ZtRRes_01106	ZtRRes_01106	ZtRRes_01106	ZtRRes_01106	ZtRRes_01106	ZtRRes_01106	ZtRRes_01106	ZtRRes_01106	#N/A	0	1	PA	Non-secreted PA	1
chr_1	ZTRRes_01107	3747667	3750401	ZtRRes_01107	ZtRRes_01107	ZtRRes_01107	ZtRRes_01107	ZtRRes_01107	ZtRRes_01107	ZtRRes_01107	ZtRRes_01107	ZtRRes_01107	ZtRRes_01107	ZtRRes_01107	ZtRRes_01107	ZtRRes_01107	#N/A	0	0	NoPA	No PA	No PA
chr_1	ZTRRes_01108	3751279	3753003	ZtRRes_01108	ZtRRes_01108	ZtRRes_01108	ZtRRes_01108	ZtRRes_01108	ZtRRes_01108	ZtRRes_01108	ZtRRes_01108	ZtRRes_01108	ZtRRes_01108	ZtRRes_01108	ZtRRes_01108	ZtRRes_01108	#N/A	0	0	NoPA	No PA	No PA
chr_1	ZTRRes_01109	3753329	3755569	ZtRRes_01109	ZtRRes_01109	ZtRRes_01109	ZtRRes_01109	ZtRRes_01109	ZtRRes_01109	ZtRRes_01109	ZtRRes_01109	ZtRRes_01109	ZtRRes_01109	ZtRRes_01109	ZtRRes_01109	ZtRRes_01109	#N/A	0	0	NoPA	No PA	No PA
chr_1	ZTRRes_01110	3779127	3779715	ZtRRes_01110	ZtRRes_01110	ZtRRes_01110	ZtRRes_01110	ZtRRes_01110	ZtRRes_01110	ZtRRes_01110	ZtRRes_01110	ZtRRes_01110	ZtRRes_01110	ZtRRes_01110	ZtRRes_01110	ZtRRes_01110	#N/A	0	0	NoPA	No PA	No PA
chr_1	ZTRRes_01111	3783267	3783668	ZtRRes_01111	ZtRRes_01111	ZtRRes_01111	ZtRRes_01111	ZtRRes_01111	ZtRRes_01111	ZtRRes_01111	ZtRRes_01111	ZtRRes_01111	ZtRRes_01111	ZtRRes_01111	ZtRRes_01111	ZtRRes_01111	#N/A	0	0	NoPA	No PA	No PA
chr_1	ZTRRes_01112	3784739	3788014	ZtRRes_01112	ZtRRes_01112	ZtRRes_01112	ZtRRes_01112	ZtRRes_01112	ZtRRes_01112	ZtRRes_01112	ZtRRes_01112	ZtRRes_01112	ZtRRes_01112	ZtRRes_01112	ZtRRes_01112	ZtRRes_01112	#N/A	0	0	NoPA	No PA	No PA
chr_1	ZTRRes_01113	3789056	3792325	ZtRRes_01113	ZtRRes_01113	ZtRRes_01113	ZtRRes_01113	ZtRRes_01113	ZtRRes_01113	ZtRRes_01113	ZtRRes_01113	ZtRRes_01113	ZtRRes_01113	ZtRRes_01113	ZtRRes_01113	ZtRRes_01113	#N/A	0	0	NoPA	No PA	No PA
chr_1	ZTRRes_01114	3792813	3793210	ZtRRes_01114	ZtRRes_01114	ZtRRes_01114	ZtRRes_01114	ZtRRes_01114	ZtRRes_01114	ZtRRes_01114	ZtRRes_01114	ZtRRes_01114	ZtRRes_01114	ZtRRes_01114	ZtRRes_01114	ZtRRes_01114	#N/A	0	0	NoPA	No PA	No PA
chr_1	ZTRRes_01115	3793470	3794234	ZtRRes_01115	ZtRRes_01115	ZtRRes_01115	ZtRRes_01115	ZtRRes_01115	ZtRRes_01115	ZtRRes_01115	ZtRRes_01115	ZtRRes_01115	ZtRRes_01115	ZtRRes_01115	ZtRRes_01115	ZtRRes_01115	#N/A	0	0	NoPA	No PA	No PA
chr_1	ZTRRes_01116	3794685	3795407	0	0	0	0	ZtRRes_01116	ZtRRes_01116	ZtRRes_01116	0	0	ZtRRes_01116	0	0	0	ZtRRes_01116	ZtRRes_01116	9	PA	Secreted PA	2 or more
chr_1	ZTRRes_01117	3796398	3798262	ZtRRes_01117	ZtRRes_01117	ZtRRes_01117	ZtRRes_01117	ZtRRes_01117	ZtRRes_01117	ZtRRes_01117	ZtRRes_01117	ZtRRes_01117	ZtRRes_01117	ZtRRes_01117	ZtRRes_01117	ZtRRes_01117	#N/A	0	0	NoPA	No PA	No PA
chr_1	ZTRRes_01118	3799468	3805510	ZtRRes_01118	ZtRRes_01118	ZtRRes_01118	ZtRRes_01118	ZtRRes_01118	ZtRRes_01118	ZtRRes_01118	ZtRRes_01118	ZtRRes_01118	ZtRRes_01118	ZtRRes_01118	ZtRRes_01118	ZtRRes_01118	#N/A	0	0	NoPA	No PA	No PA
chr_1	ZTRRes_01119	3805684	3811693	ZtRRes_01119	ZtRRes_01119	ZtRRes_01119	ZtRRes_01119	ZtRRes_01119	ZtRRes_01119	ZtRRes_01119	ZtRRes_01119	ZtRRes_01119	ZtRRes_01119	ZtRRes_01119	ZtRRes_01119	ZtRRes_01119	#N/A	0	0	NoPA	No PA	No PA
chr_1	ZTRRes_01120	3812580	3815951	ZtRRes_01120	ZtRRes_01120	ZtRRes_01120	ZtRRes_01120	ZtRRes_01120	ZtRRes_01120	ZtRRes_01120	ZtRRes_01120	ZtRRes_01120	ZtRRes_01120	ZtRRes_01120	ZtRRes_01120	ZtRRes_01120	#N/A	0	0	NoPA	No PA	No PA
chr_1	ZTRRes_01121	3816588	3818177	ZtRRes_01121	ZtRRes_01121	ZtRRes_01121	ZtRRes_01121	ZtRRes_01121	ZtRRes_01121	ZtRRes_01121	ZtRRes_01121	ZtRRes_01121	ZtRRes_01121	ZtRRes_01121	ZtRRes_01121	ZtRRes_01121	#N/A	0	0	NoPA	No PA	No PA
chr_1	ZTRRes_01122	3818799	3820029	ZtRRes_01122	ZtRRes_01122	ZtRRes_01122	ZtRRes_01122	ZtRRes_01122	ZtRRes_01122	ZtRRes_01122	ZtRRes_01122	ZtRRes_01122	ZtRRes_01122	ZtRRes_01122	ZtRRes_01122	ZtRRes_01122	#N/A	0	0	NoPA	No PA	No PA
chr_1	ZTRRes_01123	3821935	3823318	ZtRRes_01123	ZtRRes_01123	ZtRRes_01123	ZtRRes_01123	ZtRRes_01123	ZtRRes_01123	ZtRRes_01123	ZtRRes_01123	ZtRRes_01123	ZtRRes_01123	ZtRRes_01123	ZtRRes_01123	ZtRRes_01123	#N/A	0	0	NoPA	No PA	No PA
chr_1	ZTRRes_01124	3825339	3826316	ZtRRes_01124	ZtRRes_01124	ZtRRes_01124	ZtRRes_01124	ZtRRes_01124	ZtRRes_01124	ZtRRes_01124	ZtRRes_01124	ZtRRes_01124	ZtRRes_01124	ZtRRes_01124	ZtRRes_01124	ZtRRes_01124	#N/A	0	0	NoPA	No PA	No PA
chr_1	ZTRRes_01125	3826931	3829704	ZtRRes_01125	ZtRRes_01125	ZtRRes_01125	ZtRRes_01125	ZtRRes_01125	ZtRRes_01125	ZtRRes_01125	ZtRRes_01125	ZtRRes_01125	ZtRRes_01125	ZtRRes_01125	ZtRRes_01125	ZtRRes_01125	#N/A	0	0	NoPA	No PA	No PA
chr_1	ZTRRes_01126	3830405	3831196	ZtRRes_01126	ZtRRes_01126	ZtRRes_01126	ZtRRes_01126	ZtRRes_01126	ZtRRes_01126	ZtRRes_01126	ZtRRes_01126	ZtRRes_01126	ZtRRes_01126	ZtRRes_01126	ZtRRes_01126	ZtRRes_01126	#N/A	0	0	NoPA	No PA	No PA
chr_1	ZTRRes_01127	3831799	3837569	ZtRRes_01127	ZtRRes_01127	ZtRRes_01127	ZtRRes_01127	ZtRRes_01127	ZtRRes_01127	ZtRRes_01127	ZtRRes_01127	ZtRRes_01127	ZtRRes_01127	ZtRRes_01127	ZtRRes_01127	ZtRRes_01127	#N/A	0	0	NoPA	No PA	No PA
chr_1	ZTRRes_01128	3837904	3839492	ZtRRes_01128	ZtRRes_01128	ZtRRes_01128	ZtRRes_01128	ZtRRes_01128	ZtRRes_01128	ZtRRes_01128	ZtRRes_01128	ZtRRes_01128	ZtRRes_01128	ZtRRes_01128	ZtRRes_01128	ZtRRes_01128	#N/A	0	0	NoPA	No PA	No PA
chr_1	ZTRRes_01129	3839581	3840506	ZtRRes_01129	ZtRRes_01129	ZtRRes_01129	ZtRRes_01129	ZtRRes_01129	ZtRRes_01129	ZtRRes_01129	ZtRRes_01129	ZtRRes_01129	ZtRRes_01129	ZtRRes_01129	ZtRRes_01129	ZtRRes_01129	ZtRRes_01129	ZtRRes_01129	0	NoPA	No PA	No PA
chr_1	ZTRRes_01130	3840795	3843189	ZtRRes_01130	ZtRRes_01130	ZtRRes_01130	0	ZtRRes_01130	ZtRRes_01130	ZtRRes_01130	ZtRRes_01130	ZtRRes_01130	ZtRRes_01130	ZtRRes_01130	ZtRRes_01130	ZtRRes_01130	#N/A	0	1	PA	Non-secreted PA	1
chr_1	ZTRRes_01131	3854441	3857621	0	0	0	0	ZtRRes_01131	ZtRRes_01131	ZtRRes_01131	0	0	ZtRRes_01131	0	0	0	#N/A	0	9	PA	Non-secreted PA	2 or more
chr_1	ZTRRes_01132	3858650	3859188	ZtRRes_01132	ZtRRes_01132	ZtRRes_01132	ZtRRes_01132	ZtRRes_01132	ZtRRes_01132	ZtRRes_01132	ZtRRes_01132	ZtRRes_01132	ZtRRes_01132	ZtRRes_01132	ZtRRes_01132	ZtRRes_01132	ZtRRes_01132	ZtRRes_01132	0	NoPA	No PA	No PA
chr_1	ZTRRes_01133	3859854	3860702	ZtRRes_01133	ZtRRes_01133	ZtRRes_01133	ZtRRes_01133	ZtRRes_01133	ZtRRes_01133	ZtRRes_01133	ZtRRes_01133	ZtRRes_01133	ZtRRes_01133	ZtRRes_01133	ZtRRes_01133	ZtRRes_01133	#N/A	0	0	NoPA	No PA	No PA
chr_1	ZTRRes_01134	3861310	3862197	ZtRRes_01134	ZtRRes_01134	ZtRRes_01134	ZtRRes_01134	ZtRRes_01134	ZtRRes_01134	ZtRRes_01134	ZtRRes_01134	ZtRRes_01134	ZtRRes_01134	ZtRRes_01134	ZtRRes_01134	ZtRRes_01134	#N/A	0	0	NoPA	No PA	No PA
chr_1	ZTRRes_01135	3862554	3865832	ZtRRes_01135	ZtRRes_01135	ZtRRes_01135	ZtRRes_01135	ZtRRes_01135	ZtRRes_01135	ZtRRes_01135	ZtRRes_01135	ZtRRes_01135	ZtRRes_01135	ZtRRes_01135	ZtRRes_01135	ZtRRes_01135	#N/A	0	0	NoPA	No PA	No PA
chr_1	ZTRRes_01136	3866515	3868158	ZtRRes_01136	ZtRRes_01136	ZtRRes_01136	ZtRRes_01136	ZtRRes_01136	ZtRRes_01136	ZtRRes_01136	ZtRRes_01136	ZtRRes_01136	ZtRRes_01136	ZtRRes_01136	ZtRRes_01136	ZtRRes_01136	#N/A	0	0	NoPA	No PA	No PA
chr_1	ZTRRes_01137	3868361	3868799	ZtRRes_01137	ZtRRes_01137	ZtRRes_01137	ZtRRes_01137	ZtRRes_01137	ZtRRes_01137	ZtRRes_01137	ZtRRes_01137	ZtRRes_01137	ZtRRes_01137	ZtRRes_01137	ZtRRes_01137	ZtRRes_01137	#N/A	0	0	NoPA	No PA	No PA
chr_1	ZTRRes_01138	3869138	3869521	ZtRRes_01138	ZtRRes_01138	ZtRRes_01138	ZtRRes_01138	ZtRRes_01138	ZtRRes_01138	ZtRRes_01138	ZtRRes_01138	ZtRRes_01138	ZtRRes_01138	ZtRRes_01138	ZtRRes_01138	ZtRRes_01138	#N/A	0	0	NoPA	No PA	No PA
chr_1	ZTRRes_01139	3869616	3876503	ZtRRes_01139	ZtRRes_01139	ZtRRes_01139	ZtRRes_01139	ZtRRes_01139	ZtRRes_01139	ZtRRes_01139	ZtRRes_01139	ZtRRes_01139	ZtRRes_01139	ZtRRes_01139	ZtRRes_01139	ZtRRes_01139	#N/A	0	0	NoPA	No PA	No PA
chr_1	ZTRRes_01140	3877046	3880891	ZtRRes_01140	ZtRRes_01140	ZtRRes_01140	ZtRRes_01140	ZtRRes_01140	ZtRRes_01140	ZtRRes_01140	ZtRRes_01140	ZtRRes_01140	ZtRRes_01140	ZtRRes_01140	ZtRRes_01140	ZtRRes_01140	#N/A	0	0	NoPA	No PA	No PA
chr_1	ZTRRes_01141	3885225	3887272	ZtRRes_01141	ZtRRes_01141	ZtRRes_01141	ZtRRes_01141	ZtRRes_01141	ZtRRes_01141	ZtRRes_01141	ZtRRes_01141	ZtRRes_01141	ZtRRes_01141	ZtRRes_01141	ZtRRes_01141	ZtRRes_01141	#N/A	0	0	NoPA	No PA	No PA
chr_1	ZTRRes_01142	3897034	3901019	ZtRRes_01142	ZtRRes_01142	ZtRRes_01142	ZtRRes_01142	ZtRRes_01142	ZtRRes_01142	ZtRRes_01142	ZtRRes_01142	ZtRRes_01142	ZtRRes_01142	ZtRRes_01142	ZtRRes_01142	ZtRRes_01142	#N/A	0	0	NoPA	No PA	No PA
chr_1	ZTRRes_01143	3901338	3901798	ZtRRes_01143	ZtRRes_01143	ZtRRes_01143	ZtRRes_01143	ZtRRes_01143	ZtRRes_01143	ZtRRes_01143	ZtRRes_01143	ZtRRes_01143	ZtRRes_01143	ZtRRes_01143	ZtRRes_01143	ZtRRes_01143	#N/A	0	0	NoPA	No PA	No PA
chr_1	ZTRRes_01144	3902042	3902934	ZtRRes_01144	ZtRRes_01144	ZtRRes_01144	ZtRRes_01144	ZtRRes_01144	ZtRRes_01144	ZtRRes_01144	ZtRRes_01144	ZtRRes_01144	ZtRRes_01144	ZtRRes_01144	ZtRRes_01144	ZtRRes_01144	#N/A	0	0	NoPA	No PA	No PA
chr_1	ZTRRes_01145	3902971	3905039	ZtRRes_01145	ZtRRes_01145	ZtRRes_01145	ZtRRes_01145	ZtRRes_01145	ZtRRes_01145	ZtRRes_01145	ZtRRes_01145	ZtRRes_01145	ZtRRes_01145	ZtRRes_01145	ZtRRes_01145	ZtRRes_01145	#N/A	0	0	NoPA	No PA	No PA
chr_1	ZTRRes_01146	3905414	3906802	ZtRRes_01146	ZtRRes_01146	ZtRRes_01146	ZtRRes_01146	ZtRRes_01146	ZtRRes_01146	ZtRRes_01146	ZtRRes_01146	ZtRRes_01146	ZtRRes_01146	ZtRRes_01146	ZtRRes_01146	ZtRRes_01146	#N/A	0	0	NoPA	No PA	No PA
chr_1	ZTRRes_01147	3907116	3909410	ZtRRes_01147	ZtRRes_01147	ZtRRes_01147	ZtRRes_01147	ZtRRes_01147	ZtRRes_01147	ZtRRes_01147	ZtRRes_01147	ZtRRes_01147	ZtRRes_01147	ZtRRes_01147	ZtRRes_01147	ZtRRes_01147	#N/A	0	0	NoPA	No PA	No PA
chr_1	ZTRRes_01148	3912147	3914129	ZtRRes_01148	ZtRRes_01148	ZtRRes_01148	ZtRRes_01148	ZtRRes_01148	ZtRRes_01148	ZtRRes_01148	ZtRRes_01148	ZtRRes_01148	ZtRRes_01148	ZtRRes_01148	ZtRRes_01148	ZtRRes_01148	#N/A	0	0	NoPA	No PA	No PA
chr_1	ZTRRes_01149	3917812	3918347	0	0	0	0	0	0	0	0	0	0	0	0	0	#N/A	0	13	NoPA	No PA	No PA
chr_1	ZTRRes_01150	3918636	3919829	0	0	0	0	0	0	0	0	0	0	0	0	0	#N/A	0	13	NoPA	No PA	No PA
chr_1	ZTRRes_01151	3922532	3924812	0	0	0	0	0	0	0	0	0	0	0	0	0	#N/A	0	13	NoPA	No PA	No PA
chr_1	ZTRRes_01152	3927560	3930169	ZtRRes_01152	ZtRRes_01152	ZtRRes_01152	ZtRRes_01152	ZtRRes_01152	ZtRRes_01152	ZtRRes_01152	ZtRRes_01152	ZtRRes_01152	ZtRRes_01152	ZtRRes_01152	ZtRRes_01152	ZtRRes_01152	#N/A	0	0	NoPA	No PA	No PA
chr_1	ZTRRes_01153	3930645	3931404	ZtRRes_01153	ZtRRes_01153	ZtRRes_01153	ZtRRes_01153	ZtRRes_01153	ZtRRes_01153	ZtRRes_01153	ZtRRes_01153	ZtRRes_01153	ZtRRes_01153	ZtRRes_01153	ZtRRes_01153	ZtRRes_01153	#N/A	0	0	NoPA	No PA	No PA
chr_1	ZTRRes_01154	3931676	3932791	ZtRRes_01154	ZtRRes_01154	ZtRRes_01154	ZtRRes_01154	ZtRRes_01154	ZtRRes_01154	ZtRRes_01154	ZtRRes_01154	ZtRRes_01154	ZtRRes_01154	ZtRRes_01154	ZtRRes_01154	ZtRRes_01154	#N/A	0	0	NoPA	No PA	No PA
chr_1	ZTRRes_01155	3932842	3933801	ZtRRes_01155	ZtRRes_01155	ZtRRes_01155	ZtRRes_01155	ZtRRes_01155	ZtRRes_01155	ZtRRes_01155	ZtRRes_01155	ZtRRes_01155	ZtRRes_01155	ZtRRes_01155	ZtRRes_01155	ZtRRes_01155	#N/A	0	0	NoPA	No PA	No PA
chr_1	ZTRRes_01156	3934447	3935016	ZtRRes_01156	ZtRRes_01156	ZtRRes_01156	ZtRRes_01156	ZtRRes_01156	ZtRRes_01156	ZtRRes_01156	ZtRRes_01156	ZtRRes_01156	ZtRRes_01156	ZtRRes_01156	ZtRRes_01156	ZtRRes_01156	#N/A	0	0	NoPA	No PA	No PA
chr_1	ZTRRes_01157	3935363	3936458	ZtRRes_01157	ZtRRes_01157	ZtRRes_01157	ZtRRes_01157	ZtRRes_01157	ZtRRes_01157	ZtRRes_01157	ZtRRes_01157	ZtRRes_01157	ZtRRes_01157	ZtRRes_01157	ZtRRes_01157	ZtRRes_01157	#N/A	0	0	NoPA	No PA	No PA
chr_1	ZTRRes_01158	3944521	3946822	ZtRRes_01158	ZtRRes_01158	ZtRRes_01158	ZtRRes_01158	ZtRRes_01158	ZtRRes_01158	ZtRRes_01158	ZtRRes_01158	ZtRRes_01158	ZtRRes_01158	ZtRRes_01158	ZtRRes_01158	ZtRRes_01158	#N/A	0	0	NoPA	No PA	No PA
chr_1	ZTRRes_01159	3947048	3948472	ZtRRes_01159	ZtRRes_01159	ZtRRes_01159	ZtRRes_01159	ZtRRes_01159	ZtRRes_01159	ZtRRes_01159	ZtRRes_01159	ZtRRes_01159	ZtRRes_01159	ZtRRes_01159	ZtRRes_01159	ZtRRes_01159	#N/A	0	0	NoPA	No PA	No PA
chr_1	ZTRRes_01160	3948919	3956127	ZtRRes_01160	ZtRRes_01160	ZtRRes_01160	ZtRRes_01160	ZtRRes_01160	ZtRRes_01160	ZtRRes_01160	ZtRRes_01160	ZtRRes_01160	ZtRRes_01160	ZtRRes_01160	ZtRRes_01160	ZtRRes_01160	#N/A	0	0	NoPA	No PA	No PA
chr_1	ZTRRes_01161	3956228	3957913	ZtRRes_01161	ZtRRes_01161	ZtRRes_01161	ZtRRes_01161	ZtRRes_01161	ZtRRes_01161	ZtRRes_01161	ZtRRes_01161	ZtRRes_01161	ZtRRes_01161	ZtRRes_01161	ZtRRes_01161	ZtRRes_01161	#N/A	0	0	NoPA	No PA	No PA
chr_1	ZTRRes_01162	3959301	3960322	ZtRRes_01162	ZtRRes_01162	ZtRRes_01162	ZtRRes_01162	ZtRRes_01162	0	0	ZtRRes_01162	ZtRRes_01162	0	ZtRRes_01162	ZtRRes_01162	ZtRRes_01162	ZtRRes_01162	ZtRRes_01162	3	PA	Secreted PA	2 or more
chr_1	ZTRRes_01163	3960851	3961483	ZtRRes_01163	ZtRRes_01163	ZtRRes_01163	ZtRRes_01163	ZtRRes_01163	ZtRRes_01163	ZtRRes_01163	ZtRRes_01163	ZtRRes_01163	ZtRRes_01163	ZtRRes_01163	ZtRRes_01163	ZtRRes_01163	ZtRRes_01163	ZtRRes_01163	0	NoPA	No PA	No PA
chr_1	ZTRRes_01164	3963832	3969856	ZtRRes_01164	ZtRRes_01164	ZtRRes_01164	ZtRRes_01164	ZtRRes_01164	ZtRRes_01164	ZtRRes_01164	ZtRRes_01164	ZtRRes_01164	ZtRRes_01164	ZtRRes_01164	ZtRRes_01164	ZtRRes_01164	#N/A	0	0	NoPA	No PA	No PA
chr_1	ZTRRes_01165	3970616	3971320	ZtRRes_01165	ZtRRes_01165	ZtRRes_01165	ZtRRes_01165	ZtRRes_01165	ZtRRes_01165	ZtRRes_01165	ZtRRes_01165	ZtRRes_01165	ZtRRes_01165	ZtRRes_01165	ZtRRes_01165	ZtRRes_01165	ZtRRes_01165	ZtRRes_01165	0	NoPA	No PA	No PA
chr_1	ZTRRes_01166	3971917	3973343	ZtRRes_01166	ZtRRes_01166	ZtRRes_01166	ZtRRes_01166	ZtRRes_01166	ZtRRes_01166	ZtRRes_01166	ZtRRes_01166	ZtRRes_01166	ZtRRes_01166	ZtRRes_01166	ZtRRes_01166	ZtRRes_01166	#N/A	0	0	NoPA	No PA	No PA
chr_1	ZTRRes_01167	3980411	3982498	ZtRRes_01167	ZtRRes_01167	ZtRRes_01167	ZtRRes_01167	ZtRRes_01167	ZtRRes_01167	ZtRRes_01167	ZtRRes_01167	ZtRRes_01167	ZtRRes_01167	ZtRRes_01167	ZtRRes_01167	ZtRRes_01167	#N/A	0	0	NoPA	No PA	No PA
chr_1	ZTRRes_01168	3983382	3984554	ZtRRes_01168	ZtRRes_01168	ZtRRes_01168	ZtRRes_01168	ZtRRes_01168	ZtRRes_01168	ZtRRes_01168	ZtRRes_01168	ZtRRes_01168	ZtRRes_01168	ZtRRes_01168	ZtRRes_01168	ZtRRes_01168	#N/A	0	0	NoPA	No PA	No PA
chr_1	ZTRRes_01169	3984990	3986150	ZtRRes_01169	ZtRRes_01169	ZtRRes_01169	ZtRRes_01169	ZtRRes_01169	ZtRRes_01169	ZtRRes_01169	ZtRRes_01169	ZtRRes_01169	ZtRRes_01169	ZtRRes_01169	ZtRRes_01169	ZtRRes_01169	#N/A	0	0	NoPA	No PA	No PA
chr_1	ZTRRes_01170	3986378	3990600	ZtRRes_01170	ZtRRes_01170	ZtRRes_01170	ZtRRes_01170	ZtRRes_01170	ZtRRes_01170	ZtRRes_01170	ZtRRes_01170	ZtRRes_01170	ZtRRes_01170	ZtRRes_01170	ZtRRes_01170	ZtRRes_01170	#N/A	0	0	NoPA	No PA	No PA
chr_1	ZTRRes_01171	4005062	4006607	0	0	0	0	0	0	0	0	0	0	0	0	0	#N/A	0	13	NoPA	No PA	No PA
chr_1	ZTRRes_01172	4008318	4012529	0	0	0	0	0	0	0	0	0	0	0	0	0	#N/A	0	13	NoPA	No PA	No PA
chr_1	ZTRRes_01173	4013858	4016733	ZtRRes_01173	ZtRRes_01173	ZtRRes_01173	ZtRRes_01173	ZtRRes_01173	ZtRRes_01173	ZtRRes_01173	ZtRRes_01173	ZtRRes_01173	ZtRRes_01173	ZtRRes_01173	ZtRRes_01173	ZtRRes_01173	#N/A	0	0	NoPA	No PA	No PA
chr_1	ZTRRes_01174	4017312	4019690	ZtRRes_01174	ZtRRes_01174	ZtRRes_01174	ZtRRes_01174	ZtRRes_01174	ZtRRes_01174	ZtRRes_01174	ZtRRes_01174	ZtRRes_01174	ZtRRes_01174	ZtRRes_01174	ZtRRes_01174	ZtRRes_01174	#N/A	0	0	NoPA	No PA	No PA
chr_1	ZTRRes_01175	4021241	4024409	ZtRRes_01175	ZtRRes_01175	ZtRRes_01175	ZtRRes_01175	ZtRRes_01175	ZtRRes_01175	ZtRRes_01175	ZtRRes_01175	ZtRRes_01175	ZtRRes_01175	ZtRRes_01175	ZtRRes_01175	ZtRRes_01175	#N/A	0	0	NoPA	No PA	No PA
chr_1	ZTRRes_01176	4025307	4028091	ZtRRes_01176	ZtRRes_01176	ZtRRes_01176	ZtRRes_01176	ZtRRes_01176	ZtRRes_01176	ZtRRes_01176	ZtRRes_01176	ZtRRes_01176	ZtRRes_01176	ZtRRes_01176	ZtRRes_01176	ZtRRes_01176	#N/A	0	0	NoPA	No PA	No PA
chr_1	ZTRRes_01177	4030552	4034481	ZtRRes_01177	ZtRRes_01177	ZtRRes_01177	ZtRRes_01177	ZtRRes_01177	ZtRRes_01177	ZtRRes_01177	ZtRRes_01177	ZtRRes_01177	ZtRRes_01177	ZtRRes_01177	ZtRRes_01177	ZtRRes_01177	#N/A	0	0	NoPA	No PA	No PA
chr_1	ZTRRes_01178	4034919	4037700	ZtRRes_01178	ZtRRes_01178	ZtRRes_01178	ZtRRes_01178	ZtRRes_01178	ZtRRes_01178	ZtRRes_01178	ZtRRes_01178	ZtRRes_01178	ZtRRes_01178	ZtRRes_01178	ZtRRes_01178	ZtRRes_01178	#N/A	0	0	NoPA	No PA	No PA
chr_1	ZTRRes_01179	4039368	4042673	ZtRRes_01179	ZtRRes_01179	ZtRRes_01179	ZtRRes_01179	ZtRRes_01179	ZtRRes_01179	ZtRRes_01179	ZtRRes_01179	ZtRRes_01179	ZtRRes_01179	ZtRRes_01179	ZtRRes_01179	ZtRRes_01179	#N/A	0	0	NoPA	No PA	No PA
chr_1	ZTRRes_01180	4044809	4046918	ZtRRes_01180	ZtRRes_01180	ZtRRes_01180	ZtRRes_01180	ZtRRes_01180	ZtRRes_01180	ZtRRes_01180	ZtRRes_01180	ZtRRes_01180	ZtRRes_01180	ZtRRes_01180	ZtRRes_01180	ZtRRes_01180	#N/A	0	0	NoPA	No PA	No PA
chr_1	ZTRRes_01181	4047143	4048516	ZtRRes_01181	ZtRRes_01181	ZtRRes_01181	ZtRRes_01181	ZtRRes_01181	ZtRRes_01181	ZtRRes_01181	ZtRRes_01181	ZtRRes_01181	ZtRRes_01181	ZtRRes_01181	ZtRRes_01181	ZtRRes_01181	#N/A	0	0	NoPA	No PA	No PA
chr_1	ZTRRes_01182	4049088	4052259	ZtRRes_01182	ZtRRes_01182	ZtRRes_01182	ZtRRes_01182	ZtRRes_01182	ZtRRes_01182	ZtRRes_01182	ZtRRes_01182	ZtRRes_01182	ZtRRes_01182	ZtRRes_01182	ZtRRes_01182	ZtRRes_01182	#N/A	0	0	NoPA	No PA	No PA
chr_1	ZTRRes_01183	4053347	4053882	ZtRRes_01183	ZtRRes_01183	ZtRRes_01183	ZtRRes_01183	ZtRRes_01183	ZtRRes_01183	ZtRRes_01183	ZtRRes_01183	ZtRRes_01183	ZtRRes_01183	ZtRRes_01183	ZtRRes_01183	ZtRRes_01183	#N/A	0	0	NoPA	No PA	No PA
chr_1	ZTRRes_01184	4054617	4058637	ZtRRes_01184	ZtRRes_01184	ZtRRes_01184	ZtRRes_01184	ZtRRes_01184	ZtRRes_01184	ZtRRes_01184	0	ZtRRes_01184	ZtRRes_01184	0	ZtRRes_01184	ZtRRes_01184	#N/A	0	2	PA	Non-secreted PA	2 or more
chr_1	ZTRRes_01185	4058870	4059646	ZtRRes_01185	ZtRRes_01185	ZtRRes_01185	ZtRRes_01185	ZtRRes_01185	ZtRRes_01185	ZtRRes_01185	ZtRRes_01185	ZtRRes_01185	ZtRRes_01185	ZtRRes_01185	ZtRRes_01185	ZtRRes_01185	#N/A	0	0	NoPA	No PA	No PA
chr_1	ZTRRes_01186	4060018	4060548	ZtRRes_01186	ZtRRes_01186	ZtRRes_01186	ZtRRes_01186	ZtRRes_01186	ZtRRes_01186	ZtRRes_01186	ZtRRes_01186	ZtRRes_01186	ZtRRes_01186	ZtRRes_01186	ZtRRes_01186	ZtRRes_01186	#N/A	0	0	NoPA	No PA	No PA
chr_1	ZTRRes_01187	4060982	4064120	ZtRRes_01187	ZtRRes_01187	ZtRRes_01187	ZtRRes_01187	ZtRRes_01187	ZtRRes_01187	ZtRRes_01187	ZtRRes_01187	ZtRRes_01187	ZtRRes_01187	ZtRRes_01187	ZtRRes_01187	ZtRRes_01187	#N/A	0	0	NoPA	No PA	No PA
chr_1	ZTRRes_01188	4063566	4063984	ZtRRes_01188	ZtRRes_01188	ZtRRes_01188	ZtRRes_01188	ZtRRes_01188	ZtRRes_01188	ZtRRes_01188	ZtRRes_01188	ZtRRes_01188	ZtRRes_01188	ZtRRes_01188	ZtRRes_01188	ZtRRes_01188	#N/A	0	0	NoPA	No PA	No PA
chr_1	ZTRRes_01189	4070237	4072502	ZtRRes_01189	ZtRRes_01189	ZtRRes_01189	ZtRRes_01189	ZtRRes_01189	ZtRRes_01189	ZtRRes_01189	ZtRRes_01189	ZtRRes_01189	ZtRRes_01189	ZtRRes_01189	ZtRRes_01189	ZtRRes_01189	#N/A	0	0	NoPA	No PA	No PA
chr_1	ZTRRes_01190	4072714	4073400	ZtRRes_01190	ZtRRes_01190	ZtRRes_01190	ZtRRes_01190	ZtRRes_01190	ZtRRes_01190	ZtRRes_01190	ZtRRes_01190	ZtRRes_01190	ZtRRes_01190	ZtRRes_01190	ZtRRes_01190	ZtRRes_01190	#N/A	0	0	NoPA	No PA	No PA
chr_1	ZTRRes_01191	4073751	4074479	ZtRRes_01191	ZtRRes_01191	ZtRRes_01191	ZtRRes_01191	ZtRRes_01191	ZtRRes_01191	ZtRRes_01191	ZtRRes_01191	ZtRRes_01191	ZtRRes_01191	ZtRRes_01191	ZtRRes_01191	ZtRRes_01191	#N/A	0	0	NoPA	No PA	No PA
chr_1	ZTRRes_01192	4074705	4076825	ZtRRes_01192	ZtRRes_01192	ZtRRes_01192	ZtRRes_01192	ZtRRes_01192	ZtRRes_01192	ZtRRes_01192	ZtRRes_01192	ZtRRes_01192	ZtRRes_01192	ZtRRes_01192	ZtRRes_01192	ZtRRes_01192	#N/A	0	0	NoPA	No PA	No PA
chr_1	ZTRRes_01193	4077405	4077841	ZtRRes_01193	ZtRRes_01193	ZtRRes_01193	ZtRRes_01193	ZtRRes_01193	ZtRRes_01193	ZtRRes_01193	ZtRRes_01193	ZtRRes_01193	ZtRRes_01193	ZtRRes_01193	ZtRRes_01193	ZtRRes_01193	#N/A	0	0	NoPA	No PA	No PA
chr_1	ZTRRes_01194	4079947	4082329	ZtRRes_01194	ZtRRes_01194	ZtRRes_01194	ZtRRes_01194	ZtRRes_01194	ZtRRes_01194	ZtRRes_01194	ZtRRes_01194	ZtRRes_01194	ZtRRes_01194	ZtRRes_01194	ZtRRes_01194	ZtRRes_01194	#N/A	0	0	NoPA	No PA	No PA
chr_1	ZTRRes_01195	4082517	4086136	ZtRRes_01195	ZtRRes_01195	ZtRRes_01195	ZtRRes_01195	ZtRRes_01195	ZtRRes_01195	ZtRRes_01195	ZtRRes_01195	ZtRRes_01195	ZtRRes_01195	ZtRRes_01195	ZtRRes_01195	ZtRRes_01195	#N/A	0	0	NoPA	No PA	No PA
chr_1	ZTRRes_01196	4086466	4087310	ZtRRes_01196	ZtRRes_01196	ZtRRes_01196	ZtRRes_01196	ZtRRes_01196	ZtRRes_01196	ZtRRes_01196	ZtRRes_01196	ZtRRes_01196	ZtRRes_01196	ZtRRes_01196	ZtRRes_01196	ZtRRes_01196	#N/A	0	0	NoPA	No PA	No PA
chr_1	ZTRRes_01197	4088238	4090158	ZtRRes_01197	ZtRRes_01197	ZtRRes_01197	ZtRRes_01197	ZtRRes_01197	ZtRRes_01197	ZtRRes_01197	ZtRRes_01197	ZtRRes_01197	ZtRRes_01197	ZtRRes_01197	ZtRRes_01197	ZtRRes_01197	#N/A	0	0	NoPA	No PA	No PA
chr_1	ZTRRes_01198	4090294	4091079	ZtRRes_01198	ZtRRes_01198	ZtRRes_01198	ZtRRes_01198	ZtRRes_01198	ZtRRes_01198	ZtRRes_01198	ZtRRes_01198	ZtRRes_01198	ZtRRes_01198	ZtRRes_01198	ZtRRes_01198	ZtRRes_01198	#N/A	0	0	NoPA	No PA	No PA
chr_1	ZTRRes_01199	4095696	4096241	ZtRRes_01199	ZtRRes_01199	ZtRRes_01199	ZtRRes_01199	ZtRRes_01199	ZtRRes_01199	ZtRRes_01199	ZtRRes_01199	ZtRRes_01199	ZtRRes_01199	ZtRRes_01199	ZtRRes_01199	ZtRRes_01199	#N/A	0	0	NoPA	No PA	No PA
chr_1	ZTRRes_01200	4096312	4098062	ZtRRes_01200	ZtRRes_01200	ZtRRes_01200	ZtRRes_01200	ZtRRes_01200	ZtRRes_01200	ZtRRes_01200	ZtRRes_01200	ZtRRes_01200	ZtRRes_01200	ZtRRes_01200	ZtRRes_01200	ZtRRes_01200	#N/A	0	0	NoPA	No PA	No PA
chr_1	ZTRRes_01201	4100240	4101992	ZtRRes_01201	ZtRRes_01201	ZtRRes_01201	ZtRRes_01201	ZtRRes_01201	ZtRRes_01201	ZtRRes_01201	ZtRRes_01201	ZtRRes_01201	ZtRRes_01201	ZtRRes_01201	ZtRRes_01201	ZtRRes_01201	ZtRRes_01201	ZtRRes_01201	0	NoPA	No PA	No PA
chr_1	ZTRRes_01202	4104564	4106708	ZtRRes_01202	ZtRRes_01202	ZtRRes_01202	ZtRRes_01202	ZtRRes_01202	ZtRRes_01202	ZtRRes_01202	ZtRRes_01202	ZtRRes_01202	ZtRRes_01202	ZtRRes_01202	ZtRRes_01202	ZtRRes_01202	#N/A	0	0	NoPA	No PA	No PA
chr_1	ZTRRes_01203	4107389	4109230	ZtRRes_01203	ZtRRes_01203	ZtRRes_01203	ZtRRes_01203	ZtRRes_01203	ZtRRes_01203	ZtRRes_01203	ZtRRes_01203	ZtRRes_01203	ZtRRes_01203	ZtRRes_01203	ZtRRes_01203	ZtRRes_01203	#N/A	0	0	NoPA	No PA	No PA
chr_1	ZTRRes_01204	4109757	4111404	ZtRRes_01204	ZtRRes_01204	ZtRRes_01204	ZtRRes_01204	ZtRRes_01204	ZtRRes_01204	ZtRRes_01204	ZtRRes_01204	ZtRRes_01204	ZtRRes_01204	ZtRRes_01204	ZtRRes_01204	ZtRRes_01204	#N/A	0	0	NoPA	No PA	No PA
chr_1	ZTRRes_01205	4112270	4112689	ZtRRes_01205	ZtRRes_01205	ZtRRes_01205	ZtRRes_01205	ZtRRes_01205	ZtRRes_01205	ZtRRes_01205	ZtRRes_01205	ZtRRes_01205	ZtRRes_01205	ZtRRes_01205	ZtRRes_01205	ZtRRes_01205	#N/A	0	0	NoPA	No PA	No PA
chr_1	ZTRRes_01206	4113079	4114608	ZtRRes_01206	ZtRRes_01206	ZtRRes_01206	ZtRRes_01206	ZtRRes_01206	ZtRRes_01206	ZtRRes_01206	ZtRRes_01206	ZtRRes_01206	ZtRRes_01206	ZtRRes_01206	ZtRRes_01206	ZtRRes_01206	#N/A	0	0	NoPA	No PA	No PA
chr_1	ZTRRes_01207	4114672	4116948	ZtRRes_01207	ZtRRes_01207	ZtRRes_01207	ZtRRes_01207	ZtRRes_01207	ZtRRes_01207	ZtRRes_01207	ZtRRes_01207	ZtRRes_01207	ZtRRes_01207	ZtRRes_01207	ZtRRes_01207	ZtRRes_01207	#N/A	0	0	NoPA	No PA	No PA
chr_1	ZTRRes_01208	4117668	4121468	ZtRRes_01208	ZtRRes_01208	ZtRRes_01208	ZtRRes_01208	ZtRRes_01208	ZtRRes_01208	ZtRRes_01208	ZtRRes_01208	ZtRRes_01208	ZtRRes_01208	ZtRRes_01208	ZtRRes_01208	ZtRRes_01208	#N/A	0	0	NoPA	No PA	No PA
chr_1	ZTRRes_01209	4121818	4122373	ZtRRes_01209	ZtRRes_01209	ZtRRes_01209	ZtRRes_01209	ZtRRes_01209	ZtRRes_01209	ZtRRes_01209	ZtRRes_01209	ZtRRes_01209	ZtRRes_01209	ZtRRes_01209	ZtRRes_01209	ZtRRes_01209	#N/A	0	0	NoPA	No PA	No PA
chr_1	ZTRRes_01210	4122713	4126592	ZtRRes_01210	ZtRRes_01210	ZtRRes_01210	ZtRRes_01210	ZtRRes_01210	ZtRRes_01210	ZtRRes_01210	ZtRRes_01210	ZtRRes_01210	ZtRRes_01210	ZtRRes_01210	ZtRRes_01210	ZtRRes_01210	#N/A	0	0	NoPA	No PA	No PA
chr_1	ZTRRes_01211	4128719	4131580	ZtRRes_01211	ZtRRes_01211	ZtRRes_01211	ZtRRes_01211	ZtRRes_01211	ZtRRes_01211	ZtRRes_01211	ZtRRes_01211	ZtRRes_01211	ZtRRes_01211	ZtRRes_01211	ZtRRes_01211	ZtRRes_01211	#N/A	0	0	NoPA	No PA	No PA
chr_1	ZTRRes_01212	4131847	4133023	ZtRRes_01212	ZtRRes_01212	ZtRRes_01212	ZtRRes_01212	ZtRRes_01212	ZtRRes_01212	ZtRRes_01212	ZtRRes_01212	ZtRRes_01212	ZtRRes_01212	ZtRRes_01212	ZtRRes_01212	ZtRRes_01212	#N/A	0	0	NoPA	No PA	No PA
chr_1	ZTRRes_01213	4137018	4139588	ZtRRes_01213	ZtRRes_01213	ZtRRes_01213	ZtRRes_01213	ZtRRes_01213	ZtRRes_01213	ZtRRes_01213	ZtRRes_01213	ZtRRes_01213	ZtRRes_01213	ZtRRes_01213	ZtRRes_01213	ZtRRes_01213	#N/A	0	0	NoPA	No PA	No PA
chr_1	ZTRRes_01214	4140141	4141609	ZtRRes_01214	ZtRRes_01214	ZtRRes_01214	ZtRRes_01214	ZtRRes_01214	ZtRRes_01214	ZtRRes_01214	ZtRRes_01214	ZtRRes_01214	ZtRRes_01214	ZtRRes_01214	ZtRRes_01214	ZtRRes_01214	#N/A	0	0	NoPA	No PA	No PA
chr_1	ZTRRes_01215	4142807	4143796	ZtRRes_01215	ZtRRes_01215	ZtRRes_01215	ZtRRes_01215	ZtRRes_01215	ZtRRes_01215	ZtRRes_01215	ZtRRes_01215	ZtRRes_01215	ZtRRes_01215	ZtRRes_01215	ZtRRes_01215	ZtRRes_01215	#N/A	0	0	NoPA	No PA	No PA
chr_1	ZTRRes_01216	4144315	4146402	ZtRRes_01216	ZtRRes_01216	ZtRRes_01216	ZtRRes_01216	ZtRRes_01216	ZtRRes_01216	ZtRRes_01216	ZtRRes_01216	ZtRRes_01216	ZtRRes_01216	ZtRRes_01216	ZtRRes_01216	ZtRRes_01216	#N/A	0	0	NoPA	No PA	No PA
chr_1	ZTRRes_01217	4146897	4148508	ZtRRes_01217	ZtRRes_01217	ZtRRes_01217	ZtRRes_01217	ZtRRes_01217	ZtRRes_01217	ZtRRes_01217	ZtRRes_01217	ZtRRes_01217	ZtRRes_01217	ZtRRes_01217	ZtRRes_01217	ZtRRes_01217	#N/A	0	0	NoPA	No PA	No PA
chr_1	ZTRRes_01218	4151788	4157645	ZtRRes_01218	ZtRRes_01218	ZtRRes_01218	ZtRRes_01218	ZtRRes_01218	ZtRRes_01218	ZtRRes_01218	ZtRRes_01218	ZtRRes_01218	ZtRRes_01218	ZtRRes_01218	ZtRRes_01218	ZtRRes_01218	ZtRRes_01218	ZtRRes_01218	0	NoPA	No PA	No PA
chr_1	ZTRRes_01219	4158237	4160740	ZtRRes_01219	ZtRRes_01219	ZtRRes_01219	ZtRRes_01219	ZtRRes_01219	ZtRRes_01219	ZtRRes_01219	ZtRRes_01219	ZtRRes_01219	ZtRRes_01219	ZtRRes_01219	ZtRRes_01219	ZtRRes_01219	#N/A	0	0	NoPA	No PA	No PA
chr_1	ZTRRes_01220	4161655	4164825	ZtRRes_01220	ZtRRes_01220	ZtRRes_01220	ZtRRes_01220	ZtRRes_01220	ZtRRes_01220	ZtRRes_01220	ZtRRes_01220	ZtRRes_01220	ZtRRes_01220	ZtRRes_01220	ZtRRes_01220	ZtRRes_01220	#N/A	0	0	NoPA	No PA	No PA
chr_1	ZTRRes_01221	4165077	4166738	ZtRRes_01221	ZtRRes_01221	ZtRRes_01221	ZtRRes_01221	ZtRRes_01221	ZtRRes_01221	ZtRRes_01221	ZtRRes_01221	ZtRRes_01221	ZtRRes_01221	ZtRRes_01221	ZtRRes_01221	ZtRRes_01221	#N/A	0	0	NoPA	No PA	No PA
chr_1	ZTRRes_01222	4167273	4167630	ZtRRes_01222	ZtRRes_01222	ZtRRes_01222	ZtRRes_01222	ZtRRes_01222	ZtRRes_01222	ZtRRes_01222	ZtRRes_01222	ZtRRes_01222	ZtRRes_01222	ZtRRes_01222	ZtRRes_01222	ZtRRes_01222	ZtRRes_01222	ZtRRes_01222	0	NoPA	No PA	No PA
chr_1	ZTRRes_01223	4179887	4181194	ZtRRes_01223	ZtRRes_01223	ZtRRes_01223	ZtRRes_01223	ZtRRes_01223	ZtRRes_01223	ZtRRes_01223	ZtRRes_01223	ZtRRes_01223	ZtRRes_01223	ZtRRes_01223	ZtRRes_01223	ZtRRes_01223	ZtRRes_01223	ZtRRes_01223	0	NoPA	No PA	No PA
chr_1	ZTRRes_01224	4182209	4183420	ZtRRes_01224	ZtRRes_01224	ZtRRes_01224	ZtRRes_01224	ZtRRes_01224	ZtRRes_01224	ZtRRes_01224	ZtRRes_01224	ZtRRes_01224	ZtRRes_01224	ZtRRes_01224	ZtRRes_01224	ZtRRes_01224	#N/A	0	0	NoPA	No PA	No PA
chr_1	ZTRRes_01225	4184362	4184815	ZtRRes_01225	ZtRRes_01225	ZtRRes_01225	ZtRRes_01225	ZtRRes_01225	ZtRRes_01225	ZtRRes_01225	ZtRRes_01225	ZtRRes_01225	ZtRRes_01225	ZtRRes_01225	ZtRRes_01225	ZtRRes_01225	#N/A	0	0	NoPA	No PA	No PA
chr_1	ZTRRes_01226	4185331	4185826	ZtRRes_01226	ZtRRes_01226	ZtRRes_01226	ZtRRes_01226	ZtRRes_01226	ZtRRes_01226	ZtRRes_01226	ZtRRes_01226	ZtRRes_01226	ZtRRes_01226	ZtRRes_01226	ZtRRes_01226	ZtRRes_01226	#N/A	0	0	NoPA	No PA	No PA
chr_1	ZTRRes_01227	4186227	4188170	ZtRRes_01227	ZtRRes_01227	ZtRRes_01227	ZtRRes_01227	ZtRRes_01227	ZtRRes_01227	ZtRRes_01227	ZtRRes_01227	ZtRRes_01227	ZtRRes_01227	ZtRRes_01227	ZtRRes_01227	ZtRRes_01227	#N/A	0	0	NoPA	No PA	No PA
chr_1	ZTRRes_01228	4188955	4192981	ZtRRes_01228	ZtRRes_01228	ZtRRes_01228	ZtRRes_01228	ZtRRes_01228	ZtRRes_01228	ZtRRes_01228	ZtRRes_01228	ZtRRes_01228	ZtRRes_01228	ZtRRes_01228	ZtRRes_01228	ZtRRes_01228	#N/A	0	0	NoPA	No PA	No PA
chr_1	ZTRRes_01229	4194531	4194943	ZtRRes_01229	ZtRRes_01229	ZtRRes_01229	ZtRRes_01229	ZtRRes_01229	ZtRRes_01229	ZtRRes_01229	ZtRRes_01229	ZtRRes_01229	ZtRRes_01229	ZtRRes_01229	ZtRRes_01229	ZtRRes_01229	#N/A	0	0	NoPA	No PA	No PA
chr_1	ZTRRes_01230	4195716	4198294	ZtRRes_01230	ZtRRes_01230	ZtRRes_01230	ZtRRes_01230	ZtRRes_01230	ZtRRes_01230	ZtRRes_01230	ZtRRes_01230	ZtRRes_01230	ZtRRes_01230	ZtRRes_01230	ZtRRes_01230	ZtRRes_01230	#N/A	0	0	NoPA	No PA	No PA
chr_1	ZTRRes_01231	4198481	4200667	ZtRRes_01231	ZtRRes_01231	ZtRRes_01231	ZtRRes_01231	ZtRRes_01231	ZtRRes_01231	ZtRRes_01231	ZtRRes_01231	ZtRRes_01231	ZtRRes_01231	ZtRRes_01231	ZtRRes_01231	ZtRRes_01231	#N/A	0	0	NoPA	No PA	No PA
chr_1	ZTRRes_01232	4202148	4203234	ZtRRes_01232	ZtRRes_01232	ZtRRes_01232	ZtRRes_01232	ZtRRes_01232	ZtRRes_01232	ZtRRes_01232	ZtRRes_01232	ZtRRes_01232	ZtRRes_01232	ZtRRes_01232	ZtRRes_01232	ZtRRes_01232	#N/A	0	0	NoPA	No PA	No PA
chr_1	ZTRRes_01233	4204260	4204855	ZtRRes_01233	ZtRRes_01233	ZtRRes_01233	ZtRRes_01233	ZtRRes_01233	ZtRRes_01233	ZtRRes_01233	ZtRRes_01233	ZtRRes_01233	ZtRRes_01233	ZtRRes_01233	ZtRRes_01233	ZtRRes_01233	#N/A	0	0	NoPA	No PA	No PA
chr_1	ZTRRes_01234	4205464	4207885	ZtRRes_01234	ZtRRes_01234	ZtRRes_01234	ZtRRes_01234	ZtRRes_01234	ZtRRes_01234	ZtRRes_01234	ZtRRes_01234	ZtRRes_01234	ZtRRes_01234	ZtRRes_01234	ZtRRes_01234	ZtRRes_01234	#N/A	0	0	NoPA	No PA	No PA
chr_1	ZTRRes_01235	4208597	4209907	ZtRRes_01235	ZtRRes_01235	ZtRRes_01235	ZtRRes_01235	ZtRRes_01235	ZtRRes_01235	ZtRRes_01235	ZtRRes_01235	ZtRRes_01235	ZtRRes_01235	ZtRRes_01235	ZtRRes_01235	ZtRRes_01235	#N/A	0	0	NoPA	No PA	No PA
chr_1	ZTRRes_01236	4210212	4211540	ZtRRes_01236	ZtRRes_01236	ZtRRes_01236	ZtRRes_01236	ZtRRes_01236	ZtRRes_01236	ZtRRes_01236	ZtRRes_01236	ZtRRes_01236	ZtRRes_01236	ZtRRes_01236	ZtRRes_01236	ZtRRes_01236	#N/A	0	0	NoPA	No PA	No PA
chr_1	ZTRRes_01237	4211780	4213083	ZtRRes_01237	ZtRRes_01237	ZtRRes_01237	ZtRRes_01237	ZtRRes_01237	ZtRRes_01237	ZtRRes_01237	ZtRRes_01237	ZtRRes_01237	ZtRRes_01237	ZtRRes_01237	ZtRRes_01237	ZtRRes_01237	#N/A	0	0	NoPA	No PA	No PA
chr_1	ZTRRes_01238	4215854	4218473	ZtRRes_01238	ZtRRes_01238	ZtRRes_01238	ZtRRes_01238	ZtRRes_01238	ZtRRes_01238	ZtRRes_01238	ZtRRes_01238	ZtRRes_01238	ZtRRes_01238	ZtRRes_01238	ZtRRes_01238	ZtRRes_01238	#N/A	0	0	NoPA	No PA	No PA
chr_1	ZTRRes_01239	4219593	4222022	ZtRRes_01239	ZtRRes_01239	ZtRRes_01239	ZtRRes_01239	ZtRRes_01239	ZtRRes_01239	ZtRRes_01239	ZtRRes_01239	ZtRRes_01239	ZtRRes_01239	ZtRRes_01239	ZtRRes_01239	ZtRRes_01239	#N/A	0	0	NoPA	No PA	No PA
chr_1	ZTRRes_01240	4222960	4225412	ZtRRes_01240	ZtRRes_01240	ZtRRes_01240	ZtRRes_01240	ZtRRes_01240	ZtRRes_01240	ZtRRes_01240	ZtRRes_01240	ZtRRes_01240	ZtRRes_01240	ZtRRes_01240	ZtRRes_01240	ZtRRes_01240	ZtRRes_01240	ZtRRes_01240	0	NoPA	No PA	No PA
chr_1	ZTRRes_01241	4225827	4227516	0	0	0	0	0	0	0	0	0	0	0	0	0	#N/A	0	13	NoPA	No PA	No PA
chr_1	ZTRRes_01242	4229889	4231588	ZtRRes_01242	ZtRRes_01242	ZtRRes_01242	ZtRRes_01242	ZtRRes_01242	ZtRRes_01242	ZtRRes_01242	ZtRRes_01242	ZtRRes_01242	ZtRRes_01242	ZtRRes_01242	ZtRRes_01242	ZtRRes_01242	#N/A	0	0	NoPA	No PA	No PA
chr_1	ZTRRes_01243	4231738	4234531	ZtRRes_01243	ZtRRes_01243	ZtRRes_01243	ZtRRes_01243	ZtRRes_01243	ZtRRes_01243	ZtRRes_01243	ZtRRes_01243	ZtRRes_01243	ZtRRes_01243	ZtRRes_01243	ZtRRes_01243	ZtRRes_01243	#N/A	0	0	NoPA	No PA	No PA
chr_1	ZTRRes_01244	4235308	4237062	ZtRRes_01244	ZtRRes_01244	ZtRRes_01244	ZtRRes_01244	ZtRRes_01244	ZtRRes_01244	ZtRRes_01244	ZtRRes_01244	ZtRRes_01244	ZtRRes_01244	ZtRRes_01244	ZtRRes_01244	ZtRRes_01244	ZtRRes_01244	ZtRRes_01244	0	NoPA	No PA	No PA
chr_1	ZTRRes_01245	4237264	4238262	ZtRRes_01245	ZtRRes_01245	ZtRRes_01245	ZtRRes_01245	ZtRRes_01245	ZtRRes_01245	ZtRRes_01245	ZtRRes_01245	ZtRRes_01245	ZtRRes_01245	ZtRRes_01245	ZtRRes_01245	ZtRRes_01245	#N/A	0	0	NoPA	No PA	No PA
chr_1	ZTRRes_01246	4238732	4239159	ZtRRes_01246	ZtRRes_01246	ZtRRes_01246	ZtRRes_01246	ZtRRes_01246	ZtRRes_01246	ZtRRes_01246	ZtRRes_01246	ZtRRes_01246	ZtRRes_01246	ZtRRes_01246	ZtRRes_01246	ZtRRes_01246	#N/A	0	0	NoPA	No PA	No PA
chr_1	ZTRRes_01247	4242797	4243984	ZtRRes_01247	ZtRRes_01247	ZtRRes_01247	ZtRRes_01247	ZtRRes_01247	ZtRRes_01247	ZtRRes_01247	ZtRRes_01247	ZtRRes_01247	ZtRRes_01247	ZtRRes_01247	ZtRRes_01247	ZtRRes_01247	#N/A	0	0	NoPA	No PA	No PA
chr_1	ZTRRes_01248	4248253	4249296	ZtRRes_01248	ZtRRes_01248	ZtRRes_01248	ZtRRes_01248	ZtRRes_01248	ZtRRes_01248	ZtRRes_01248	ZtRRes_01248	ZtRRes_01248	ZtRRes_01248	ZtRRes_01248	ZtRRes_01248	ZtRRes_01248	#N/A	0	0	NoPA	No PA	No PA
chr_1	ZTRRes_01249	4249824	4250795	ZtRRes_01249	ZtRRes_01249	ZtRRes_01249	ZtRRes_01249	ZtRRes_01249	ZtRRes_01249	ZtRRes_01249	ZtRRes_01249	ZtRRes_01249	ZtRRes_01249	ZtRRes_01249	ZtRRes_01249	ZtRRes_01249	#N/A	0	0	NoPA	No PA	No PA
chr_1	ZTRRes_01250	4250849	4251874	ZtRRes_01250	ZtRRes_01250	ZtRRes_01250	ZtRRes_01250	ZtRRes_01250	ZtRRes_01250	ZtRRes_01250	ZtRRes_01250	ZtRRes_01250	ZtRRes_01250	ZtRRes_01250	ZtRRes_01250	ZtRRes_01250	#N/A	0	0	NoPA	No PA	No PA
chr_1	ZTRRes_01251	4252618	4255712	ZtRRes_01251	ZtRRes_01251	ZtRRes_01251	ZtRRes_01251	ZtRRes_01251	ZtRRes_01251	ZtRRes_01251	ZtRRes_01251	ZtRRes_01251	ZtRRes_01251	ZtRRes_01251	ZtRRes_01251	ZtRRes_01251	ZtRRes_01251	ZtRRes_01251	0	NoPA	No PA	No PA
chr_1	ZTRRes_01252	4259936	4260890	ZtRRes_01252	ZtRRes_01252	ZtRRes_01252	ZtRRes_01252	ZtRRes_01252	ZtRRes_01252	ZtRRes_01252	ZtRRes_01252	ZtRRes_01252	ZtRRes_01252	ZtRRes_01252	ZtRRes_01252	ZtRRes_01252	#N/A	0	0	NoPA	No PA	No PA
chr_1	ZTRRes_01253	4264332	4265972	ZtRRes_01253	ZtRRes_01253	ZtRRes_01253	ZtRRes_01253	ZtRRes_01253	ZtRRes_01253	ZtRRes_01253	ZtRRes_01253	ZtRRes_01253	ZtRRes_01253	ZtRRes_01253	ZtRRes_01253	ZtRRes_01253	ZtRRes_01253	ZtRRes_01253	0	NoPA	No PA	No PA
chr_1	ZTRRes_01254	4266915	4269159	ZtRRes_01254	ZtRRes_01254	ZtRRes_01254	ZtRRes_01254	ZtRRes_01254	ZtRRes_01254	ZtRRes_01254	ZtRRes_01254	ZtRRes_01254	ZtRRes_01254	ZtRRes_01254	ZtRRes_01254	ZtRRes_01254	#N/A	0	0	NoPA	No PA	No PA
chr_1	ZTRRes_01255	4270297	4270742	ZtRRes_01255	ZtRRes_01255	ZtRRes_01255	ZtRRes_01255	ZtRRes_01255	ZtRRes_01255	ZtRRes_01255	ZtRRes_01255	ZtRRes_01255	ZtRRes_01255	ZtRRes_01255	ZtRRes_01255	ZtRRes_01255	#N/A	0	0	NoPA	No PA	No PA
chr_1	ZTRRes_01256	4275599	4276681	ZtRRes_01256	ZtRRes_01256	ZtRRes_01256	ZtRRes_01256	ZtRRes_01256	ZtRRes_01256	ZtRRes_01256	ZtRRes_01256	ZtRRes_01256	ZtRRes_01256	ZtRRes_01256	ZtRRes_01256	ZtRRes_01256	#N/A	0	0	NoPA	No PA	No PA
chr_1	ZTRRes_01257	4276805	4277609	ZtRRes_01257	ZtRRes_01257	ZtRRes_01257	ZtRRes_01257	ZtRRes_01257	ZtRRes_01257	ZtRRes_01257	ZtRRes_01257	ZtRRes_01257	ZtRRes_01257	ZtRRes_01257	ZtRRes_01257	ZtRRes_01257	#N/A	0	0	NoPA	No PA	No PA
chr_1	ZTRRes_01258	4278534	4281524	ZtRRes_01258	ZtRRes_01258	ZtRRes_01258	ZtRRes_01258	ZtRRes_01258	ZtRRes_01258	ZtRRes_01258	ZtRRes_01258	ZtRRes_01258	ZtRRes_01258	ZtRRes_01258	ZtRRes_01258	ZtRRes_01258	ZtRRes_01258	ZtRRes_01258	0	NoPA	No PA	No PA
chr_1	ZTRRes_01259	4283010	4284890	ZtRRes_01259	ZtRRes_01259	ZtRRes_01259	ZtRRes_01259	ZtRRes_01259	ZtRRes_01259	ZtRRes_01259	ZtRRes_01259	ZtRRes_01259	ZtRRes_01259	ZtRRes_01259	ZtRRes_01259	ZtRRes_01259	#N/A	0	0	NoPA	No PA	No PA
chr_1	ZTRRes_01260	4285284	4286609	ZtRRes_01260	ZtRRes_01260	ZtRRes_01260	ZtRRes_01260	ZtRRes_01260	ZtRRes_01260	ZtRRes_01260	ZtRRes_01260	ZtRRes_01260	ZtRRes_01260	ZtRRes_01260	ZtRRes_01260	ZtRRes_01260	#N/A	0	0	NoPA	No PA	No PA
chr_1	ZTRRes_01261	4286688	4288670	ZtRRes_01261	ZtRRes_01261	ZtRRes_01261	ZtRRes_01261	ZtRRes_01261	ZtRRes_01261	ZtRRes_01261	ZtRRes_01261	ZtRRes_01261	ZtRRes_01261	ZtRRes_01261	ZtRRes_01261	ZtRRes_01261	#N/A	0	0	NoPA	No PA	No PA
chr_1	ZTRRes_01262	4289020	4289380	ZtRRes_01262	ZtRRes_01262	ZtRRes_01262	ZtRRes_01262	ZtRRes_01262	ZtRRes_01262	ZtRRes_01262	ZtRRes_01262	ZtRRes_01262	ZtRRes_01262	ZtRRes_01262	ZtRRes_01262	ZtRRes_01262	#N/A	0	0	NoPA	No PA	No PA
chr_1	ZTRRes_01263	4290468	4293698	ZtRRes_01263	ZtRRes_01263	ZtRRes_01263	ZtRRes_01263	ZtRRes_01263	ZtRRes_01263	ZtRRes_01263	ZtRRes_01263	ZtRRes_01263	ZtRRes_01263	ZtRRes_01263	ZtRRes_01263	ZtRRes_01263	#N/A	0	0	NoPA	No PA	No PA
chr_1	ZTRRes_01264	4294569	4295908	ZtRRes_01264	ZtRRes_01264	ZtRRes_01264	ZtRRes_01264	ZtRRes_01264	ZtRRes_01264	ZtRRes_01264	ZtRRes_01264	ZtRRes_01264	ZtRRes_01264	ZtRRes_01264	ZtRRes_01264	ZtRRes_01264	#N/A	0	0	NoPA	No PA	No PA
chr_1	ZTRRes_01265	4295992	4297699	ZtRRes_01265	ZtRRes_01265	ZtRRes_01265	ZtRRes_01265	ZtRRes_01265	ZtRRes_01265	ZtRRes_01265	ZtRRes_01265	ZtRRes_01265	ZtRRes_01265	ZtRRes_01265	ZtRRes_01265	ZtRRes_01265	#N/A	0	0	NoPA	No PA	No PA
chr_1	ZTRRes_01266	4298152	4299180	ZtRRes_01266	ZtRRes_01266	ZtRRes_01266	ZtRRes_01266	ZtRRes_01266	ZtRRes_01266	ZtRRes_01266	ZtRRes_01266	ZtRRes_01266	ZtRRes_01266	ZtRRes_01266	ZtRRes_01266	ZtRRes_01266	#N/A	0	0	NoPA	No PA	No PA
chr_1	ZTRRes_01267	4299519	4300597	ZtRRes_01267	ZtRRes_01267	ZtRRes_01267	ZtRRes_01267	ZtRRes_01267	ZtRRes_01267	ZtRRes_01267	ZtRRes_01267	ZtRRes_01267	ZtRRes_01267	ZtRRes_01267	ZtRRes_01267	ZtRRes_01267	#N/A	0	0	NoPA	No PA	No PA
chr_1	ZTRRes_01268	4303153	4304827	ZtRRes_01268	ZtRRes_01268	ZtRRes_01268	ZtRRes_01268	ZtRRes_01268	ZtRRes_01268	ZtRRes_01268	ZtRRes_01268	ZtRRes_01268	ZtRRes_01268	ZtRRes_01268	ZtRRes_01268	ZtRRes_01268	#N/A	0	0	NoPA	No PA	No PA
chr_1	ZTRRes_01269	4305043	4307764	ZtRRes_01269	ZtRRes_01269	ZtRRes_01269	ZtRRes_01269	ZtRRes_01269	ZtRRes_01269	ZtRRes_01269	ZtRRes_01269	ZtRRes_01269	ZtRRes_01269	ZtRRes_01269	ZtRRes_01269	ZtRRes_01269	#N/A	0	0	NoPA	No PA	No PA
chr_1	ZTRRes_01270	4308485	4310016	ZtRRes_01270	ZtRRes_01270	ZtRRes_01270	ZtRRes_01270	ZtRRes_01270	ZtRRes_01270	ZtRRes_01270	ZtRRes_01270	ZtRRes_01270	ZtRRes_01270	ZtRRes_01270	ZtRRes_01270	ZtRRes_01270	#N/A	0	0	NoPA	No PA	No PA
chr_1	ZTRRes_01271	4311104	4313800	ZtRRes_01271	ZtRRes_01271	ZtRRes_01271	ZtRRes_01271	ZtRRes_01271	ZtRRes_01271	ZtRRes_01271	ZtRRes_01271	ZtRRes_01271	ZtRRes_01271	ZtRRes_01271	ZtRRes_01271	ZtRRes_01271	#N/A	0	0	NoPA	No PA	No PA
chr_1	ZTRRes_01272	4314851	4316182	ZtRRes_01272	ZtRRes_01272	ZtRRes_01272	ZtRRes_01272	ZtRRes_01272	ZtRRes_01272	ZtRRes_01272	ZtRRes_01272	ZtRRes_01272	ZtRRes_01272	ZtRRes_01272	ZtRRes_01272	ZtRRes_01272	#N/A	0	0	NoPA	No PA	No PA
chr_1	ZTRRes_01273	4321088	4322633	ZtRRes_01273	ZtRRes_01273	ZtRRes_01273	ZtRRes_01273	ZtRRes_01273	ZtRRes_01273	ZtRRes_01273	ZtRRes_01273	ZtRRes_01273	ZtRRes_01273	ZtRRes_01273	ZtRRes_01273	ZtRRes_01273	#N/A	0	0	NoPA	No PA	No PA
chr_1	ZTRRes_01274	4323730	4327295	ZtRRes_01274	0	ZtRRes_01274	ZtRRes_01274	ZtRRes_01274	0	0	ZtRRes_01274	0	0	ZtRRes_01274	0	0	#N/A	0	7	PA	Non-secreted PA	2 or more
chr_1	ZTRRes_01275	4328743	4329105	ZtRRes_01275	ZtRRes_01275	ZtRRes_01275	ZtRRes_01275	ZtRRes_01275	ZtRRes_01275	ZtRRes_01275	ZtRRes_01275	ZtRRes_01275	ZtRRes_01275	ZtRRes_01275	ZtRRes_01275	ZtRRes_01275	ZtRRes_01275	ZtRRes_01275	0	NoPA	No PA	No PA
chr_1	ZTRRes_01276	4332773	4333837	ZtRRes_01276	ZtRRes_01276	ZtRRes_01276	ZtRRes_01276	ZtRRes_01276	ZtRRes_01276	ZtRRes_01276	ZtRRes_01276	ZtRRes_01276	ZtRRes_01276	ZtRRes_01276	ZtRRes_01276	ZtRRes_01276	ZtRRes_01276	ZtRRes_01276	0	NoPA	No PA	No PA
chr_1	ZTRRes_01277	4336549	4339023	ZtRRes_01277	ZtRRes_01277	ZtRRes_01277	ZtRRes_01277	ZtRRes_01277	ZtRRes_01277	ZtRRes_01277	ZtRRes_01277	ZtRRes_01277	ZtRRes_01277	ZtRRes_01277	ZtRRes_01277	ZtRRes_01277	#N/A	0	0	NoPA	No PA	No PA
chr_1	ZTRRes_01278	4342153	4346365	ZtRRes_01278	0	0	ZtRRes_01278	ZtRRes_01278	ZtRRes_01278	ZtRRes_01278	ZtRRes_01278	0	ZtRRes_01278	ZtRRes_01278	ZtRRes_01278	ZtRRes_01278	#N/A	0	3	PA	Non-secreted PA	2 or more
chr_1	ZTRRes_01279	4347251	4349659	ZtRRes_01279	ZtRRes_01279	ZtRRes_01279	ZtRRes_01279	ZtRRes_01279	ZtRRes_01279	ZtRRes_01279	ZtRRes_01279	ZtRRes_01279	ZtRRes_01279	ZtRRes_01279	ZtRRes_01279	ZtRRes_01279	#N/A	0	0	NoPA	No PA	No PA
chr_1	ZTRRes_01280	4349756	4350814	ZtRRes_01280	ZtRRes_01280	ZtRRes_01280	ZtRRes_01280	ZtRRes_01280	ZtRRes_01280	ZtRRes_01280	ZtRRes_01280	ZtRRes_01280	ZtRRes_01280	ZtRRes_01280	ZtRRes_01280	ZtRRes_01280	#N/A	0	0	NoPA	No PA	No PA
chr_1	ZTRRes_01281	4351528	4352386	ZtRRes_01281	ZtRRes_01281	ZtRRes_01281	ZtRRes_01281	ZtRRes_01281	ZtRRes_01281	ZtRRes_01281	ZtRRes_01281	ZtRRes_01281	ZtRRes_01281	ZtRRes_01281	ZtRRes_01281	ZtRRes_01281	#N/A	0	0	NoPA	No PA	No PA
chr_1	ZTRRes_01282	4353282	4354134	ZtRRes_01282	ZtRRes_01282	ZtRRes_01282	ZtRRes_01282	ZtRRes_01282	ZtRRes_01282	ZtRRes_01282	ZtRRes_01282	ZtRRes_01282	ZtRRes_01282	ZtRRes_01282	ZtRRes_01282	ZtRRes_01282	ZtRRes_01282	ZtRRes_01282	0	NoPA	No PA	No PA
chr_1	ZTRRes_01283	4355212	4356321	ZtRRes_01283	ZtRRes_01283	ZtRRes_01283	ZtRRes_01283	ZtRRes_01283	ZtRRes_01283	ZtRRes_01283	ZtRRes_01283	ZtRRes_01283	ZtRRes_01283	ZtRRes_01283	ZtRRes_01283	ZtRRes_01283	#N/A	0	0	NoPA	No PA	No PA
chr_1	ZTRRes_01284	4356640	4357199	ZtRRes_01284	ZtRRes_01284	ZtRRes_01284	ZtRRes_01284	ZtRRes_01284	ZtRRes_01284	ZtRRes_01284	ZtRRes_01284	ZtRRes_01284	ZtRRes_01284	ZtRRes_01284	ZtRRes_01284	ZtRRes_01284	#N/A	0	0	NoPA	No PA	No PA
chr_1	ZTRRes_01285	4358312	4360685	ZtRRes_01285	ZtRRes_01285	ZtRRes_01285	ZtRRes_01285	ZtRRes_01285	ZtRRes_01285	ZtRRes_01285	ZtRRes_01285	ZtRRes_01285	ZtRRes_01285	ZtRRes_01285	ZtRRes_01285	ZtRRes_01285	#N/A	0	0	NoPA	No PA	No PA
chr_1	ZTRRes_01286	4360732	4362512	ZtRRes_01286	ZtRRes_01286	ZtRRes_01286	ZtRRes_01286	ZtRRes_01286	ZtRRes_01286	ZtRRes_01286	ZtRRes_01286	ZtRRes_01286	ZtRRes_01286	ZtRRes_01286	ZtRRes_01286	ZtRRes_01286	#N/A	0	0	NoPA	No PA	No PA
chr_1	ZTRRes_01287	4365241	4366078	ZtRRes_01287	ZtRRes_01287	ZtRRes_01287	ZtRRes_01287	ZtRRes_01287	ZtRRes_01287	ZtRRes_01287	ZtRRes_01287	ZtRRes_01287	ZtRRes_01287	ZtRRes_01287	ZtRRes_01287	ZtRRes_01287	#N/A	0	0	NoPA	No PA	No PA
chr_1	ZTRRes_01288	4369136	4371270	ZtRRes_01288	ZtRRes_01288	ZtRRes_01288	ZtRRes_01288	ZtRRes_01288	ZtRRes_01288	ZtRRes_01288	ZtRRes_01288	ZtRRes_01288	ZtRRes_01288	ZtRRes_01288	ZtRRes_01288	ZtRRes_01288	#N/A	0	0	NoPA	No PA	No PA
chr_1	ZTRRes_01289	4372325	4375798	ZtRRes_01289	ZtRRes_01289	ZtRRes_01289	ZtRRes_01289	ZtRRes_01289	ZtRRes_01289	ZtRRes_01289	ZtRRes_01289	ZtRRes_01289	ZtRRes_01289	ZtRRes_01289	ZtRRes_01289	ZtRRes_01289	#N/A	0	0	NoPA	No PA	No PA
chr_1	ZTRRes_01290	4378551	4379209	ZtRRes_01290	ZtRRes_01290	ZtRRes_01290	ZtRRes_01290	ZtRRes_01290	ZtRRes_01290	ZtRRes_01290	ZtRRes_01290	ZtRRes_01290	ZtRRes_01290	ZtRRes_01290	ZtRRes_01290	ZtRRes_01290	#N/A	0	0	NoPA	No PA	No PA
chr_1	ZTRRes_01291	4380449	4381652	ZtRRes_01291	ZtRRes_01291	ZtRRes_01291	ZtRRes_01291	ZtRRes_01291	ZtRRes_01291	ZtRRes_01291	ZtRRes_01291	ZtRRes_01291	ZtRRes_01291	ZtRRes_01291	ZtRRes_01291	ZtRRes_01291	#N/A	0	0	NoPA	No PA	No PA
chr_1	ZTRRes_01292	4382345	4384854	ZtRRes_01292	ZtRRes_01292	ZtRRes_01292	ZtRRes_01292	ZtRRes_01292	ZtRRes_01292	ZtRRes_01292	ZtRRes_01292	ZtRRes_01292	ZtRRes_01292	ZtRRes_01292	ZtRRes_01292	ZtRRes_01292	ZtRRes_01292	ZtRRes_01292	0	NoPA	No PA	No PA
chr_1	ZTRRes_01293	4385731	4386071	ZtRRes_01293	ZtRRes_01293	ZtRRes_01293	ZtRRes_01293	ZtRRes_01293	ZtRRes_01293	ZtRRes_01293	ZtRRes_01293	ZtRRes_01293	ZtRRes_01293	ZtRRes_01293	ZtRRes_01293	ZtRRes_01293	#N/A	0	0	NoPA	No PA	No PA
chr_1	ZTRRes_01294	4386417	4388336	ZtRRes_01294	ZtRRes_01294	ZtRRes_01294	ZtRRes_01294	ZtRRes_01294	ZtRRes_01294	ZtRRes_01294	ZtRRes_01294	ZtRRes_01294	ZtRRes_01294	ZtRRes_01294	ZtRRes_01294	ZtRRes_01294	#N/A	0	0	NoPA	No PA	No PA
chr_1	ZTRRes_01295	4392341	4394821	ZtRRes_01295	ZtRRes_01295	ZtRRes_01295	ZtRRes_01295	ZtRRes_01295	ZtRRes_01295	ZtRRes_01295	ZtRRes_01295	ZtRRes_01295	ZtRRes_01295	ZtRRes_01295	ZtRRes_01295	ZtRRes_01295	#N/A	0	0	NoPA	No PA	No PA
chr_1	ZTRRes_01296	4395960	4397083	ZtRRes_01296	ZtRRes_01296	ZtRRes_01296	ZtRRes_01296	ZtRRes_01296	ZtRRes_01296	ZtRRes_01296	ZtRRes_01296	ZtRRes_01296	ZtRRes_01296	ZtRRes_01296	ZtRRes_01296	ZtRRes_01296	#N/A	0	0	NoPA	No PA	No PA
chr_1	ZTRRes_01297	4397448	4399076	ZtRRes_01297	ZtRRes_01297	ZtRRes_01297	ZtRRes_01297	ZtRRes_01297	ZtRRes_01297	ZtRRes_01297	ZtRRes_01297	ZtRRes_01297	ZtRRes_01297	ZtRRes_01297	ZtRRes_01297	ZtRRes_01297	#N/A	0	0	NoPA	No PA	No PA
chr_1	ZTRRes_01298	4400147	4401210	ZtRRes_01298	ZtRRes_01298	ZtRRes_01298	ZtRRes_01298	ZtRRes_01298	ZtRRes_01298	ZtRRes_01298	ZtRRes_01298	ZtRRes_01298	ZtRRes_01298	ZtRRes_01298	ZtRRes_01298	ZtRRes_01298	#N/A	0	0	NoPA	No PA	No PA
chr_1	ZTRRes_01299	4401734	4403521	ZtRRes_01299	ZtRRes_01299	ZtRRes_01299	ZtRRes_01299	ZtRRes_01299	ZtRRes_01299	ZtRRes_01299	ZtRRes_01299	ZtRRes_01299	ZtRRes_01299	ZtRRes_01299	ZtRRes_01299	ZtRRes_01299	#N/A	0	0	NoPA	No PA	No PA
chr_1	ZTRRes_01300	4405102	4405767	ZtRRes_01300	ZtRRes_01300	ZtRRes_01300	ZtRRes_01300	ZtRRes_01300	ZtRRes_01300	ZtRRes_01300	ZtRRes_01300	ZtRRes_01300	ZtRRes_01300	ZtRRes_01300	ZtRRes_01300	ZtRRes_01300	#N/A	0	0	NoPA	No PA	No PA
chr_1	ZTRRes_01301	4405780	4408335	ZtRRes_01301	ZtRRes_01301	ZtRRes_01301	ZtRRes_01301	ZtRRes_01301	ZtRRes_01301	ZtRRes_01301	ZtRRes_01301	ZtRRes_01301	ZtRRes_01301	ZtRRes_01301	0	ZtRRes_01301	#N/A	0	1	PA	Non-secreted PA	1
chr_1	ZTRRes_01302	4408640	4411186	ZtRRes_01302	ZtRRes_01302	ZtRRes_01302	ZtRRes_01302	ZtRRes_01302	ZtRRes_01302	ZtRRes_01302	ZtRRes_01302	ZtRRes_01302	ZtRRes_01302	ZtRRes_01302	ZtRRes_01302	ZtRRes_01302	#N/A	0	0	NoPA	No PA	No PA
chr_1	ZTRRes_01303	4413262	4414266	ZtRRes_01303	ZtRRes_01303	ZtRRes_01303	ZtRRes_01303	ZtRRes_01303	ZtRRes_01303	ZtRRes_01303	ZtRRes_01303	ZtRRes_01303	ZtRRes_01303	ZtRRes_01303	ZtRRes_01303	ZtRRes_01303	#N/A	0	0	NoPA	No PA	No PA
chr_1	ZTRRes_01304	4414568	4415422	ZtRRes_01304	ZtRRes_01304	ZtRRes_01304	ZtRRes_01304	ZtRRes_01304	ZtRRes_01304	ZtRRes_01304	ZtRRes_01304	ZtRRes_01304	ZtRRes_01304	ZtRRes_01304	ZtRRes_01304	ZtRRes_01304	#N/A	0	0	NoPA	No PA	No PA
chr_1	ZTRRes_01305	4416977	4419364	ZtRRes_01305	ZtRRes_01305	ZtRRes_01305	ZtRRes_01305	ZtRRes_01305	ZtRRes_01305	ZtRRes_01305	ZtRRes_01305	ZtRRes_01305	ZtRRes_01305	ZtRRes_01305	ZtRRes_01305	ZtRRes_01305	ZtRRes_01305	ZtRRes_01305	0	NoPA	No PA	No PA
chr_1	ZTRRes_01306	4421547	4422959	ZtRRes_01306	ZtRRes_01306	ZtRRes_01306	ZtRRes_01306	ZtRRes_01306	ZtRRes_01306	ZtRRes_01306	ZtRRes_01306	ZtRRes_01306	ZtRRes_01306	ZtRRes_01306	ZtRRes_01306	ZtRRes_01306	#N/A	0	0	NoPA	No PA	No PA
chr_1	ZTRRes_01307	4423567	4424349	ZtRRes_01307	ZtRRes_01307	ZtRRes_01307	ZtRRes_01307	ZtRRes_01307	ZtRRes_01307	ZtRRes_01307	ZtRRes_01307	ZtRRes_01307	ZtRRes_01307	ZtRRes_01307	ZtRRes_01307	ZtRRes_01307	#N/A	0	0	NoPA	No PA	No PA
chr_1	ZTRRes_01308	4424473	4426616	ZtRRes_01308	ZtRRes_01308	ZtRRes_01308	ZtRRes_01308	ZtRRes_01308	ZtRRes_01308	ZtRRes_01308	ZtRRes_01308	ZtRRes_01308	ZtRRes_01308	ZtRRes_01308	ZtRRes_01308	ZtRRes_01308	#N/A	0	0	NoPA	No PA	No PA
chr_1	ZTRRes_01309	4427853	4429227	ZtRRes_01309	ZtRRes_01309	ZtRRes_01309	ZtRRes_01309	ZtRRes_01309	ZtRRes_01309	ZtRRes_01309	ZtRRes_01309	ZtRRes_01309	ZtRRes_01309	ZtRRes_01309	ZtRRes_01309	ZtRRes_01309	#N/A	0	0	NoPA	No PA	No PA
chr_1	ZTRRes_01310	4429439	4431280	ZtRRes_01310	ZtRRes_01310	ZtRRes_01310	ZtRRes_01310	ZtRRes_01310	ZtRRes_01310	ZtRRes_01310	ZtRRes_01310	ZtRRes_01310	ZtRRes_01310	ZtRRes_01310	ZtRRes_01310	ZtRRes_01310	#N/A	0	0	NoPA	No PA	No PA
chr_1	ZTRRes_01311	4432317	4436405	ZtRRes_01311	ZtRRes_01311	ZtRRes_01311	ZtRRes_01311	ZtRRes_01311	ZtRRes_01311	ZtRRes_01311	ZtRRes_01311	ZtRRes_01311	ZtRRes_01311	ZtRRes_01311	ZtRRes_01311	ZtRRes_01311	#N/A	0	0	NoPA	No PA	No PA
chr_1	ZTRRes_01312	4437691	4439712	ZtRRes_01312	ZtRRes_01312	ZtRRes_01312	ZtRRes_01312	ZtRRes_01312	ZtRRes_01312	ZtRRes_01312	ZtRRes_01312	ZtRRes_01312	ZtRRes_01312	ZtRRes_01312	ZtRRes_01312	ZtRRes_01312	#N/A	0	0	NoPA	No PA	No PA
chr_1	ZTRRes_01313	4440705	4443198	ZtRRes_01313	ZtRRes_01313	ZtRRes_01313	ZtRRes_01313	ZtRRes_01313	ZtRRes_01313	ZtRRes_01313	ZtRRes_01313	ZtRRes_01313	ZtRRes_01313	ZtRRes_01313	ZtRRes_01313	ZtRRes_01313	#N/A	0	0	NoPA	No PA	No PA
chr_1	ZTRRes_01314	4444232	4445693	ZtRRes_01314	ZtRRes_01314	ZtRRes_01314	ZtRRes_01314	ZtRRes_01314	ZtRRes_01314	ZtRRes_01314	ZtRRes_01314	ZtRRes_01314	ZtRRes_01314	ZtRRes_01314	ZtRRes_01314	ZtRRes_01314	#N/A	0	0	NoPA	No PA	No PA
chr_1	ZTRRes_01315	4447517	4448099	ZtRRes_01315	ZtRRes_01315	ZtRRes_01315	ZtRRes_01315	ZtRRes_01315	ZtRRes_01315	ZtRRes_01315	ZtRRes_01315	ZtRRes_01315	ZtRRes_01315	ZtRRes_01315	ZtRRes_01315	ZtRRes_01315	ZtRRes_01315	ZtRRes_01315	0	NoPA	No PA	No PA
chr_1	ZTRRes_01316	4448341	4449197	ZtRRes_01316	ZtRRes_01316	ZtRRes_01316	ZtRRes_01316	ZtRRes_01316	0	0	ZtRRes_01316	ZtRRes_01316	0	ZtRRes_01316	ZtRRes_01316	ZtRRes_01316	#N/A	0	3	PA	Non-secreted PA	2 or more
chr_1	ZTRRes_01317	4449618	4451024	ZtRRes_01317	ZtRRes_01317	ZtRRes_01317	ZtRRes_01317	ZtRRes_01317	ZtRRes_01317	ZtRRes_01317	ZtRRes_01317	ZtRRes_01317	ZtRRes_01317	ZtRRes_01317	ZtRRes_01317	ZtRRes_01317	#N/A	0	0	NoPA	No PA	No PA
chr_1	ZTRRes_01318	4452523	4455207	ZtRRes_01318	ZtRRes_01318	ZtRRes_01318	ZtRRes_01318	ZtRRes_01318	ZtRRes_01318	ZtRRes_01318	ZtRRes_01318	ZtRRes_01318	ZtRRes_01318	ZtRRes_01318	ZtRRes_01318	ZtRRes_01318	#N/A	0	0	NoPA	No PA	No PA
chr_1	ZTRRes_01319	4456186	4457045	ZtRRes_01319	ZtRRes_01319	ZtRRes_01319	ZtRRes_01319	ZtRRes_01319	ZtRRes_01319	ZtRRes_01319	ZtRRes_01319	ZtRRes_01319	ZtRRes_01319	ZtRRes_01319	ZtRRes_01319	ZtRRes_01319	#N/A	0	0	NoPA	No PA	No PA
chr_1	ZTRRes_01320	4457495	4460272	ZtRRes_01320	ZtRRes_01320	ZtRRes_01320	ZtRRes_01320	ZtRRes_01320	ZtRRes_01320	ZtRRes_01320	ZtRRes_01320	ZtRRes_01320	ZtRRes_01320	ZtRRes_01320	ZtRRes_01320	ZtRRes_01320	#N/A	0	0	NoPA	No PA	No PA
chr_1	ZTRRes_01321	4462681	4463929	ZtRRes_01321	ZtRRes_01321	ZtRRes_01321	ZtRRes_01321	ZtRRes_01321	ZtRRes_01321	ZtRRes_01321	ZtRRes_01321	ZtRRes_01321	ZtRRes_01321	ZtRRes_01321	ZtRRes_01321	ZtRRes_01321	#N/A	0	0	NoPA	No PA	No PA
chr_1	ZTRRes_01322	4464333	4465961	ZtRRes_01322	ZtRRes_01322	ZtRRes_01322	ZtRRes_01322	ZtRRes_01322	ZtRRes_01322	ZtRRes_01322	ZtRRes_01322	ZtRRes_01322	ZtRRes_01322	ZtRRes_01322	ZtRRes_01322	ZtRRes_01322	#N/A	0	0	NoPA	No PA	No PA
chr_1	ZTRRes_01323	4466168	4467654	ZtRRes_01323	ZtRRes_01323	ZtRRes_01323	ZtRRes_01323	ZtRRes_01323	ZtRRes_01323	ZtRRes_01323	ZtRRes_01323	ZtRRes_01323	ZtRRes_01323	ZtRRes_01323	ZtRRes_01323	ZtRRes_01323	#N/A	0	0	NoPA	No PA	No PA
chr_1	ZTRRes_01324	4469384	4471033	ZtRRes_01324	ZtRRes_01324	ZtRRes_01324	ZtRRes_01324	ZtRRes_01324	ZtRRes_01324	ZtRRes_01324	ZtRRes_01324	ZtRRes_01324	ZtRRes_01324	ZtRRes_01324	ZtRRes_01324	ZtRRes_01324	#N/A	0	0	NoPA	No PA	No PA
chr_1	ZTRRes_01325	4471227	4472513	ZtRRes_01325	ZtRRes_01325	ZtRRes_01325	ZtRRes_01325	ZtRRes_01325	ZtRRes_01325	ZtRRes_01325	ZtRRes_01325	ZtRRes_01325	ZtRRes_01325	ZtRRes_01325	ZtRRes_01325	ZtRRes_01325	#N/A	0	0	NoPA	No PA	No PA
chr_1	ZTRRes_01326	4474040	4474332	ZtRRes_01326	ZtRRes_01326	ZtRRes_01326	ZtRRes_01326	ZtRRes_01326	ZtRRes_01326	ZtRRes_01326	ZtRRes_01326	ZtRRes_01326	ZtRRes_01326	ZtRRes_01326	ZtRRes_01326	ZtRRes_01326	ZtRRes_01326	ZtRRes_01326	0	NoPA	No PA	No PA
chr_1	ZTRRes_01327	4475233	4476711	ZtRRes_01327	ZtRRes_01327	ZtRRes_01327	ZtRRes_01327	ZtRRes_01327	ZtRRes_01327	ZtRRes_01327	ZtRRes_01327	ZtRRes_01327	ZtRRes_01327	ZtRRes_01327	ZtRRes_01327	ZtRRes_01327	#N/A	0	0	NoPA	No PA	No PA
chr_1	ZTRRes_01328	4477212	4478597	ZtRRes_01328	ZtRRes_01328	ZtRRes_01328	ZtRRes_01328	ZtRRes_01328	ZtRRes_01328	ZtRRes_01328	ZtRRes_01328	ZtRRes_01328	ZtRRes_01328	ZtRRes_01328	ZtRRes_01328	ZtRRes_01328	#N/A	0	0	NoPA	No PA	No PA
chr_1	ZTRRes_01329	4479249	4481046	ZtRRes_01329	ZtRRes_01329	ZtRRes_01329	ZtRRes_01329	ZtRRes_01329	ZtRRes_01329	ZtRRes_01329	ZtRRes_01329	ZtRRes_01329	ZtRRes_01329	ZtRRes_01329	ZtRRes_01329	ZtRRes_01329	#N/A	0	0	NoPA	No PA	No PA
chr_1	ZTRRes_01330	4482700	4484198	ZtRRes_01330	ZtRRes_01330	ZtRRes_01330	ZtRRes_01330	ZtRRes_01330	ZtRRes_01330	ZtRRes_01330	ZtRRes_01330	ZtRRes_01330	ZtRRes_01330	ZtRRes_01330	ZtRRes_01330	ZtRRes_01330	#N/A	0	0	NoPA	No PA	No PA
chr_1	ZTRRes_01331	4484297	4489084	ZtRRes_01331	ZtRRes_01331	ZtRRes_01331	ZtRRes_01331	ZtRRes_01331	ZtRRes_01331	ZtRRes_01331	ZtRRes_01331	ZtRRes_01331	ZtRRes_01331	ZtRRes_01331	ZtRRes_01331	ZtRRes_01331	#N/A	0	0	NoPA	No PA	No PA
chr_1	ZTRRes_01332	4489733	4491337	ZtRRes_01332	ZtRRes_01332	ZtRRes_01332	ZtRRes_01332	ZtRRes_01332	ZtRRes_01332	ZtRRes_01332	ZtRRes_01332	ZtRRes_01332	ZtRRes_01332	ZtRRes_01332	ZtRRes_01332	ZtRRes_01332	#N/A	0	0	NoPA	No PA	No PA
chr_1	ZTRRes_01333	4495132	4499515	ZtRRes_01333	ZtRRes_01333	ZtRRes_01333	ZtRRes_01333	ZtRRes_01333	ZtRRes_01333	ZtRRes_01333	ZtRRes_01333	ZtRRes_01333	ZtRRes_01333	ZtRRes_01333	ZtRRes_01333	ZtRRes_01333	#N/A	0	0	NoPA	No PA	No PA
chr_1	ZTRRes_01334	4500664	4502219	ZtRRes_01334	ZtRRes_01334	ZtRRes_01334	ZtRRes_01334	ZtRRes_01334	ZtRRes_01334	ZtRRes_01334	ZtRRes_01334	ZtRRes_01334	ZtRRes_01334	ZtRRes_01334	ZtRRes_01334	ZtRRes_01334	#N/A	0	0	NoPA	No PA	No PA
chr_1	ZTRRes_01335	4502799	4503155	ZtRRes_01335	ZtRRes_01335	ZtRRes_01335	ZtRRes_01335	ZtRRes_01335	ZtRRes_01335	ZtRRes_01335	ZtRRes_01335	ZtRRes_01335	ZtRRes_01335	ZtRRes_01335	ZtRRes_01335	ZtRRes_01335	#N/A	0	0	NoPA	No PA	No PA
chr_1	ZTRRes_01336	4504448	4505098	ZtRRes_01336	ZtRRes_01336	ZtRRes_01336	ZtRRes_01336	ZtRRes_01336	ZtRRes_01336	ZtRRes_01336	ZtRRes_01336	ZtRRes_01336	ZtRRes_01336	ZtRRes_01336	ZtRRes_01336	ZtRRes_01336	#N/A	0	0	NoPA	No PA	No PA
chr_1	ZTRRes_01337	4506475	4508306	ZtRRes_01337	ZtRRes_01337	ZtRRes_01337	ZtRRes_01337	ZtRRes_01337	ZtRRes_01337	ZtRRes_01337	ZtRRes_01337	ZtRRes_01337	0	ZtRRes_01337	ZtRRes_01337	ZtRRes_01337	#N/A	0	1	PA	Non-secreted PA	1
chr_1	ZTRRes_01338	4510696	4511870	ZtRRes_01338	ZtRRes_01338	ZtRRes_01338	ZtRRes_01338	ZtRRes_01338	ZtRRes_01338	ZtRRes_01338	ZtRRes_01338	ZtRRes_01338	ZtRRes_01338	ZtRRes_01338	ZtRRes_01338	ZtRRes_01338	ZtRRes_01338	ZtRRes_01338	0	NoPA	No PA	No PA
chr_1	ZTRRes_01339	4512551	4513139	ZtRRes_01339	ZtRRes_01339	ZtRRes_01339	ZtRRes_01339	ZtRRes_01339	ZtRRes_01339	ZtRRes_01339	ZtRRes_01339	ZtRRes_01339	ZtRRes_01339	ZtRRes_01339	ZtRRes_01339	ZtRRes_01339	#N/A	0	0	NoPA	No PA	No PA
chr_1	ZTRRes_01340	4513598	4513958	ZtRRes_01340	ZtRRes_01340	ZtRRes_01340	ZtRRes_01340	ZtRRes_01340	ZtRRes_01340	ZtRRes_01340	ZtRRes_01340	ZtRRes_01340	ZtRRes_01340	ZtRRes_01340	ZtRRes_01340	ZtRRes_01340	#N/A	0	0	NoPA	No PA	No PA
chr_1	ZTRRes_01341	4516891	4532454	0	0	0	0	0	0	0	0	0	0	0	0	0	#N/A	0	13	NoPA	No PA	No PA
chr_1	ZTRRes_01342	4533155	4535344	ZtRRes_01342	ZtRRes_01342	ZtRRes_01342	ZtRRes_01342	ZtRRes_01342	ZtRRes_01342	ZtRRes_01342	ZtRRes_01342	ZtRRes_01342	ZtRRes_01342	ZtRRes_01342	ZtRRes_01342	ZtRRes_01342	ZtRRes_01342	ZtRRes_01342	0	NoPA	No PA	No PA
chr_1	ZTRRes_01343	4535525	4536672	ZtRRes_01343	ZtRRes_01343	ZtRRes_01343	ZtRRes_01343	ZtRRes_01343	ZtRRes_01343	ZtRRes_01343	ZtRRes_01343	ZtRRes_01343	ZtRRes_01343	ZtRRes_01343	ZtRRes_01343	ZtRRes_01343	#N/A	0	0	NoPA	No PA	No PA
chr_1	ZTRRes_01344	4545681	4547026	ZtRRes_01344	ZtRRes_01344	ZtRRes_01344	ZtRRes_01344	0	ZtRRes_01344	ZtRRes_01344	ZtRRes_01344	ZtRRes_01344	ZtRRes_01344	ZtRRes_01344	ZtRRes_01344	ZtRRes_01344	#N/A	0	1	PA	Non-secreted PA	1
chr_1	ZTRRes_01345	4548059	4549632	ZtRRes_01345	ZtRRes_01345	ZtRRes_01345	ZtRRes_01345	ZtRRes_01345	ZtRRes_01345	ZtRRes_01345	ZtRRes_01345	ZtRRes_01345	ZtRRes_01345	ZtRRes_01345	ZtRRes_01345	ZtRRes_01345	ZtRRes_01345	ZtRRes_01345	0	NoPA	No PA	No PA
chr_1	ZTRRes_01346	4550063	4552490	0	0	0	0	ZtRRes_01346	0	0	0	0	0	0	0	0	#N/A	0	12	PA	Non-secreted PA	1
chr_1	ZTRRes_01347	4552999	4553907	ZtRRes_01347	ZtRRes_01347	ZtRRes_01347	ZtRRes_01347	ZtRRes_01347	ZtRRes_01347	ZtRRes_01347	ZtRRes_01347	ZtRRes_01347	ZtRRes_01347	ZtRRes_01347	ZtRRes_01347	ZtRRes_01347	#N/A	0	0	NoPA	No PA	No PA
chr_1	ZTRRes_01348	4555048	4556220	ZtRRes_01348	ZtRRes_01348	ZtRRes_01348	ZtRRes_01348	ZtRRes_01348	ZtRRes_01348	ZtRRes_01348	ZtRRes_01348	ZtRRes_01348	ZtRRes_01348	ZtRRes_01348	ZtRRes_01348	ZtRRes_01348	#N/A	0	0	NoPA	No PA	No PA
chr_1	ZTRRes_01349	4557917	4558889	ZtRRes_01349	ZtRRes_01349	ZtRRes_01349	ZtRRes_01349	ZtRRes_01349	ZtRRes_01349	ZtRRes_01349	ZtRRes_01349	ZtRRes_01349	ZtRRes_01349	ZtRRes_01349	ZtRRes_01349	ZtRRes_01349	#N/A	0	0	NoPA	No PA	No PA
chr_1	ZTRRes_01350	4560685	4562211	ZtRRes_01350	ZtRRes_01350	ZtRRes_01350	ZtRRes_01350	ZtRRes_01350	ZtRRes_01350	ZtRRes_01350	ZtRRes_01350	ZtRRes_01350	ZtRRes_01350	ZtRRes_01350	ZtRRes_01350	ZtRRes_01350	#N/A	0	0	NoPA	No PA	No PA
chr_1	ZTRRes_01351	4564735	4566473	ZtRRes_01351	ZtRRes_01351	ZtRRes_01351	ZtRRes_01351	ZtRRes_01351	ZtRRes_01351	ZtRRes_01351	ZtRRes_01351	ZtRRes_01351	ZtRRes_01351	ZtRRes_01351	ZtRRes_01351	ZtRRes_01351	#N/A	0	0	NoPA	No PA	No PA
chr_1	ZTRRes_01352	4566902	4567908	ZtRRes_01352	ZtRRes_01352	ZtRRes_01352	ZtRRes_01352	ZtRRes_01352	ZtRRes_01352	ZtRRes_01352	ZtRRes_01352	ZtRRes_01352	ZtRRes_01352	ZtRRes_01352	ZtRRes_01352	ZtRRes_01352	#N/A	0	0	NoPA	No PA	No PA
chr_1	ZTRRes_01353	4573735	4574973	ZtRRes_01353	ZtRRes_01353	ZtRRes_01353	ZtRRes_01353	ZtRRes_01353	ZtRRes_01353	ZtRRes_01353	ZtRRes_01353	ZtRRes_01353	ZtRRes_01353	ZtRRes_01353	ZtRRes_01353	ZtRRes_01353	#N/A	0	0	NoPA	No PA	No PA
chr_1	ZTRRes_01354	4575746	4578640	ZtRRes_01354	ZtRRes_01354	ZtRRes_01354	ZtRRes_01354	ZtRRes_01354	ZtRRes_01354	ZtRRes_01354	ZtRRes_01354	ZtRRes_01354	ZtRRes_01354	ZtRRes_01354	ZtRRes_01354	ZtRRes_01354	#N/A	0	0	NoPA	No PA	No PA
chr_1	ZTRRes_01355	4579265	4580348	ZtRRes_01355	ZtRRes_01355	ZtRRes_01355	ZtRRes_01355	ZtRRes_01355	ZtRRes_01355	ZtRRes_01355	ZtRRes_01355	ZtRRes_01355	ZtRRes_01355	ZtRRes_01355	ZtRRes_01355	ZtRRes_01355	#N/A	0	0	NoPA	No PA	No PA
chr_1	ZTRRes_01356	4581436	4589710	ZtRRes_01356	ZtRRes_01356	ZtRRes_01356	ZtRRes_01356	ZtRRes_01356	ZtRRes_01356	ZtRRes_01356	ZtRRes_01356	ZtRRes_01356	ZtRRes_01356	ZtRRes_01356	ZtRRes_01356	ZtRRes_01356	#N/A	0	0	NoPA	No PA	No PA
chr_1	ZTRRes_01357	4589927	4590378	ZtRRes_01357	ZtRRes_01357	ZtRRes_01357	ZtRRes_01357	ZtRRes_01357	ZtRRes_01357	ZtRRes_01357	ZtRRes_01357	ZtRRes_01357	ZtRRes_01357	ZtRRes_01357	ZtRRes_01357	ZtRRes_01357	#N/A	0	0	NoPA	No PA	No PA
chr_1	ZTRRes_01358	4590613	4591091	ZtRRes_01358	ZtRRes_01358	ZtRRes_01358	ZtRRes_01358	ZtRRes_01358	ZtRRes_01358	ZtRRes_01358	ZtRRes_01358	ZtRRes_01358	ZtRRes_01358	ZtRRes_01358	ZtRRes_01358	ZtRRes_01358	#N/A	0	0	NoPA	No PA	No PA
chr_1	ZTRRes_01359	4592451	4593719	0	0	0	0	ZtRRes_01359	0	0	0	0	0	0	0	0	#N/A	0	12	PA	Non-secreted PA	1
chr_1	ZTRRes_01360	4594072	4595540	ZtRRes_01360	ZtRRes_01360	ZtRRes_01360	ZtRRes_01360	ZtRRes_01360	ZtRRes_01360	ZtRRes_01360	ZtRRes_01360	ZtRRes_01360	ZtRRes_01360	ZtRRes_01360	ZtRRes_01360	ZtRRes_01360	ZtRRes_01360	ZtRRes_01360	0	NoPA	No PA	No PA
chr_1	ZTRRes_01361	4596162	4597870	ZtRRes_01361	ZtRRes_01361	ZtRRes_01361	ZtRRes_01361	ZtRRes_01361	ZtRRes_01361	ZtRRes_01361	ZtRRes_01361	ZtRRes_01361	ZtRRes_01361	ZtRRes_01361	ZtRRes_01361	ZtRRes_01361	#N/A	0	0	NoPA	No PA	No PA
chr_1	ZTRRes_01362	4599044	4601945	ZtRRes_01362	ZtRRes_01362	ZtRRes_01362	ZtRRes_01362	ZtRRes_01362	ZtRRes_01362	ZtRRes_01362	ZtRRes_01362	ZtRRes_01362	ZtRRes_01362	ZtRRes_01362	ZtRRes_01362	ZtRRes_01362	#N/A	0	0	NoPA	No PA	No PA
chr_1	ZTRRes_01363	4603975	4611681	ZtRRes_01363	ZtRRes_01363	0	0	0	0	0	0	0	0	0	0	0	#N/A	0	11	PA	Non-secreted PA	2 or more
chr_1	ZTRRes_01364	4612498	4614503	ZtRRes_01364	ZtRRes_01364	ZtRRes_01364	ZtRRes_01364	ZtRRes_01364	ZtRRes_01364	ZtRRes_01364	ZtRRes_01364	ZtRRes_01364	ZtRRes_01364	ZtRRes_01364	ZtRRes_01364	ZtRRes_01364	#N/A	0	0	NoPA	No PA	No PA
chr_1	ZTRRes_01365	4620452	4625091	ZtRRes_01365	ZtRRes_01365	ZtRRes_01365	ZtRRes_01365	ZtRRes_01365	ZtRRes_01365	0	ZtRRes_01365	ZtRRes_01365	ZtRRes_01365	ZtRRes_01365	ZtRRes_01365	ZtRRes_01365	#N/A	0	1	PA	Non-secreted PA	1
chr_1	ZTRRes_01366	4626203	4628660	ZtRRes_01366	ZtRRes_01366	ZtRRes_01366	ZtRRes_01366	ZtRRes_01366	ZtRRes_01366	ZtRRes_01366	ZtRRes_01366	ZtRRes_01366	ZtRRes_01366	0	ZtRRes_01366	ZtRRes_01366	#N/A	0	1	PA	Non-secreted PA	1
chr_1	ZTRRes_01367	4630836	4632013	ZtRRes_01367	ZtRRes_01367	ZtRRes_01367	ZtRRes_01367	ZtRRes_01367	ZtRRes_01367	ZtRRes_01367	ZtRRes_01367	ZtRRes_01367	ZtRRes_01367	ZtRRes_01367	ZtRRes_01367	ZtRRes_01367	#N/A	0	0	NoPA	No PA	No PA
chr_1	ZTRRes_01368	4632250	4632878	ZtRRes_01368	ZtRRes_01368	ZtRRes_01368	ZtRRes_01368	ZtRRes_01368	ZtRRes_01368	ZtRRes_01368	ZtRRes_01368	ZtRRes_01368	ZtRRes_01368	ZtRRes_01368	ZtRRes_01368	ZtRRes_01368	#N/A	0	0	NoPA	No PA	No PA
chr_1	ZTRRes_01369	4633488	4634618	ZtRRes_01369	ZtRRes_01369	ZtRRes_01369	ZtRRes_01369	ZtRRes_01369	ZtRRes_01369	ZtRRes_01369	ZtRRes_01369	ZtRRes_01369	ZtRRes_01369	ZtRRes_01369	ZtRRes_01369	ZtRRes_01369	ZtRRes_01369	ZtRRes_01369	0	NoPA	No PA	No PA
chr_1	ZTRRes_01370	4638044	4639874	ZtRRes_01370	ZtRRes_01370	ZtRRes_01370	ZtRRes_01370	ZtRRes_01370	ZtRRes_01370	ZtRRes_01370	ZtRRes_01370	ZtRRes_01370	ZtRRes_01370	ZtRRes_01370	ZtRRes_01370	ZtRRes_01370	#N/A	0	0	NoPA	No PA	No PA
chr_1	ZTRRes_01371	4640466	4641362	ZtRRes_01371	ZtRRes_01371	ZtRRes_01371	ZtRRes_01371	ZtRRes_01371	ZtRRes_01371	ZtRRes_01371	ZtRRes_01371	ZtRRes_01371	ZtRRes_01371	ZtRRes_01371	ZtRRes_01371	ZtRRes_01371	#N/A	0	0	NoPA	No PA	No PA
chr_1	ZTRRes_01372	4641624	4644809	ZtRRes_01372	ZtRRes_01372	ZtRRes_01372	ZtRRes_01372	ZtRRes_01372	ZtRRes_01372	ZtRRes_01372	ZtRRes_01372	ZtRRes_01372	ZtRRes_01372	ZtRRes_01372	ZtRRes_01372	ZtRRes_01372	#N/A	0	0	NoPA	No PA	No PA
chr_1	ZTRRes_01373	4645056	4646528	ZtRRes_01373	ZtRRes_01373	ZtRRes_01373	ZtRRes_01373	ZtRRes_01373	ZtRRes_01373	ZtRRes_01373	ZtRRes_01373	ZtRRes_01373	ZtRRes_01373	ZtRRes_01373	ZtRRes_01373	ZtRRes_01373	#N/A	0	0	NoPA	No PA	No PA
chr_1	ZTRRes_01374	4647502	4649414	ZtRRes_01374	ZtRRes_01374	ZtRRes_01374	ZtRRes_01374	ZtRRes_01374	ZtRRes_01374	ZtRRes_01374	ZtRRes_01374	ZtRRes_01374	ZtRRes_01374	ZtRRes_01374	ZtRRes_01374	ZtRRes_01374	#N/A	0	0	NoPA	No PA	No PA
chr_1	ZTRRes_01375	4651210	4651555	ZtRRes_01375	ZtRRes_01375	ZtRRes_01375	ZtRRes_01375	ZtRRes_01375	ZtRRes_01375	ZtRRes_01375	ZtRRes_01375	ZtRRes_01375	ZtRRes_01375	ZtRRes_01375	ZtRRes_01375	ZtRRes_01375	ZtRRes_01375	ZtRRes_01375	0	NoPA	No PA	No PA
chr_1	ZTRRes_01376	4652888	4654132	ZtRRes_01376	ZtRRes_01376	ZtRRes_01376	ZtRRes_01376	ZtRRes_01376	ZtRRes_01376	ZtRRes_01376	ZtRRes_01376	ZtRRes_01376	ZtRRes_01376	ZtRRes_01376	ZtRRes_01376	ZtRRes_01376	#N/A	0	0	NoPA	No PA	No PA
chr_1	ZTRRes_01377	4657920	4658524	ZtRRes_01377	ZtRRes_01377	ZtRRes_01377	ZtRRes_01377	ZtRRes_01377	ZtRRes_01377	ZtRRes_01377	ZtRRes_01377	ZtRRes_01377	ZtRRes_01377	ZtRRes_01377	ZtRRes_01377	ZtRRes_01377	#N/A	0	0	NoPA	No PA	No PA
chr_1	ZTRRes_01378	4659157	4661483	ZtRRes_01378	ZtRRes_01378	ZtRRes_01378	ZtRRes_01378	ZtRRes_01378	ZtRRes_01378	ZtRRes_01378	ZtRRes_01378	ZtRRes_01378	ZtRRes_01378	ZtRRes_01378	ZtRRes_01378	ZtRRes_01378	#N/A	0	0	NoPA	No PA	No PA
chr_1	ZTRRes_01379	4661769	4665594	ZtRRes_01379	ZtRRes_01379	ZtRRes_01379	ZtRRes_01379	ZtRRes_01379	ZtRRes_01379	ZtRRes_01379	ZtRRes_01379	ZtRRes_01379	ZtRRes_01379	ZtRRes_01379	ZtRRes_01379	ZtRRes_01379	#N/A	0	0	NoPA	No PA	No PA
chr_1	ZTRRes_01380	4665647	4667033	ZtRRes_01380	ZtRRes_01380	ZtRRes_01380	ZtRRes_01380	ZtRRes_01380	ZtRRes_01380	ZtRRes_01380	ZtRRes_01380	ZtRRes_01380	ZtRRes_01380	ZtRRes_01380	ZtRRes_01380	ZtRRes_01380	#N/A	0	0	NoPA	No PA	No PA
chr_1	ZTRRes_01381	4667640	4668699	ZtRRes_01381	ZtRRes_01381	ZtRRes_01381	ZtRRes_01381	ZtRRes_01381	ZtRRes_01381	ZtRRes_01381	ZtRRes_01381	ZtRRes_01381	ZtRRes_01381	ZtRRes_01381	ZtRRes_01381	ZtRRes_01381	ZtRRes_01381	ZtRRes_01381	0	NoPA	No PA	No PA
chr_1	ZTRRes_01382	4670402	4671989	ZtRRes_01382	ZtRRes_01382	ZtRRes_01382	ZtRRes_01382	ZtRRes_01382	ZtRRes_01382	ZtRRes_01382	ZtRRes_01382	ZtRRes_01382	ZtRRes_01382	ZtRRes_01382	ZtRRes_01382	ZtRRes_01382	#N/A	0	0	NoPA	No PA	No PA
chr_1	ZTRRes_01383	4672586	4674602	ZtRRes_01383	ZtRRes_01383	ZtRRes_01383	ZtRRes_01383	ZtRRes_01383	ZtRRes_01383	ZtRRes_01383	ZtRRes_01383	ZtRRes_01383	ZtRRes_01383	ZtRRes_01383	ZtRRes_01383	ZtRRes_01383	ZtRRes_01383	ZtRRes_01383	0	NoPA	No PA	No PA
chr_1	ZTRRes_01384	4676518	4677539	ZtRRes_01384	ZtRRes_01384	ZtRRes_01384	ZtRRes_01384	ZtRRes_01384	ZtRRes_01384	ZtRRes_01384	ZtRRes_01384	ZtRRes_01384	ZtRRes_01384	ZtRRes_01384	ZtRRes_01384	ZtRRes_01384	#N/A	0	0	NoPA	No PA	No PA
chr_1	ZTRRes_01385	4680443	4681501	ZtRRes_01385	ZtRRes_01385	ZtRRes_01385	ZtRRes_01385	ZtRRes_01385	ZtRRes_01385	ZtRRes_01385	ZtRRes_01385	ZtRRes_01385	ZtRRes_01385	ZtRRes_01385	ZtRRes_01385	ZtRRes_01385	#N/A	0	0	NoPA	No PA	No PA
chr_1	ZTRRes_01386	4681966	4682382	ZtRRes_01386	ZtRRes_01386	ZtRRes_01386	ZtRRes_01386	ZtRRes_01386	ZtRRes_01386	ZtRRes_01386	ZtRRes_01386	ZtRRes_01386	ZtRRes_01386	ZtRRes_01386	ZtRRes_01386	ZtRRes_01386	#N/A	0	0	NoPA	No PA	No PA
chr_1	ZTRRes_01387	4684189	4690941	ZtRRes_01387	ZtRRes_01387	ZtRRes_01387	ZtRRes_01387	ZtRRes_01387	ZtRRes_01387	ZtRRes_01387	ZtRRes_01387	ZtRRes_01387	ZtRRes_01387	ZtRRes_01387	ZtRRes_01387	ZtRRes_01387	#N/A	0	0	NoPA	No PA	No PA
chr_1	ZTRRes_01388	4691642	4692436	ZtRRes_01388	ZtRRes_01388	ZtRRes_01388	ZtRRes_01388	ZtRRes_01388	ZtRRes_01388	ZtRRes_01388	ZtRRes_01388	ZtRRes_01388	ZtRRes_01388	ZtRRes_01388	ZtRRes_01388	ZtRRes_01388	#N/A	0	0	NoPA	No PA	No PA
chr_1	ZTRRes_01389	4692488	4693686	ZtRRes_01389	ZtRRes_01389	ZtRRes_01389	ZtRRes_01389	ZtRRes_01389	ZtRRes_01389	ZtRRes_01389	ZtRRes_01389	ZtRRes_01389	ZtRRes_01389	ZtRRes_01389	ZtRRes_01389	ZtRRes_01389	ZtRRes_01389	ZtRRes_01389	0	NoPA	No PA	No PA
chr_1	ZTRRes_01390	4694505	4697707	ZtRRes_01390	ZtRRes_01390	ZtRRes_01390	ZtRRes_01390	ZtRRes_01390	ZtRRes_01390	ZtRRes_01390	ZtRRes_01390	ZtRRes_01390	ZtRRes_01390	ZtRRes_01390	ZtRRes_01390	ZtRRes_01390	#N/A	0	0	NoPA	No PA	No PA
chr_1	ZTRRes_01391	4698233	4699213	ZtRRes_01391	ZtRRes_01391	ZtRRes_01391	ZtRRes_01391	ZtRRes_01391	ZtRRes_01391	ZtRRes_01391	ZtRRes_01391	ZtRRes_01391	ZtRRes_01391	ZtRRes_01391	ZtRRes_01391	ZtRRes_01391	#N/A	0	0	NoPA	No PA	No PA
chr_1	ZTRRes_01392	4699703	4703159	ZtRRes_01392	ZtRRes_01392	ZtRRes_01392	ZtRRes_01392	ZtRRes_01392	ZtRRes_01392	ZtRRes_01392	ZtRRes_01392	ZtRRes_01392	ZtRRes_01392	ZtRRes_01392	ZtRRes_01392	ZtRRes_01392	#N/A	0	0	NoPA	No PA	No PA
chr_1	ZTRRes_01393	4704407	4705518	ZtRRes_01393	ZtRRes_01393	ZtRRes_01393	ZtRRes_01393	ZtRRes_01393	ZtRRes_01393	ZtRRes_01393	ZtRRes_01393	ZtRRes_01393	ZtRRes_01393	ZtRRes_01393	ZtRRes_01393	ZtRRes_01393	#N/A	0	0	NoPA	No PA	No PA
chr_1	ZTRRes_01394	4705737	4706217	ZtRRes_01394	ZtRRes_01394	ZtRRes_01394	ZtRRes_01394	ZtRRes_01394	ZtRRes_01394	ZtRRes_01394	ZtRRes_01394	ZtRRes_01394	ZtRRes_01394	ZtRRes_01394	ZtRRes_01394	ZtRRes_01394	#N/A	0	0	NoPA	No PA	No PA
chr_1	ZTRRes_01395	4707341	4708661	ZtRRes_01395	ZtRRes_01395	ZtRRes_01395	ZtRRes_01395	ZtRRes_01395	ZtRRes_01395	ZtRRes_01395	ZtRRes_01395	ZtRRes_01395	ZtRRes_01395	ZtRRes_01395	ZtRRes_01395	ZtRRes_01395	#N/A	0	0	NoPA	No PA	No PA
chr_1	ZTRRes_01396	4709096	4709692	ZtRRes_01396	ZtRRes_01396	ZtRRes_01396	ZtRRes_01396	ZtRRes_01396	ZtRRes_01396	ZtRRes_01396	ZtRRes_01396	ZtRRes_01396	ZtRRes_01396	ZtRRes_01396	ZtRRes_01396	ZtRRes_01396	#N/A	0	0	NoPA	No PA	No PA
chr_1	ZTRRes_01397	4710358	4711507	ZtRRes_01397	ZtRRes_01397	ZtRRes_01397	ZtRRes_01397	ZtRRes_01397	ZtRRes_01397	ZtRRes_01397	ZtRRes_01397	ZtRRes_01397	ZtRRes_01397	ZtRRes_01397	ZtRRes_01397	ZtRRes_01397	#N/A	0	0	NoPA	No PA	No PA
chr_1	ZTRRes_01398	4713282	4716277	ZtRRes_01398	ZtRRes_01398	ZtRRes_01398	ZtRRes_01398	ZtRRes_01398	ZtRRes_01398	ZtRRes_01398	ZtRRes_01398	ZtRRes_01398	ZtRRes_01398	ZtRRes_01398	ZtRRes_01398	ZtRRes_01398	#N/A	0	0	NoPA	No PA	No PA
chr_1	ZTRRes_01399	4716581	4717177	ZtRRes_01399	ZtRRes_01399	ZtRRes_01399	ZtRRes_01399	ZtRRes_01399	ZtRRes_01399	ZtRRes_01399	ZtRRes_01399	ZtRRes_01399	ZtRRes_01399	ZtRRes_01399	ZtRRes_01399	ZtRRes_01399	#N/A	0	0	NoPA	No PA	No PA
chr_1	ZTRRes_01400	4717439	4721821	ZtRRes_01400	ZtRRes_01400	ZtRRes_01400	ZtRRes_01400	ZtRRes_01400	ZtRRes_01400	ZtRRes_01400	ZtRRes_01400	ZtRRes_01400	ZtRRes_01400	ZtRRes_01400	ZtRRes_01400	ZtRRes_01400	#N/A	0	0	NoPA	No PA	No PA
chr_1	ZTRRes_01401	4724538	4725596	0	0	0	0	0	0	0	0	0	0	0	0	0	#N/A	0	13	NoPA	No PA	No PA
chr_1	ZTRRes_01402	4726401	4728216	ZtRRes_01402	ZtRRes_01402	ZtRRes_01402	ZtRRes_01402	ZtRRes_01402	ZtRRes_01402	ZtRRes_01402	ZtRRes_01402	ZtRRes_01402	ZtRRes_01402	ZtRRes_01402	ZtRRes_01402	ZtRRes_01402	ZtRRes_01402	ZtRRes_01402	0	NoPA	No PA	No PA
chr_1	ZTRRes_01403	4729706	4733128	ZtRRes_01403	ZtRRes_01403	ZtRRes_01403	ZtRRes_01403	ZtRRes_01403	ZtRRes_01403	ZtRRes_01403	ZtRRes_01403	ZtRRes_01403	ZtRRes_01403	ZtRRes_01403	ZtRRes_01403	ZtRRes_01403	#N/A	0	0	NoPA	No PA	No PA
chr_1	ZTRRes_01404	4735234	4736751	ZtRRes_01404	ZtRRes_01404	ZtRRes_01404	ZtRRes_01404	ZtRRes_01404	ZtRRes_01404	ZtRRes_01404	ZtRRes_01404	ZtRRes_01404	ZtRRes_01404	ZtRRes_01404	ZtRRes_01404	ZtRRes_01404	#N/A	0	0	NoPA	No PA	No PA
chr_1	ZTRRes_01405	4737082	4738239	ZtRRes_01405	ZtRRes_01405	ZtRRes_01405	ZtRRes_01405	ZtRRes_01405	ZtRRes_01405	ZtRRes_01405	ZtRRes_01405	ZtRRes_01405	ZtRRes_01405	ZtRRes_01405	ZtRRes_01405	ZtRRes_01405	#N/A	0	0	NoPA	No PA	No PA
chr_1	ZTRRes_01406	4738554	4739492	ZtRRes_01406	ZtRRes_01406	ZtRRes_01406	ZtRRes_01406	ZtRRes_01406	ZtRRes_01406	ZtRRes_01406	ZtRRes_01406	ZtRRes_01406	ZtRRes_01406	ZtRRes_01406	ZtRRes_01406	ZtRRes_01406	#N/A	0	0	NoPA	No PA	No PA
chr_1	ZTRRes_01407	4740504	4741892	ZtRRes_01407	ZtRRes_01407	ZtRRes_01407	ZtRRes_01407	ZtRRes_01407	ZtRRes_01407	ZtRRes_01407	ZtRRes_01407	ZtRRes_01407	ZtRRes_01407	ZtRRes_01407	ZtRRes_01407	ZtRRes_01407	ZtRRes_01407	ZtRRes_01407	0	NoPA	No PA	No PA
chr_1	ZTRRes_01408	4742057	4743435	ZtRRes_01408	ZtRRes_01408	ZtRRes_01408	ZtRRes_01408	ZtRRes_01408	ZtRRes_01408	ZtRRes_01408	ZtRRes_01408	ZtRRes_01408	ZtRRes_01408	ZtRRes_01408	ZtRRes_01408	ZtRRes_01408	ZtRRes_01408	ZtRRes_01408	0	NoPA	No PA	No PA
chr_1	ZTRRes_01409	4744598	4745279	ZtRRes_01409	ZtRRes_01409	ZtRRes_01409	ZtRRes_01409	ZtRRes_01409	ZtRRes_01409	ZtRRes_01409	ZtRRes_01409	ZtRRes_01409	ZtRRes_01409	ZtRRes_01409	ZtRRes_01409	ZtRRes_01409	#N/A	0	0	NoPA	No PA	No PA
chr_1	ZTRRes_01410	4745572	4747963	ZtRRes_01410	ZtRRes_01410	ZtRRes_01410	ZtRRes_01410	ZtRRes_01410	ZtRRes_01410	ZtRRes_01410	ZtRRes_01410	ZtRRes_01410	ZtRRes_01410	ZtRRes_01410	ZtRRes_01410	ZtRRes_01410	#N/A	0	0	NoPA	No PA	No PA
chr_1	ZTRRes_01411	4749132	4750487	ZtRRes_01411	ZtRRes_01411	ZtRRes_01411	ZtRRes_01411	ZtRRes_01411	ZtRRes_01411	ZtRRes_01411	ZtRRes_01411	ZtRRes_01411	ZtRRes_01411	ZtRRes_01411	ZtRRes_01411	ZtRRes_01411	ZtRRes_01411	ZtRRes_01411	0	NoPA	No PA	No PA
chr_1	ZTRRes_01412	4750484	4752417	ZtRRes_01412	ZtRRes_01412	ZtRRes_01412	ZtRRes_01412	ZtRRes_01412	ZtRRes_01412	ZtRRes_01412	ZtRRes_01412	ZtRRes_01412	ZtRRes_01412	ZtRRes_01412	ZtRRes_01412	ZtRRes_01412	#N/A	0	0	NoPA	No PA	No PA
chr_1	ZTRRes_01413	4753439	4755361	ZtRRes_01413	ZtRRes_01413	ZtRRes_01413	ZtRRes_01413	ZtRRes_01413	ZtRRes_01413	ZtRRes_01413	ZtRRes_01413	ZtRRes_01413	ZtRRes_01413	ZtRRes_01413	ZtRRes_01413	ZtRRes_01413	#N/A	0	0	NoPA	No PA	No PA
chr_1	ZTRRes_01414	4755952	4758052	ZtRRes_01414	ZtRRes_01414	ZtRRes_01414	ZtRRes_01414	ZtRRes_01414	ZtRRes_01414	ZtRRes_01414	ZtRRes_01414	ZtRRes_01414	ZtRRes_01414	ZtRRes_01414	ZtRRes_01414	ZtRRes_01414	#N/A	0	0	NoPA	No PA	No PA
chr_1	ZTRRes_01415	4758592	4763761	ZtRRes_01415	ZtRRes_01415	ZtRRes_01415	ZtRRes_01415	ZtRRes_01415	ZtRRes_01415	ZtRRes_01415	ZtRRes_01415	ZtRRes_01415	ZtRRes_01415	ZtRRes_01415	ZtRRes_01415	ZtRRes_01415	#N/A	0	0	NoPA	No PA	No PA
chr_1	ZTRRes_01416	4764244	4765294	ZtRRes_01416	ZtRRes_01416	ZtRRes_01416	ZtRRes_01416	ZtRRes_01416	ZtRRes_01416	ZtRRes_01416	ZtRRes_01416	ZtRRes_01416	ZtRRes_01416	ZtRRes_01416	ZtRRes_01416	ZtRRes_01416	#N/A	0	0	NoPA	No PA	No PA
chr_1	ZTRRes_01417	4765448	4766034	ZtRRes_01417	ZtRRes_01417	ZtRRes_01417	ZtRRes_01417	ZtRRes_01417	ZtRRes_01417	ZtRRes_01417	ZtRRes_01417	ZtRRes_01417	ZtRRes_01417	ZtRRes_01417	ZtRRes_01417	ZtRRes_01417	#N/A	0	0	NoPA	No PA	No PA
chr_1	ZTRRes_01418	4766236	4767336	ZtRRes_01418	ZtRRes_01418	ZtRRes_01418	ZtRRes_01418	ZtRRes_01418	ZtRRes_01418	ZtRRes_01418	ZtRRes_01418	ZtRRes_01418	ZtRRes_01418	ZtRRes_01418	ZtRRes_01418	ZtRRes_01418	#N/A	0	0	NoPA	No PA	No PA
chr_1	ZTRRes_01419	4767676	4769097	ZtRRes_01419	ZtRRes_01419	ZtRRes_01419	ZtRRes_01419	ZtRRes_01419	ZtRRes_01419	ZtRRes_01419	ZtRRes_01419	ZtRRes_01419	ZtRRes_01419	ZtRRes_01419	ZtRRes_01419	ZtRRes_01419	#N/A	0	0	NoPA	No PA	No PA
chr_1	ZTRRes_01420	4770945	4772331	ZtRRes_01420	ZtRRes_01420	ZtRRes_01420	ZtRRes_01420	ZtRRes_01420	ZtRRes_01420	ZtRRes_01420	ZtRRes_01420	ZtRRes_01420	ZtRRes_01420	ZtRRes_01420	ZtRRes_01420	ZtRRes_01420	#N/A	0	0	NoPA	No PA	No PA
chr_1	ZTRRes_01421	4774179	4775216	ZtRRes_01421	ZtRRes_01421	ZtRRes_01421	ZtRRes_01421	ZtRRes_01421	ZtRRes_01421	ZtRRes_01421	ZtRRes_01421	ZtRRes_01421	ZtRRes_01421	ZtRRes_01421	ZtRRes_01421	ZtRRes_01421	#N/A	0	0	NoPA	No PA	No PA
chr_1	ZTRRes_01422	4776424	4777687	ZtRRes_01422	ZtRRes_01422	ZtRRes_01422	ZtRRes_01422	ZtRRes_01422	ZtRRes_01422	ZtRRes_01422	ZtRRes_01422	ZtRRes_01422	ZtRRes_01422	ZtRRes_01422	ZtRRes_01422	ZtRRes_01422	#N/A	0	0	NoPA	No PA	No PA
chr_1	ZTRRes_01423	4778657	4779506	ZtRRes_01423	ZtRRes_01423	ZtRRes_01423	ZtRRes_01423	ZtRRes_01423	ZtRRes_01423	ZtRRes_01423	ZtRRes_01423	ZtRRes_01423	ZtRRes_01423	ZtRRes_01423	ZtRRes_01423	ZtRRes_01423	#N/A	0	0	NoPA	No PA	No PA
chr_1	ZTRRes_01424	4780134	4782443	ZtRRes_01424	ZtRRes_01424	ZtRRes_01424	ZtRRes_01424	ZtRRes_01424	ZtRRes_01424	ZtRRes_01424	ZtRRes_01424	ZtRRes_01424	ZtRRes_01424	ZtRRes_01424	ZtRRes_01424	ZtRRes_01424	#N/A	0	0	NoPA	No PA	No PA
chr_1	ZTRRes_01425	4783688	4784965	ZtRRes_01425	ZtRRes_01425	ZtRRes_01425	ZtRRes_01425	ZtRRes_01425	ZtRRes_01425	ZtRRes_01425	ZtRRes_01425	ZtRRes_01425	ZtRRes_01425	ZtRRes_01425	ZtRRes_01425	ZtRRes_01425	#N/A	0	0	NoPA	No PA	No PA
chr_1	ZTRRes_01426	4785752	4786531	ZtRRes_01426	ZtRRes_01426	ZtRRes_01426	ZtRRes_01426	ZtRRes_01426	ZtRRes_01426	ZtRRes_01426	ZtRRes_01426	ZtRRes_01426	ZtRRes_01426	ZtRRes_01426	ZtRRes_01426	ZtRRes_01426	#N/A	0	0	NoPA	No PA	No PA
chr_1	ZTRRes_01427	4787210	4787986	ZtRRes_01427	ZtRRes_01427	ZtRRes_01427	ZtRRes_01427	ZtRRes_01427	ZtRRes_01427	ZtRRes_01427	ZtRRes_01427	ZtRRes_01427	ZtRRes_01427	ZtRRes_01427	ZtRRes_01427	ZtRRes_01427	#N/A	0	0	NoPA	No PA	No PA
chr_1	ZTRRes_01428	4788100	4790661	0	0	0	0	0	ZtRRes_01428	ZtRRes_01428	0	0	ZtRRes_01428	0	0	0	#N/A	0	10	PA	Non-secreted PA	2 or more
chr_1	ZTRRes_01429	4791258	4792650	ZtRRes_01429	ZtRRes_01429	ZtRRes_01429	ZtRRes_01429	ZtRRes_01429	ZtRRes_01429	ZtRRes_01429	ZtRRes_01429	ZtRRes_01429	ZtRRes_01429	ZtRRes_01429	ZtRRes_01429	ZtRRes_01429	#N/A	0	0	NoPA	No PA	No PA
chr_1	ZTRRes_01430	4792956	4793820	ZtRRes_01430	ZtRRes_01430	ZtRRes_01430	ZtRRes_01430	ZtRRes_01430	ZtRRes_01430	ZtRRes_01430	ZtRRes_01430	ZtRRes_01430	ZtRRes_01430	ZtRRes_01430	ZtRRes_01430	ZtRRes_01430	#N/A	0	0	NoPA	No PA	No PA
chr_1	ZTRRes_01431	4794974	4795888	ZtRRes_01431	ZtRRes_01431	ZtRRes_01431	ZtRRes_01431	ZtRRes_01431	ZtRRes_01431	ZtRRes_01431	ZtRRes_01431	ZtRRes_01431	ZtRRes_01431	ZtRRes_01431	ZtRRes_01431	ZtRRes_01431	#N/A	0	0	NoPA	No PA	No PA
chr_1	ZTRRes_01432	4798300	4800504	ZtRRes_01432	ZtRRes_01432	ZtRRes_01432	ZtRRes_01432	ZtRRes_01432	ZtRRes_01432	ZtRRes_01432	ZtRRes_01432	ZtRRes_01432	ZtRRes_01432	ZtRRes_01432	ZtRRes_01432	ZtRRes_01432	#N/A	0	0	NoPA	No PA	No PA
chr_1	ZTRRes_01433	4803624	4805882	ZtRRes_01433	ZtRRes_01433	ZtRRes_01433	ZtRRes_01433	ZtRRes_01433	ZtRRes_01433	ZtRRes_01433	ZtRRes_01433	ZtRRes_01433	ZtRRes_01433	ZtRRes_01433	ZtRRes_01433	ZtRRes_01433	#N/A	0	0	NoPA	No PA	No PA
chr_1	ZTRRes_01434	4806632	4808459	ZtRRes_01434	ZtRRes_01434	ZtRRes_01434	ZtRRes_01434	ZtRRes_01434	ZtRRes_01434	ZtRRes_01434	ZtRRes_01434	ZtRRes_01434	ZtRRes_01434	ZtRRes_01434	ZtRRes_01434	ZtRRes_01434	#N/A	0	0	NoPA	No PA	No PA
chr_1	ZTRRes_01435	4808916	4811365	ZtRRes_01435	ZtRRes_01435	ZtRRes_01435	ZtRRes_01435	ZtRRes_01435	ZtRRes_01435	ZtRRes_01435	ZtRRes_01435	ZtRRes_01435	ZtRRes_01435	ZtRRes_01435	ZtRRes_01435	ZtRRes_01435	#N/A	0	0	NoPA	No PA	No PA
chr_1	ZTRRes_01436	4815534	4816109	ZtRRes_01436	ZtRRes_01436	ZtRRes_01436	ZtRRes_01436	ZtRRes_01436	ZtRRes_01436	ZtRRes_01436	ZtRRes_01436	ZtRRes_01436	ZtRRes_01436	ZtRRes_01436	ZtRRes_01436	ZtRRes_01436	#N/A	0	0	NoPA	No PA	No PA
chr_1	ZTRRes_01437	4816353	4818280	ZtRRes_01437	ZtRRes_01437	ZtRRes_01437	ZtRRes_01437	ZtRRes_01437	ZtRRes_01437	ZtRRes_01437	ZtRRes_01437	ZtRRes_01437	ZtRRes_01437	ZtRRes_01437	ZtRRes_01437	ZtRRes_01437	#N/A	0	0	NoPA	No PA	No PA
chr_1	ZTRRes_01438	4820635	4821099	ZtRRes_01438	ZtRRes_01438	ZtRRes_01438	ZtRRes_01438	ZtRRes_01438	ZtRRes_01438	ZtRRes_01438	ZtRRes_01438	ZtRRes_01438	ZtRRes_01438	ZtRRes_01438	ZtRRes_01438	ZtRRes_01438	#N/A	0	0	NoPA	No PA	No PA
chr_1	ZTRRes_01439	4821264	4822685	ZtRRes_01439	ZtRRes_01439	ZtRRes_01439	ZtRRes_01439	ZtRRes_01439	ZtRRes_01439	ZtRRes_01439	ZtRRes_01439	ZtRRes_01439	ZtRRes_01439	ZtRRes_01439	ZtRRes_01439	ZtRRes_01439	#N/A	0	0	NoPA	No PA	No PA
chr_1	ZTRRes_01440	4823451	4824668	ZtRRes_01440	ZtRRes_01440	ZtRRes_01440	ZtRRes_01440	ZtRRes_01440	ZtRRes_01440	ZtRRes_01440	ZtRRes_01440	ZtRRes_01440	ZtRRes_01440	ZtRRes_01440	ZtRRes_01440	ZtRRes_01440	#N/A	0	0	NoPA	No PA	No PA
chr_1	ZTRRes_01441	4826149	4827232	0	0	ZtRRes_01441	0	ZtRRes_01441	ZtRRes_01441	ZtRRes_01441	ZtRRes_01441	0	ZtRRes_01441	0	0	0	#N/A	0	7	PA	Non-secreted PA	2 or more
chr_1	ZTRRes_01442	4828410	4837332	ZtRRes_01442	ZtRRes_01442	ZtRRes_01442	ZtRRes_01442	ZtRRes_01442	ZtRRes_01442	ZtRRes_01442	ZtRRes_01442	ZtRRes_01442	ZtRRes_01442	ZtRRes_01442	ZtRRes_01442	ZtRRes_01442	#N/A	0	0	NoPA	No PA	No PA
chr_1	ZTRRes_01443	4829629	4829846	ZtRRes_01443	ZtRRes_01443	ZtRRes_01443	ZtRRes_01443	ZtRRes_01443	ZtRRes_01443	ZtRRes_01443	ZtRRes_01443	ZtRRes_01443	ZtRRes_01443	ZtRRes_01443	ZtRRes_01443	ZtRRes_01443	#N/A	0	0	NoPA	No PA	No PA
chr_1	ZTRRes_01444	4837810	4838646	ZtRRes_01444	ZtRRes_01444	ZtRRes_01444	ZtRRes_01444	ZtRRes_01444	ZtRRes_01444	ZtRRes_01444	ZtRRes_01444	ZtRRes_01444	ZtRRes_01444	ZtRRes_01444	ZtRRes_01444	ZtRRes_01444	#N/A	0	0	NoPA	No PA	No PA
chr_1	ZTRRes_01445	4839098	4840520	ZtRRes_01445	ZtRRes_01445	ZtRRes_01445	ZtRRes_01445	ZtRRes_01445	ZtRRes_01445	ZtRRes_01445	ZtRRes_01445	ZtRRes_01445	ZtRRes_01445	ZtRRes_01445	ZtRRes_01445	ZtRRes_01445	#N/A	0	0	NoPA	No PA	No PA
chr_1	ZTRRes_01446	4840915	4843066	ZtRRes_01446	ZtRRes_01446	ZtRRes_01446	ZtRRes_01446	ZtRRes_01446	ZtRRes_01446	ZtRRes_01446	ZtRRes_01446	ZtRRes_01446	ZtRRes_01446	ZtRRes_01446	ZtRRes_01446	ZtRRes_01446	#N/A	0	0	NoPA	No PA	No PA
chr_1	ZTRRes_01447	4847790	4850256	ZtRRes_01447	ZtRRes_01447	ZtRRes_01447	ZtRRes_01447	ZtRRes_01447	ZtRRes_01447	ZtRRes_01447	ZtRRes_01447	ZtRRes_01447	ZtRRes_01447	ZtRRes_01447	ZtRRes_01447	ZtRRes_01447	#N/A	0	0	NoPA	No PA	No PA
chr_1	ZTRRes_01448	4851871	4852587	ZtRRes_01448	ZtRRes_01448	ZtRRes_01448	ZtRRes_01448	ZtRRes_01448	ZtRRes_01448	ZtRRes_01448	ZtRRes_01448	ZtRRes_01448	ZtRRes_01448	ZtRRes_01448	ZtRRes_01448	ZtRRes_01448	#N/A	0	0	NoPA	No PA	No PA
chr_1	ZTRRes_01449	4854466	4855380	ZtRRes_01449	ZtRRes_01449	ZtRRes_01449	ZtRRes_01449	ZtRRes_01449	ZtRRes_01449	ZtRRes_01449	ZtRRes_01449	ZtRRes_01449	ZtRRes_01449	ZtRRes_01449	ZtRRes_01449	ZtRRes_01449	ZtRRes_01449	ZtRRes_01449	0	NoPA	No PA	No PA
chr_1	ZTRRes_01450	4860273	4861886	0	0	0	0	0	0	0	0	0	0	0	0	0	ZtRRes_01450	ZtRRes_01450	13	NoPA	No PA	No PA
chr_1	ZTRRes_01451	4863704	4864079	ZtRRes_01451	ZtRRes_01451	ZtRRes_01451	ZtRRes_01451	ZtRRes_01451	ZtRRes_01451	ZtRRes_01451	ZtRRes_01451	ZtRRes_01451	ZtRRes_01451	ZtRRes_01451	ZtRRes_01451	ZtRRes_01451	#N/A	0	0	NoPA	No PA	No PA
chr_1	ZTRRes_01452	4864973	4866679	ZtRRes_01452	ZtRRes_01452	ZtRRes_01452	ZtRRes_01452	ZtRRes_01452	ZtRRes_01452	ZtRRes_01452	ZtRRes_01452	ZtRRes_01452	ZtRRes_01452	ZtRRes_01452	ZtRRes_01452	ZtRRes_01452	#N/A	0	0	NoPA	No PA	No PA
chr_1	ZTRRes_01453	4867828	4868601	ZtRRes_01453	ZtRRes_01453	ZtRRes_01453	ZtRRes_01453	ZtRRes_01453	ZtRRes_01453	ZtRRes_01453	ZtRRes_01453	ZtRRes_01453	ZtRRes_01453	ZtRRes_01453	ZtRRes_01453	ZtRRes_01453	#N/A	0	0	NoPA	No PA	No PA
chr_1	ZTRRes_01454	4869390	4870309	ZtRRes_01454	ZtRRes_01454	ZtRRes_01454	ZtRRes_01454	ZtRRes_01454	ZtRRes_01454	ZtRRes_01454	ZtRRes_01454	ZtRRes_01454	ZtRRes_01454	ZtRRes_01454	ZtRRes_01454	ZtRRes_01454	#N/A	0	0	NoPA	No PA	No PA
chr_1	ZTRRes_01455	4870634	4873210	ZtRRes_01455	ZtRRes_01455	ZtRRes_01455	ZtRRes_01455	ZtRRes_01455	ZtRRes_01455	ZtRRes_01455	ZtRRes_01455	ZtRRes_01455	ZtRRes_01455	ZtRRes_01455	ZtRRes_01455	ZtRRes_01455	#N/A	0	0	NoPA	No PA	No PA
chr_1	ZTRRes_01456	4873717	4879084	ZtRRes_01456	ZtRRes_01456	ZtRRes_01456	ZtRRes_01456	ZtRRes_01456	ZtRRes_01456	ZtRRes_01456	ZtRRes_01456	ZtRRes_01456	ZtRRes_01456	ZtRRes_01456	ZtRRes_01456	ZtRRes_01456	#N/A	0	0	NoPA	No PA	No PA
chr_1	ZTRRes_01457	4880449	4881261	ZtRRes_01457	ZtRRes_01457	ZtRRes_01457	ZtRRes_01457	ZtRRes_01457	0	0	ZtRRes_01457	ZtRRes_01457	ZtRRes_01457	ZtRRes_01457	ZtRRes_01457	ZtRRes_01457	#N/A	0	2	PA	Non-secreted PA	2 or more
chr_1	ZTRRes_01458	4881489	4881890	ZtRRes_01458	ZtRRes_01458	ZtRRes_01458	ZtRRes_01458	ZtRRes_01458	0	0	ZtRRes_01458	ZtRRes_01458	ZtRRes_01458	ZtRRes_01458	ZtRRes_01458	ZtRRes_01458	#N/A	0	2	PA	Non-secreted PA	2 or more
chr_1	ZTRRes_01459	4882182	4885281	ZtRRes_01459	ZtRRes_01459	ZtRRes_01459	ZtRRes_01459	ZtRRes_01459	ZtRRes_01459	ZtRRes_01459	ZtRRes_01459	ZtRRes_01459	ZtRRes_01459	ZtRRes_01459	ZtRRes_01459	ZtRRes_01459	#N/A	0	0	NoPA	No PA	No PA
chr_1	ZTRRes_01460	4891771	4894410	ZtRRes_01460	ZtRRes_01460	ZtRRes_01460	ZtRRes_01460	ZtRRes_01460	ZtRRes_01460	ZtRRes_01460	ZtRRes_01460	ZtRRes_01460	ZtRRes_01460	ZtRRes_01460	ZtRRes_01460	ZtRRes_01460	#N/A	0	0	NoPA	No PA	No PA
chr_1	ZTRRes_01461	4895169	4901566	ZtRRes_01461	ZtRRes_01461	ZtRRes_01461	ZtRRes_01461	ZtRRes_01461	ZtRRes_01461	ZtRRes_01461	ZtRRes_01461	ZtRRes_01461	ZtRRes_01461	ZtRRes_01461	ZtRRes_01461	ZtRRes_01461	#N/A	0	0	NoPA	No PA	No PA
chr_1	ZTRRes_01462	4898292	4898959	ZtRRes_01462	ZtRRes_01462	ZtRRes_01462	ZtRRes_01462	ZtRRes_01462	ZtRRes_01462	ZtRRes_01462	ZtRRes_01462	ZtRRes_01462	ZtRRes_01462	ZtRRes_01462	ZtRRes_01462	ZtRRes_01462	#N/A	0	0	NoPA	No PA	No PA
chr_1	ZTRRes_01463	4903303	4904988	ZtRRes_01463	ZtRRes_01463	ZtRRes_01463	ZtRRes_01463	ZtRRes_01463	ZtRRes_01463	ZtRRes_01463	ZtRRes_01463	ZtRRes_01463	ZtRRes_01463	ZtRRes_01463	ZtRRes_01463	ZtRRes_01463	ZtRRes_01463	ZtRRes_01463	0	NoPA	No PA	No PA
chr_1	ZTRRes_01464	4905056	4906135	ZtRRes_01464	ZtRRes_01464	ZtRRes_01464	ZtRRes_01464	ZtRRes_01464	ZtRRes_01464	ZtRRes_01464	ZtRRes_01464	ZtRRes_01464	ZtRRes_01464	ZtRRes_01464	ZtRRes_01464	ZtRRes_01464	#N/A	0	0	NoPA	No PA	No PA
chr_1	ZTRRes_01465	4928830	4930893	ZtRRes_01465	ZtRRes_01465	ZtRRes_01465	ZtRRes_01465	ZtRRes_01465	ZtRRes_01465	ZtRRes_01465	ZtRRes_01465	ZtRRes_01465	ZtRRes_01465	ZtRRes_01465	ZtRRes_01465	ZtRRes_01465	#N/A	0	0	NoPA	No PA	No PA
chr_1	ZTRRes_01466	4931417	4933149	ZtRRes_01466	ZtRRes_01466	ZtRRes_01466	ZtRRes_01466	ZtRRes_01466	ZtRRes_01466	ZtRRes_01466	ZtRRes_01466	ZtRRes_01466	ZtRRes_01466	ZtRRes_01466	ZtRRes_01466	ZtRRes_01466	#N/A	0	0	NoPA	No PA	No PA
chr_1	ZTRRes_01467	4935092	4937128	ZtRRes_01467	ZtRRes_01467	ZtRRes_01467	ZtRRes_01467	ZtRRes_01467	ZtRRes_01467	ZtRRes_01467	ZtRRes_01467	ZtRRes_01467	ZtRRes_01467	ZtRRes_01467	ZtRRes_01467	ZtRRes_01467	#N/A	0	0	NoPA	No PA	No PA
chr_1	ZTRRes_01468	4937401	4939342	ZtRRes_01468	ZtRRes_01468	ZtRRes_01468	ZtRRes_01468	ZtRRes_01468	ZtRRes_01468	ZtRRes_01468	ZtRRes_01468	ZtRRes_01468	ZtRRes_01468	ZtRRes_01468	ZtRRes_01468	ZtRRes_01468	#N/A	0	0	NoPA	No PA	No PA
chr_1	ZTRRes_01469	4940003	4942153	ZtRRes_01469	ZtRRes_01469	ZtRRes_01469	ZtRRes_01469	ZtRRes_01469	ZtRRes_01469	ZtRRes_01469	ZtRRes_01469	ZtRRes_01469	ZtRRes_01469	ZtRRes_01469	ZtRRes_01469	ZtRRes_01469	ZtRRes_01469	ZtRRes_01469	0	NoPA	No PA	No PA
chr_1	ZTRRes_01470	4942602	4943327	ZtRRes_01470	ZtRRes_01470	ZtRRes_01470	ZtRRes_01470	ZtRRes_01470	ZtRRes_01470	ZtRRes_01470	ZtRRes_01470	ZtRRes_01470	ZtRRes_01470	ZtRRes_01470	ZtRRes_01470	ZtRRes_01470	ZtRRes_01470	ZtRRes_01470	0	NoPA	No PA	No PA
chr_1	ZTRRes_01471	4944470	4944967	ZtRRes_01471	ZtRRes_01471	ZtRRes_01471	ZtRRes_01471	ZtRRes_01471	ZtRRes_01471	ZtRRes_01471	ZtRRes_01471	ZtRRes_01471	ZtRRes_01471	ZtRRes_01471	ZtRRes_01471	ZtRRes_01471	#N/A	0	0	NoPA	No PA	No PA
chr_1	ZTRRes_01472	4946422	4948702	ZtRRes_01472	ZtRRes_01472	ZtRRes_01472	ZtRRes_01472	ZtRRes_01472	ZtRRes_01472	ZtRRes_01472	ZtRRes_01472	ZtRRes_01472	ZtRRes_01472	ZtRRes_01472	ZtRRes_01472	ZtRRes_01472	#N/A	0	0	NoPA	No PA	No PA
chr_1	ZTRRes_01473	4948979	4949705	ZtRRes_01473	ZtRRes_01473	ZtRRes_01473	ZtRRes_01473	ZtRRes_01473	ZtRRes_01473	ZtRRes_01473	ZtRRes_01473	ZtRRes_01473	ZtRRes_01473	ZtRRes_01473	ZtRRes_01473	ZtRRes_01473	#N/A	0	0	NoPA	No PA	No PA
chr_1	ZTRRes_01474	4950449	4954658	ZtRRes_01474	ZtRRes_01474	ZtRRes_01474	ZtRRes_01474	ZtRRes_01474	ZtRRes_01474	ZtRRes_01474	ZtRRes_01474	ZtRRes_01474	ZtRRes_01474	ZtRRes_01474	ZtRRes_01474	ZtRRes_01474	#N/A	0	0	NoPA	No PA	No PA
chr_1	ZTRRes_01475	4952205	4953158	ZtRRes_01475	ZtRRes_01475	ZtRRes_01475	ZtRRes_01475	ZtRRes_01475	ZtRRes_01475	ZtRRes_01475	ZtRRes_01475	ZtRRes_01475	ZtRRes_01475	ZtRRes_01475	ZtRRes_01475	ZtRRes_01475	#N/A	0	0	NoPA	No PA	No PA
chr_1	ZTRRes_01476	4956472	4958348	0	0	0	0	0	0	0	0	0	0	0	0	0	#N/A	0	13	NoPA	No PA	No PA
chr_1	ZTRRes_01477	4959241	4959682	ZtRRes_01477	ZtRRes_01477	ZtRRes_01477	ZtRRes_01477	ZtRRes_01477	ZtRRes_01477	ZtRRes_01477	ZtRRes_01477	ZtRRes_01477	ZtRRes_01477	ZtRRes_01477	ZtRRes_01477	ZtRRes_01477	#N/A	0	0	NoPA	No PA	No PA
chr_1	ZTRRes_01478	4962997	4969638	ZtRRes_01478	ZtRRes_01478	ZtRRes_01478	ZtRRes_01478	ZtRRes_01478	ZtRRes_01478	ZtRRes_01478	ZtRRes_01478	ZtRRes_01478	ZtRRes_01478	ZtRRes_01478	ZtRRes_01478	ZtRRes_01478	#N/A	0	0	NoPA	No PA	No PA
chr_1	ZTRRes_01479	4975750	4976600	ZtRRes_01479	ZtRRes_01479	ZtRRes_01479	ZtRRes_01479	ZtRRes_01479	ZtRRes_01479	ZtRRes_01479	ZtRRes_01479	ZtRRes_01479	ZtRRes_01479	ZtRRes_01479	ZtRRes_01479	ZtRRes_01479	#N/A	0	0	NoPA	No PA	No PA
chr_1	ZTRRes_01480	4977456	4979598	ZtRRes_01480	ZtRRes_01480	ZtRRes_01480	ZtRRes_01480	ZtRRes_01480	ZtRRes_01480	ZtRRes_01480	ZtRRes_01480	ZtRRes_01480	ZtRRes_01480	ZtRRes_01480	ZtRRes_01480	ZtRRes_01480	ZtRRes_01480	ZtRRes_01480	0	NoPA	No PA	No PA
chr_1	ZTRRes_01481	4988890	4991330	ZtRRes_01481	ZtRRes_01481	ZtRRes_01481	ZtRRes_01481	ZtRRes_01481	ZtRRes_01481	ZtRRes_01481	ZtRRes_01481	ZtRRes_01481	ZtRRes_01481	ZtRRes_01481	ZtRRes_01481	ZtRRes_01481	#N/A	0	0	NoPA	No PA	No PA
chr_1	ZTRRes_01482	4997552	4998794	ZtRRes_01482	ZtRRes_01482	ZtRRes_01482	ZtRRes_01482	ZtRRes_01482	ZtRRes_01482	ZtRRes_01482	ZtRRes_01482	ZtRRes_01482	ZtRRes_01482	ZtRRes_01482	ZtRRes_01482	ZtRRes_01482	#N/A	0	0	NoPA	No PA	No PA
chr_1	ZTRRes_01483	5003766	5004509	ZtRRes_01483	ZtRRes_01483	ZtRRes_01483	ZtRRes_01483	ZtRRes_01483	ZtRRes_01483	ZtRRes_01483	ZtRRes_01483	ZtRRes_01483	ZtRRes_01483	ZtRRes_01483	ZtRRes_01483	ZtRRes_01483	ZtRRes_01483	ZtRRes_01483	0	NoPA	No PA	No PA
chr_1	ZTRRes_01484	5005595	5007538	ZtRRes_01484	ZtRRes_01484	ZtRRes_01484	ZtRRes_01484	ZtRRes_01484	ZtRRes_01484	ZtRRes_01484	ZtRRes_01484	ZtRRes_01484	ZtRRes_01484	ZtRRes_01484	ZtRRes_01484	ZtRRes_01484	#N/A	0	0	NoPA	No PA	No PA
chr_1	ZTRRes_01485	5009995	5010962	ZtRRes_01485	ZtRRes_01485	ZtRRes_01485	ZtRRes_01485	ZtRRes_01485	ZtRRes_01485	ZtRRes_01485	ZtRRes_01485	ZtRRes_01485	ZtRRes_01485	ZtRRes_01485	ZtRRes_01485	ZtRRes_01485	#N/A	0	0	NoPA	No PA	No PA
chr_1	ZTRRes_01486	5015715	5017343	ZtRRes_01486	ZtRRes_01486	ZtRRes_01486	ZtRRes_01486	ZtRRes_01486	ZtRRes_01486	ZtRRes_01486	ZtRRes_01486	ZtRRes_01486	ZtRRes_01486	ZtRRes_01486	ZtRRes_01486	ZtRRes_01486	#N/A	0	0	NoPA	No PA	No PA
chr_1	ZTRRes_01487	5017669	5018992	ZtRRes_01487	ZtRRes_01487	ZtRRes_01487	ZtRRes_01487	ZtRRes_01487	ZtRRes_01487	ZtRRes_01487	ZtRRes_01487	ZtRRes_01487	ZtRRes_01487	ZtRRes_01487	ZtRRes_01487	ZtRRes_01487	#N/A	0	0	NoPA	No PA	No PA
chr_1	ZTRRes_01488	5023035	5023475	ZtRRes_01488	ZtRRes_01488	ZtRRes_01488	ZtRRes_01488	ZtRRes_01488	ZtRRes_01488	ZtRRes_01488	ZtRRes_01488	ZtRRes_01488	ZtRRes_01488	ZtRRes_01488	ZtRRes_01488	ZtRRes_01488	ZtRRes_01488	ZtRRes_01488	0	NoPA	No PA	No PA
chr_1	ZTRRes_01489	5026916	5027228	ZtRRes_01489	ZtRRes_01489	ZtRRes_01489	ZtRRes_01489	ZtRRes_01489	ZtRRes_01489	ZtRRes_01489	ZtRRes_01489	0	ZtRRes_01489	ZtRRes_01489	ZtRRes_01489	0	ZtRRes_01489	ZtRRes_01489	2	PA	Secreted PA	2 or more
chr_1	ZTRRes_01490	5027950	5030585	ZtRRes_01490	ZtRRes_01490	ZtRRes_01490	ZtRRes_01490	ZtRRes_01490	ZtRRes_01490	ZtRRes_01490	ZtRRes_01490	ZtRRes_01490	ZtRRes_01490	ZtRRes_01490	ZtRRes_01490	0	ZtRRes_01490	ZtRRes_01490	1	PA	Secreted PA	1
chr_1	ZTRRes_01491	5031583	5032864	0	0	0	0	0	ZtRRes_01491	ZtRRes_01491	0	0	0	0	0	0	#N/A	0	11	PA	Non-secreted PA	2 or more
chr_1	ZTRRes_01492	5034908	5036344	ZtRRes_01492	ZtRRes_01492	ZtRRes_01492	ZtRRes_01492	ZtRRes_01492	ZtRRes_01492	ZtRRes_01492	ZtRRes_01492	ZtRRes_01492	ZtRRes_01492	ZtRRes_01492	ZtRRes_01492	0	#N/A	0	1	PA	Non-secreted PA	1
chr_1	ZTRRes_01493	5037408	5039215	ZtRRes_01493	ZtRRes_01493	ZtRRes_01493	ZtRRes_01493	ZtRRes_01493	ZtRRes_01493	ZtRRes_01493	ZtRRes_01493	ZtRRes_01493	ZtRRes_01493	ZtRRes_01493	ZtRRes_01493	0	#N/A	0	1	PA	Non-secreted PA	1
chr_1	ZTRRes_01494	5039707	5041377	ZtRRes_01494	ZtRRes_01494	ZtRRes_01494	ZtRRes_01494	ZtRRes_01494	ZtRRes_01494	ZtRRes_01494	ZtRRes_01494	ZtRRes_01494	ZtRRes_01494	ZtRRes_01494	ZtRRes_01494	0	ZtRRes_01494	ZtRRes_01494	1	PA	Secreted PA	1
chr_1	ZTRRes_01495	5042340	5048123	ZtRRes_01495	0	ZtRRes_01495	ZtRRes_01495	0	ZtRRes_01495	ZtRRes_01495	ZtRRes_01495	ZtRRes_01495	ZtRRes_01495	ZtRRes_01495	ZtRRes_01495	0	#N/A	0	3	PA	Non-secreted PA	2 or more
chr_1	ZTRRes_01496	5048633	5049490	ZtRRes_01496	ZtRRes_01496	ZtRRes_01496	ZtRRes_01496	ZtRRes_01496	ZtRRes_01496	ZtRRes_01496	ZtRRes_01496	ZtRRes_01496	ZtRRes_01496	ZtRRes_01496	ZtRRes_01496	ZtRRes_01496	#N/A	0	0	NoPA	No PA	No PA
chr_1	ZTRRes_01497	5050960	5052844	ZtRRes_01497	ZtRRes_01497	ZtRRes_01497	ZtRRes_01497	ZtRRes_01497	ZtRRes_01497	ZtRRes_01497	ZtRRes_01497	ZtRRes_01497	ZtRRes_01497	ZtRRes_01497	ZtRRes_01497	ZtRRes_01497	#N/A	0	0	NoPA	No PA	No PA
chr_1	ZTRRes_01498	5057937	5058258	0	ZtRRes_01498	0	0	ZtRRes_01498	0	0	0	0	0	0	0	0	#N/A	0	11	PA	Non-secreted PA	2 or more
chr_1	ZTRRes_01499	5058745	5060094	ZtRRes_01499	ZtRRes_01499	ZtRRes_01499	ZtRRes_01499	ZtRRes_01499	ZtRRes_01499	ZtRRes_01499	ZtRRes_01499	ZtRRes_01499	ZtRRes_01499	ZtRRes_01499	ZtRRes_01499	ZtRRes_01499	#N/A	0	0	NoPA	No PA	No PA
chr_1	ZTRRes_01500	5061099	5061462	ZtRRes_01500	ZtRRes_01500	ZtRRes_01500	ZtRRes_01500	ZtRRes_01500	ZtRRes_01500	ZtRRes_01500	ZtRRes_01500	ZtRRes_01500	ZtRRes_01500	ZtRRes_01500	ZtRRes_01500	ZtRRes_01500	#N/A	0	0	NoPA	No PA	No PA
chr_1	ZTRRes_01501	5063432	5071105	ZtRRes_01501	ZtRRes_01501	ZtRRes_01501	ZtRRes_01501	ZtRRes_01501	ZtRRes_01501	ZtRRes_01501	ZtRRes_01501	ZtRRes_01501	ZtRRes_01501	ZtRRes_01501	ZtRRes_01501	ZtRRes_01501	ZtRRes_01501	ZtRRes_01501	0	NoPA	No PA	No PA
chr_1	ZTRRes_01502	5071621	5073401	ZtRRes_01502	ZtRRes_01502	ZtRRes_01502	ZtRRes_01502	ZtRRes_01502	ZtRRes_01502	ZtRRes_01502	ZtRRes_01502	ZtRRes_01502	ZtRRes_01502	ZtRRes_01502	ZtRRes_01502	ZtRRes_01502	#N/A	0	0	NoPA	No PA	No PA
chr_1	ZTRRes_01503	5073892	5074231	ZtRRes_01503	ZtRRes_01503	ZtRRes_01503	ZtRRes_01503	ZtRRes_01503	0	0	ZtRRes_01503	ZtRRes_01503	ZtRRes_01503	ZtRRes_01503	ZtRRes_01503	ZtRRes_01503	#N/A	0	2	PA	Non-secreted PA	2 or more
chr_1	ZTRRes_01504	5075478	5077403	ZtRRes_01504	ZtRRes_01504	ZtRRes_01504	ZtRRes_01504	ZtRRes_01504	ZtRRes_01504	ZtRRes_01504	ZtRRes_01504	ZtRRes_01504	ZtRRes_01504	ZtRRes_01504	ZtRRes_01504	ZtRRes_01504	#N/A	0	0	NoPA	No PA	No PA
chr_1	ZTRRes_01505	5077954	5084196	0	0	0	0	0	0	0	0	0	0	0	0	0	ZtRRes_01505	ZtRRes_01505	13	NoPA	No PA	No PA
chr_1	ZTRRes_01506	5084377	5085594	0	0	0	0	0	0	0	0	0	0	0	0	0	#N/A	0	13	NoPA	No PA	No PA
chr_1	ZTRRes_01507	5085579	5089407	0	0	0	0	0	0	0	0	0	0	0	0	0	#N/A	0	13	NoPA	No PA	No PA
chr_1	ZTRRes_01508	5090183	5091569	ZtRRes_01508	ZtRRes_01508	ZtRRes_01508	ZtRRes_01508	ZtRRes_01508	ZtRRes_01508	ZtRRes_01508	ZtRRes_01508	ZtRRes_01508	ZtRRes_01508	ZtRRes_01508	ZtRRes_01508	ZtRRes_01508	#N/A	0	0	NoPA	No PA	No PA
chr_1	ZTRRes_01509	5091823	5092374	ZtRRes_01509	ZtRRes_01509	ZtRRes_01509	ZtRRes_01509	ZtRRes_01509	ZtRRes_01509	ZtRRes_01509	ZtRRes_01509	ZtRRes_01509	ZtRRes_01509	ZtRRes_01509	ZtRRes_01509	ZtRRes_01509	ZtRRes_01509	ZtRRes_01509	0	NoPA	No PA	No PA
chr_1	ZTRRes_01510	5093058	5098081	ZtRRes_01510	ZtRRes_01510	ZtRRes_01510	ZtRRes_01510	ZtRRes_01510	ZtRRes_01510	ZtRRes_01510	ZtRRes_01510	ZtRRes_01510	ZtRRes_01510	ZtRRes_01510	ZtRRes_01510	ZtRRes_01510	#N/A	0	0	NoPA	No PA	No PA
chr_1	ZTRRes_01511	5095231	5095713	ZtRRes_01511	ZtRRes_01511	ZtRRes_01511	ZtRRes_01511	ZtRRes_01511	ZtRRes_01511	ZtRRes_01511	ZtRRes_01511	ZtRRes_01511	ZtRRes_01511	ZtRRes_01511	ZtRRes_01511	ZtRRes_01511	#N/A	0	0	NoPA	No PA	No PA
chr_1	ZTRRes_01512	5098434	5099702	ZtRRes_01512	ZtRRes_01512	ZtRRes_01512	ZtRRes_01512	ZtRRes_01512	ZtRRes_01512	ZtRRes_01512	ZtRRes_01512	ZtRRes_01512	ZtRRes_01512	ZtRRes_01512	ZtRRes_01512	ZtRRes_01512	#N/A	0	0	NoPA	No PA	No PA
chr_1	ZTRRes_01513	5103973	5104246	ZtRRes_01513	ZtRRes_01513	ZtRRes_01513	ZtRRes_01513	ZtRRes_01513	ZtRRes_01513	0	ZtRRes_01513	ZtRRes_01513	ZtRRes_01513	ZtRRes_01513	ZtRRes_01513	ZtRRes_01513	#N/A	0	1	PA	Non-secreted PA	1
chr_1	ZTRRes_01514	5104682	5111263	ZtRRes_01514	ZtRRes_01514	ZtRRes_01514	ZtRRes_01514	ZtRRes_01514	0	0	ZtRRes_01514	ZtRRes_01514	ZtRRes_01514	ZtRRes_01514	0	ZtRRes_01514	#N/A	0	3	PA	Non-secreted PA	2 or more
chr_1	ZTRRes_01515	5112268	5114424	ZtRRes_01515	ZtRRes_01515	ZtRRes_01515	ZtRRes_01515	ZtRRes_01515	ZtRRes_01515	ZtRRes_01515	ZtRRes_01515	ZtRRes_01515	ZtRRes_01515	ZtRRes_01515	ZtRRes_01515	ZtRRes_01515	#N/A	0	0	NoPA	No PA	No PA
chr_1	ZTRRes_01516	5114514	5119925	ZtRRes_01516	ZtRRes_01516	ZtRRes_01516	ZtRRes_01516	ZtRRes_01516	ZtRRes_01516	ZtRRes_01516	ZtRRes_01516	ZtRRes_01516	ZtRRes_01516	ZtRRes_01516	ZtRRes_01516	ZtRRes_01516	#N/A	0	0	NoPA	No PA	No PA
chr_1	ZTRRes_01517	5120565	5127782	ZtRRes_01517	ZtRRes_01517	0	ZtRRes_01517	ZtRRes_01517	0	0	0	ZtRRes_01517	ZtRRes_01517	0	ZtRRes_01517	ZtRRes_01517	#N/A	0	5	PA	Non-secreted PA	2 or more
chr_1	ZTRRes_01518	5128643	5129818	ZtRRes_01518	ZtRRes_01518	ZtRRes_01518	ZtRRes_01518	ZtRRes_01518	ZtRRes_01518	ZtRRes_01518	ZtRRes_01518	ZtRRes_01518	ZtRRes_01518	ZtRRes_01518	ZtRRes_01518	ZtRRes_01518	#N/A	0	0	NoPA	No PA	No PA
chr_1	ZTRRes_01519	5132139	5132695	ZtRRes_01519	ZtRRes_01519	ZtRRes_01519	ZtRRes_01519	ZtRRes_01519	ZtRRes_01519	ZtRRes_01519	ZtRRes_01519	ZtRRes_01519	ZtRRes_01519	ZtRRes_01519	ZtRRes_01519	ZtRRes_01519	#N/A	0	0	NoPA	No PA	No PA
chr_1	ZTRRes_01520	5132896	5142547	ZtRRes_01520	ZtRRes_01520	ZtRRes_01520	ZtRRes_01520	ZtRRes_01520	ZtRRes_01520	ZtRRes_01520	ZtRRes_01520	ZtRRes_01520	ZtRRes_01520	ZtRRes_01520	ZtRRes_01520	ZtRRes_01520	#N/A	0	0	NoPA	No PA	No PA
chr_1	ZTRRes_01521	5140650	5140932	ZtRRes_01521	ZtRRes_01521	ZtRRes_01521	ZtRRes_01521	ZtRRes_01521	ZtRRes_01521	ZtRRes_01521	0	ZtRRes_01521	ZtRRes_01521	ZtRRes_01521	ZtRRes_01521	ZtRRes_01521	#N/A	0	1	PA	Non-secreted PA	1
chr_1	ZTRRes_01522	5143063	5145246	ZtRRes_01522	ZtRRes_01522	ZtRRes_01522	ZtRRes_01522	ZtRRes_01522	ZtRRes_01522	ZtRRes_01522	ZtRRes_01522	ZtRRes_01522	ZtRRes_01522	ZtRRes_01522	ZtRRes_01522	ZtRRes_01522	#N/A	0	0	NoPA	No PA	No PA
chr_1	ZTRRes_01523	5145962	5146792	ZtRRes_01523	ZtRRes_01523	ZtRRes_01523	ZtRRes_01523	ZtRRes_01523	ZtRRes_01523	ZtRRes_01523	ZtRRes_01523	ZtRRes_01523	ZtRRes_01523	ZtRRes_01523	ZtRRes_01523	ZtRRes_01523	ZtRRes_01523	ZtRRes_01523	0	NoPA	No PA	No PA
chr_1	ZTRRes_01524	5150660	5151984	ZtRRes_01524	ZtRRes_01524	ZtRRes_01524	ZtRRes_01524	ZtRRes_01524	ZtRRes_01524	ZtRRes_01524	ZtRRes_01524	ZtRRes_01524	ZtRRes_01524	ZtRRes_01524	ZtRRes_01524	ZtRRes_01524	#N/A	0	0	NoPA	No PA	No PA
chr_1	ZTRRes_01525	5152460	5155249	ZtRRes_01525	ZtRRes_01525	ZtRRes_01525	ZtRRes_01525	ZtRRes_01525	ZtRRes_01525	ZtRRes_01525	ZtRRes_01525	ZtRRes_01525	ZtRRes_01525	ZtRRes_01525	ZtRRes_01525	ZtRRes_01525	#N/A	0	0	NoPA	No PA	No PA
chr_1	ZTRRes_01526	5155422	5156534	ZtRRes_01526	ZtRRes_01526	ZtRRes_01526	ZtRRes_01526	ZtRRes_01526	ZtRRes_01526	ZtRRes_01526	ZtRRes_01526	ZtRRes_01526	ZtRRes_01526	ZtRRes_01526	ZtRRes_01526	ZtRRes_01526	#N/A	0	0	NoPA	No PA	No PA
chr_1	ZTRRes_01527	5157322	5159526	ZtRRes_01527	ZtRRes_01527	ZtRRes_01527	ZtRRes_01527	ZtRRes_01527	ZtRRes_01527	ZtRRes_01527	ZtRRes_01527	ZtRRes_01527	ZtRRes_01527	ZtRRes_01527	ZtRRes_01527	ZtRRes_01527	#N/A	0	0	NoPA	No PA	No PA
chr_1	ZTRRes_01528	5159841	5161232	ZtRRes_01528	ZtRRes_01528	ZtRRes_01528	ZtRRes_01528	ZtRRes_01528	ZtRRes_01528	ZtRRes_01528	ZtRRes_01528	ZtRRes_01528	ZtRRes_01528	ZtRRes_01528	ZtRRes_01528	ZtRRes_01528	#N/A	0	0	NoPA	No PA	No PA
chr_1	ZTRRes_01529	5161416	5162622	ZtRRes_01529	ZtRRes_01529	ZtRRes_01529	ZtRRes_01529	ZtRRes_01529	ZtRRes_01529	ZtRRes_01529	ZtRRes_01529	ZtRRes_01529	ZtRRes_01529	ZtRRes_01529	ZtRRes_01529	ZtRRes_01529	#N/A	0	0	NoPA	No PA	No PA
chr_1	ZTRRes_01530	5162955	5164817	ZtRRes_01530	ZtRRes_01530	ZtRRes_01530	ZtRRes_01530	ZtRRes_01530	ZtRRes_01530	ZtRRes_01530	ZtRRes_01530	ZtRRes_01530	ZtRRes_01530	ZtRRes_01530	ZtRRes_01530	ZtRRes_01530	#N/A	0	0	NoPA	No PA	No PA
chr_1	ZTRRes_01531	5165278	5166450	ZtRRes_01531	ZtRRes_01531	ZtRRes_01531	ZtRRes_01531	ZtRRes_01531	ZtRRes_01531	ZtRRes_01531	ZtRRes_01531	ZtRRes_01531	ZtRRes_01531	ZtRRes_01531	ZtRRes_01531	ZtRRes_01531	ZtRRes_01531	ZtRRes_01531	0	NoPA	No PA	No PA
chr_1	ZTRRes_01532	5166854	5170042	ZtRRes_01532	ZtRRes_01532	ZtRRes_01532	ZtRRes_01532	ZtRRes_01532	ZtRRes_01532	ZtRRes_01532	ZtRRes_01532	0	ZtRRes_01532	ZtRRes_01532	ZtRRes_01532	ZtRRes_01532	#N/A	0	1	PA	Non-secreted PA	1
chr_1	ZTRRes_01533	5168833	5169368	ZtRRes_01533	ZtRRes_01533	ZtRRes_01533	ZtRRes_01533	ZtRRes_01533	ZtRRes_01533	ZtRRes_01533	ZtRRes_01533	0	ZtRRes_01533	ZtRRes_01533	ZtRRes_01533	ZtRRes_01533	#N/A	0	1	PA	Non-secreted PA	1
chr_1	ZTRRes_01534	5170144	5171076	0	0	ZtRRes_01534	0	0	ZtRRes_01534	ZtRRes_01534	0	0	0	0	ZtRRes_01534	0	#N/A	0	9	PA	Non-secreted PA	2 or more
chr_1	ZTRRes_01535	5178369	5179157	ZtRRes_01535	ZtRRes_01535	ZtRRes_01535	ZtRRes_01535	ZtRRes_01535	ZtRRes_01535	ZtRRes_01535	ZtRRes_01535	ZtRRes_01535	ZtRRes_01535	ZtRRes_01535	ZtRRes_01535	ZtRRes_01535	#N/A	0	0	NoPA	No PA	No PA
chr_1	ZTRRes_01536	5179219	5180116	ZtRRes_01536	ZtRRes_01536	ZtRRes_01536	ZtRRes_01536	ZtRRes_01536	ZtRRes_01536	ZtRRes_01536	ZtRRes_01536	ZtRRes_01536	ZtRRes_01536	ZtRRes_01536	ZtRRes_01536	ZtRRes_01536	#N/A	0	0	NoPA	No PA	No PA
chr_1	ZTRRes_01537	5180606	5182299	ZtRRes_01537	ZtRRes_01537	ZtRRes_01537	ZtRRes_01537	ZtRRes_01537	ZtRRes_01537	ZtRRes_01537	ZtRRes_01537	ZtRRes_01537	ZtRRes_01537	ZtRRes_01537	ZtRRes_01537	ZtRRes_01537	#N/A	0	0	NoPA	No PA	No PA
chr_1	ZTRRes_01538	5182529	5183849	ZtRRes_01538	ZtRRes_01538	ZtRRes_01538	ZtRRes_01538	ZtRRes_01538	ZtRRes_01538	ZtRRes_01538	ZtRRes_01538	ZtRRes_01538	ZtRRes_01538	ZtRRes_01538	ZtRRes_01538	ZtRRes_01538	#N/A	0	0	NoPA	No PA	No PA
chr_1	ZTRRes_01539	5184223	5185036	ZtRRes_01539	ZtRRes_01539	ZtRRes_01539	ZtRRes_01539	ZtRRes_01539	ZtRRes_01539	ZtRRes_01539	ZtRRes_01539	ZtRRes_01539	ZtRRes_01539	ZtRRes_01539	ZtRRes_01539	ZtRRes_01539	#N/A	0	0	NoPA	No PA	No PA
chr_1	ZTRRes_01540	5185687	5187163	ZtRRes_01540	ZtRRes_01540	ZtRRes_01540	ZtRRes_01540	ZtRRes_01540	ZtRRes_01540	ZtRRes_01540	ZtRRes_01540	ZtRRes_01540	ZtRRes_01540	ZtRRes_01540	ZtRRes_01540	ZtRRes_01540	#N/A	0	0	NoPA	No PA	No PA
chr_1	ZTRRes_01541	5187511	5188824	ZtRRes_01541	ZtRRes_01541	ZtRRes_01541	ZtRRes_01541	ZtRRes_01541	ZtRRes_01541	ZtRRes_01541	ZtRRes_01541	ZtRRes_01541	ZtRRes_01541	ZtRRes_01541	ZtRRes_01541	ZtRRes_01541	ZtRRes_01541	ZtRRes_01541	0	NoPA	No PA	No PA
chr_1	ZTRRes_01542	5190671	5192491	ZtRRes_01542	ZtRRes_01542	ZtRRes_01542	ZtRRes_01542	ZtRRes_01542	ZtRRes_01542	ZtRRes_01542	ZtRRes_01542	ZtRRes_01542	ZtRRes_01542	ZtRRes_01542	ZtRRes_01542	ZtRRes_01542	#N/A	0	0	NoPA	No PA	No PA
chr_1	ZTRRes_01543	5199445	5200025	ZtRRes_01543	ZtRRes_01543	0	ZtRRes_01543	ZtRRes_01543	ZtRRes_01543	ZtRRes_01543	ZtRRes_01543	ZtRRes_01543	ZtRRes_01543	ZtRRes_01543	ZtRRes_01543	ZtRRes_01543	#N/A	0	1	PA	Non-secreted PA	1
chr_1	ZTRRes_01544	5208724	5208975	ZtRRes_01544	ZtRRes_01544	ZtRRes_01544	ZtRRes_01544	ZtRRes_01544	ZtRRes_01544	ZtRRes_01544	ZtRRes_01544	ZtRRes_01544	ZtRRes_01544	ZtRRes_01544	ZtRRes_01544	ZtRRes_01544	#N/A	0	0	NoPA	No PA	No PA
chr_1	ZTRRes_01545	5225771	5226359	ZtRRes_01545	ZtRRes_01545	ZtRRes_01545	ZtRRes_01545	ZtRRes_01545	ZtRRes_01545	ZtRRes_01545	ZtRRes_01545	ZtRRes_01545	ZtRRes_01545	ZtRRes_01545	ZtRRes_01545	ZtRRes_01545	#N/A	0	0	NoPA	No PA	No PA
chr_1	ZTRRes_01546	5230412	5230878	ZtRRes_01546	ZtRRes_01546	ZtRRes_01546	ZtRRes_01546	ZtRRes_01546	ZtRRes_01546	ZtRRes_01546	ZtRRes_01546	ZtRRes_01546	ZtRRes_01546	ZtRRes_01546	ZtRRes_01546	ZtRRes_01546	#N/A	0	0	NoPA	No PA	No PA
chr_1	ZTRRes_01547	5232150	5233178	ZtRRes_01547	ZtRRes_01547	ZtRRes_01547	ZtRRes_01547	ZtRRes_01547	ZtRRes_01547	ZtRRes_01547	ZtRRes_01547	ZtRRes_01547	ZtRRes_01547	ZtRRes_01547	ZtRRes_01547	ZtRRes_01547	#N/A	0	0	NoPA	No PA	No PA
chr_1	ZTRRes_01548	5233462	5234408	ZtRRes_01548	ZtRRes_01548	ZtRRes_01548	ZtRRes_01548	ZtRRes_01548	ZtRRes_01548	ZtRRes_01548	ZtRRes_01548	ZtRRes_01548	ZtRRes_01548	ZtRRes_01548	ZtRRes_01548	ZtRRes_01548	#N/A	0	0	NoPA	No PA	No PA
chr_1	ZTRRes_01549	5233975	5234172	ZtRRes_01549	ZtRRes_01549	ZtRRes_01549	ZtRRes_01549	ZtRRes_01549	ZtRRes_01549	ZtRRes_01549	ZtRRes_01549	ZtRRes_01549	ZtRRes_01549	ZtRRes_01549	ZtRRes_01549	ZtRRes_01549	#N/A	0	0	NoPA	No PA	No PA
chr_1	ZTRRes_01550	5234450	5235111	ZtRRes_01550	ZtRRes_01550	ZtRRes_01550	ZtRRes_01550	ZtRRes_01550	ZtRRes_01550	ZtRRes_01550	ZtRRes_01550	ZtRRes_01550	ZtRRes_01550	ZtRRes_01550	ZtRRes_01550	ZtRRes_01550	#N/A	0	0	NoPA	No PA	No PA
chr_1	ZTRRes_01551	5237833	5238481	ZtRRes_01551	ZtRRes_01551	ZtRRes_01551	ZtRRes_01551	ZtRRes_01551	ZtRRes_01551	ZtRRes_01551	ZtRRes_01551	ZtRRes_01551	ZtRRes_01551	ZtRRes_01551	ZtRRes_01551	ZtRRes_01551	#N/A	0	0	NoPA	No PA	No PA
chr_1	ZTRRes_01552	5238744	5241633	ZtRRes_01552	ZtRRes_01552	ZtRRes_01552	ZtRRes_01552	ZtRRes_01552	ZtRRes_01552	ZtRRes_01552	ZtRRes_01552	ZtRRes_01552	ZtRRes_01552	ZtRRes_01552	ZtRRes_01552	ZtRRes_01552	#N/A	0	0	NoPA	No PA	No PA
chr_1	ZTRRes_01553	5241847	5249200	0	ZtRRes_01553	ZtRRes_01553	ZtRRes_01553	0	0	0	0	0	0	0	0	0	#N/A	0	10	PA	Non-secreted PA	2 or more
chr_1	ZTRRes_01554	5249736	5250797	ZtRRes_01554	ZtRRes_01554	ZtRRes_01554	ZtRRes_01554	ZtRRes_01554	ZtRRes_01554	ZtRRes_01554	ZtRRes_01554	ZtRRes_01554	ZtRRes_01554	ZtRRes_01554	ZtRRes_01554	ZtRRes_01554	#N/A	0	0	NoPA	No PA	No PA
chr_1	ZTRRes_01555	5251324	5251758	ZtRRes_01555	ZtRRes_01555	ZtRRes_01555	ZtRRes_01555	ZtRRes_01555	ZtRRes_01555	ZtRRes_01555	ZtRRes_01555	ZtRRes_01555	ZtRRes_01555	ZtRRes_01555	ZtRRes_01555	ZtRRes_01555	#N/A	0	0	NoPA	No PA	No PA
chr_1	ZTRRes_01556	5252069	5252704	ZtRRes_01556	ZtRRes_01556	ZtRRes_01556	ZtRRes_01556	ZtRRes_01556	ZtRRes_01556	ZtRRes_01556	ZtRRes_01556	ZtRRes_01556	ZtRRes_01556	ZtRRes_01556	ZtRRes_01556	ZtRRes_01556	#N/A	0	0	NoPA	No PA	No PA
chr_1	ZTRRes_01557	5253726	5254654	ZtRRes_01557	ZtRRes_01557	ZtRRes_01557	ZtRRes_01557	ZtRRes_01557	ZtRRes_01557	ZtRRes_01557	ZtRRes_01557	ZtRRes_01557	ZtRRes_01557	ZtRRes_01557	ZtRRes_01557	ZtRRes_01557	#N/A	0	0	NoPA	No PA	No PA
chr_1	ZTRRes_01558	5255249	5256064	ZtRRes_01558	ZtRRes_01558	ZtRRes_01558	ZtRRes_01558	ZtRRes_01558	ZtRRes_01558	ZtRRes_01558	ZtRRes_01558	ZtRRes_01558	ZtRRes_01558	ZtRRes_01558	ZtRRes_01558	ZtRRes_01558	#N/A	0	0	NoPA	No PA	No PA
chr_1	ZTRRes_01559	5257828	5259301	ZtRRes_01559	ZtRRes_01559	ZtRRes_01559	ZtRRes_01559	ZtRRes_01559	ZtRRes_01559	ZtRRes_01559	ZtRRes_01559	ZtRRes_01559	ZtRRes_01559	ZtRRes_01559	ZtRRes_01559	ZtRRes_01559	#N/A	0	0	NoPA	No PA	No PA
chr_1	ZTRRes_01560	5265129	5268693	ZtRRes_01560	ZtRRes_01560	ZtRRes_01560	ZtRRes_01560	ZtRRes_01560	ZtRRes_01560	ZtRRes_01560	ZtRRes_01560	ZtRRes_01560	ZtRRes_01560	ZtRRes_01560	ZtRRes_01560	ZtRRes_01560	#N/A	0	0	NoPA	No PA	No PA
chr_1	ZTRRes_01561	5269314	5270038	ZtRRes_01561	ZtRRes_01561	ZtRRes_01561	ZtRRes_01561	ZtRRes_01561	ZtRRes_01561	ZtRRes_01561	ZtRRes_01561	ZtRRes_01561	ZtRRes_01561	ZtRRes_01561	ZtRRes_01561	ZtRRes_01561	#N/A	0	0	NoPA	No PA	No PA
chr_1	ZTRRes_01562	5270197	5270976	ZtRRes_01562	ZtRRes_01562	ZtRRes_01562	ZtRRes_01562	ZtRRes_01562	ZtRRes_01562	ZtRRes_01562	ZtRRes_01562	0	ZtRRes_01562	ZtRRes_01562	ZtRRes_01562	ZtRRes_01562	#N/A	0	1	PA	Non-secreted PA	1
chr_1	ZTRRes_01563	5272429	5275022	ZtRRes_01563	ZtRRes_01563	ZtRRes_01563	ZtRRes_01563	ZtRRes_01563	ZtRRes_01563	ZtRRes_01563	ZtRRes_01563	ZtRRes_01563	ZtRRes_01563	ZtRRes_01563	ZtRRes_01563	ZtRRes_01563	#N/A	0	0	NoPA	No PA	No PA
chr_1	ZTRRes_01564	5275160	5279776	ZtRRes_01564	ZtRRes_01564	ZtRRes_01564	ZtRRes_01564	ZtRRes_01564	ZtRRes_01564	ZtRRes_01564	ZtRRes_01564	ZtRRes_01564	ZtRRes_01564	ZtRRes_01564	ZtRRes_01564	ZtRRes_01564	#N/A	0	0	NoPA	No PA	No PA
chr_1	ZTRRes_01565	5280394	5281425	ZtRRes_01565	ZtRRes_01565	ZtRRes_01565	ZtRRes_01565	ZtRRes_01565	ZtRRes_01565	ZtRRes_01565	ZtRRes_01565	ZtRRes_01565	ZtRRes_01565	ZtRRes_01565	ZtRRes_01565	ZtRRes_01565	#N/A	0	0	NoPA	No PA	No PA
chr_1	ZTRRes_01566	5281960	5283562	ZtRRes_01566	ZtRRes_01566	ZtRRes_01566	ZtRRes_01566	ZtRRes_01566	ZtRRes_01566	ZtRRes_01566	ZtRRes_01566	ZtRRes_01566	ZtRRes_01566	ZtRRes_01566	ZtRRes_01566	ZtRRes_01566	#N/A	0	0	NoPA	No PA	No PA
chr_1	ZTRRes_01567	5286056	5288747	ZtRRes_01567	ZtRRes_01567	ZtRRes_01567	ZtRRes_01567	ZtRRes_01567	ZtRRes_01567	ZtRRes_01567	ZtRRes_01567	ZtRRes_01567	ZtRRes_01567	ZtRRes_01567	ZtRRes_01567	ZtRRes_01567	#N/A	0	0	NoPA	No PA	No PA
chr_1	ZTRRes_01568	5289130	5290026	ZtRRes_01568	ZtRRes_01568	ZtRRes_01568	ZtRRes_01568	ZtRRes_01568	ZtRRes_01568	ZtRRes_01568	ZtRRes_01568	ZtRRes_01568	ZtRRes_01568	ZtRRes_01568	ZtRRes_01568	ZtRRes_01568	#N/A	0	0	NoPA	No PA	No PA
chr_1	ZTRRes_01569	5290304	5291767	ZtRRes_01569	ZtRRes_01569	ZtRRes_01569	ZtRRes_01569	ZtRRes_01569	ZtRRes_01569	ZtRRes_01569	ZtRRes_01569	ZtRRes_01569	ZtRRes_01569	ZtRRes_01569	ZtRRes_01569	ZtRRes_01569	#N/A	0	0	NoPA	No PA	No PA
chr_1	ZTRRes_01570	5292390	5294444	ZtRRes_01570	ZtRRes_01570	ZtRRes_01570	ZtRRes_01570	ZtRRes_01570	ZtRRes_01570	ZtRRes_01570	ZtRRes_01570	ZtRRes_01570	ZtRRes_01570	ZtRRes_01570	ZtRRes_01570	ZtRRes_01570	#N/A	0	0	NoPA	No PA	No PA
chr_1	ZTRRes_01571	5295051	5296209	ZtRRes_01571	ZtRRes_01571	ZtRRes_01571	ZtRRes_01571	ZtRRes_01571	ZtRRes_01571	ZtRRes_01571	ZtRRes_01571	ZtRRes_01571	ZtRRes_01571	ZtRRes_01571	ZtRRes_01571	ZtRRes_01571	#N/A	0	0	NoPA	No PA	No PA
chr_1	ZTRRes_01572	5296666	5298411	ZtRRes_01572	ZtRRes_01572	ZtRRes_01572	ZtRRes_01572	ZtRRes_01572	ZtRRes_01572	ZtRRes_01572	ZtRRes_01572	ZtRRes_01572	ZtRRes_01572	ZtRRes_01572	ZtRRes_01572	ZtRRes_01572	#N/A	0	0	NoPA	No PA	No PA
chr_1	ZTRRes_01573	5303570	5304917	ZtRRes_01573	ZtRRes_01573	ZtRRes_01573	ZtRRes_01573	ZtRRes_01573	ZtRRes_01573	ZtRRes_01573	ZtRRes_01573	ZtRRes_01573	ZtRRes_01573	ZtRRes_01573	ZtRRes_01573	ZtRRes_01573	#N/A	0	0	NoPA	No PA	No PA
chr_1	ZTRRes_01574	5307761	5309108	ZtRRes_01574	ZtRRes_01574	ZtRRes_01574	ZtRRes_01574	ZtRRes_01574	ZtRRes_01574	ZtRRes_01574	ZtRRes_01574	ZtRRes_01574	ZtRRes_01574	ZtRRes_01574	ZtRRes_01574	ZtRRes_01574	#N/A	0	0	NoPA	No PA	No PA
chr_1	ZTRRes_01575	5315280	5316377	ZtRRes_01575	ZtRRes_01575	ZtRRes_01575	ZtRRes_01575	ZtRRes_01575	ZtRRes_01575	ZtRRes_01575	ZtRRes_01575	ZtRRes_01575	ZtRRes_01575	ZtRRes_01575	ZtRRes_01575	ZtRRes_01575	#N/A	0	0	NoPA	No PA	No PA
chr_1	ZTRRes_01576	5316842	5317414	ZtRRes_01576	ZtRRes_01576	ZtRRes_01576	ZtRRes_01576	ZtRRes_01576	ZtRRes_01576	ZtRRes_01576	ZtRRes_01576	ZtRRes_01576	ZtRRes_01576	ZtRRes_01576	ZtRRes_01576	ZtRRes_01576	#N/A	0	0	NoPA	No PA	No PA
chr_1	ZTRRes_01577	5318369	5318953	ZtRRes_01577	ZtRRes_01577	ZtRRes_01577	ZtRRes_01577	ZtRRes_01577	ZtRRes_01577	ZtRRes_01577	ZtRRes_01577	ZtRRes_01577	ZtRRes_01577	ZtRRes_01577	ZtRRes_01577	ZtRRes_01577	ZtRRes_01577	ZtRRes_01577	0	NoPA	No PA	No PA
chr_1	ZTRRes_01578	5318821	5320515	ZtRRes_01578	ZtRRes_01578	ZtRRes_01578	ZtRRes_01578	ZtRRes_01578	ZtRRes_01578	ZtRRes_01578	ZtRRes_01578	ZtRRes_01578	ZtRRes_01578	ZtRRes_01578	ZtRRes_01578	ZtRRes_01578	#N/A	0	0	NoPA	No PA	No PA
chr_1	ZTRRes_01579	5321762	5328295	ZtRRes_01579	ZtRRes_01579	ZtRRes_01579	ZtRRes_01579	ZtRRes_01579	ZtRRes_01579	ZtRRes_01579	ZtRRes_01579	ZtRRes_01579	ZtRRes_01579	ZtRRes_01579	ZtRRes_01579	ZtRRes_01579	#N/A	0	0	NoPA	No PA	No PA
chr_1	ZTRRes_01580	5334202	5335830	ZtRRes_01580	ZtRRes_01580	ZtRRes_01580	ZtRRes_01580	ZtRRes_01580	ZtRRes_01580	ZtRRes_01580	ZtRRes_01580	ZtRRes_01580	ZtRRes_01580	ZtRRes_01580	ZtRRes_01580	ZtRRes_01580	ZtRRes_01580	ZtRRes_01580	0	NoPA	No PA	No PA
chr_1	ZTRRes_01581	5338773	5339756	ZtRRes_01581	ZtRRes_01581	ZtRRes_01581	ZtRRes_01581	ZtRRes_01581	ZtRRes_01581	ZtRRes_01581	ZtRRes_01581	ZtRRes_01581	ZtRRes_01581	ZtRRes_01581	ZtRRes_01581	ZtRRes_01581	#N/A	0	0	NoPA	No PA	No PA
chr_1	ZTRRes_01582	5345000	5346332	ZtRRes_01582	ZtRRes_01582	ZtRRes_01582	ZtRRes_01582	ZtRRes_01582	ZtRRes_01582	ZtRRes_01582	ZtRRes_01582	ZtRRes_01582	ZtRRes_01582	ZtRRes_01582	ZtRRes_01582	ZtRRes_01582	#N/A	0	0	NoPA	No PA	No PA
chr_1	ZTRRes_01583	5354170	5355548	ZtRRes_01583	ZtRRes_01583	ZtRRes_01583	ZtRRes_01583	ZtRRes_01583	ZtRRes_01583	ZtRRes_01583	ZtRRes_01583	ZtRRes_01583	ZtRRes_01583	ZtRRes_01583	ZtRRes_01583	ZtRRes_01583	#N/A	0	0	NoPA	No PA	No PA
chr_1	ZTRRes_01584	5356144	5357121	ZtRRes_01584	ZtRRes_01584	ZtRRes_01584	ZtRRes_01584	ZtRRes_01584	ZtRRes_01584	ZtRRes_01584	ZtRRes_01584	ZtRRes_01584	ZtRRes_01584	ZtRRes_01584	ZtRRes_01584	ZtRRes_01584	#N/A	0	0	NoPA	No PA	No PA
chr_1	ZTRRes_01585	5357410	5358015	ZtRRes_01585	ZtRRes_01585	ZtRRes_01585	ZtRRes_01585	ZtRRes_01585	ZtRRes_01585	ZtRRes_01585	ZtRRes_01585	ZtRRes_01585	ZtRRes_01585	ZtRRes_01585	ZtRRes_01585	ZtRRes_01585	#N/A	0	0	NoPA	No PA	No PA
chr_1	ZTRRes_01586	5358303	5359968	ZtRRes_01586	ZtRRes_01586	ZtRRes_01586	ZtRRes_01586	ZtRRes_01586	ZtRRes_01586	ZtRRes_01586	ZtRRes_01586	ZtRRes_01586	ZtRRes_01586	ZtRRes_01586	ZtRRes_01586	ZtRRes_01586	#N/A	0	0	NoPA	No PA	No PA
chr_1	ZTRRes_01587	5362744	5363403	ZtRRes_01587	ZtRRes_01587	ZtRRes_01587	ZtRRes_01587	ZtRRes_01587	ZtRRes_01587	ZtRRes_01587	ZtRRes_01587	ZtRRes_01587	ZtRRes_01587	ZtRRes_01587	ZtRRes_01587	ZtRRes_01587	#N/A	0	0	NoPA	No PA	No PA
chr_1	ZTRRes_01588	5363949	5365423	ZtRRes_01588	ZtRRes_01588	ZtRRes_01588	ZtRRes_01588	ZtRRes_01588	ZtRRes_01588	ZtRRes_01588	ZtRRes_01588	ZtRRes_01588	ZtRRes_01588	ZtRRes_01588	ZtRRes_01588	ZtRRes_01588	#N/A	0	0	NoPA	No PA	No PA
chr_1	ZTRRes_01589	5365544	5366074	ZtRRes_01589	ZtRRes_01589	ZtRRes_01589	ZtRRes_01589	ZtRRes_01589	ZtRRes_01589	ZtRRes_01589	ZtRRes_01589	ZtRRes_01589	ZtRRes_01589	ZtRRes_01589	ZtRRes_01589	ZtRRes_01589	#N/A	0	0	NoPA	No PA	No PA
chr_1	ZTRRes_01590	5369345	5369728	ZtRRes_01590	ZtRRes_01590	ZtRRes_01590	ZtRRes_01590	ZtRRes_01590	ZtRRes_01590	ZtRRes_01590	ZtRRes_01590	ZtRRes_01590	ZtRRes_01590	ZtRRes_01590	ZtRRes_01590	ZtRRes_01590	#N/A	0	0	NoPA	No PA	No PA
chr_1	ZTRRes_01591	5371473	5373072	ZtRRes_01591	ZtRRes_01591	ZtRRes_01591	ZtRRes_01591	ZtRRes_01591	ZtRRes_01591	ZtRRes_01591	ZtRRes_01591	ZtRRes_01591	ZtRRes_01591	ZtRRes_01591	ZtRRes_01591	ZtRRes_01591	#N/A	0	0	NoPA	No PA	No PA
chr_1	ZTRRes_01592	5381140	5383002	ZtRRes_01592	ZtRRes_01592	ZtRRes_01592	ZtRRes_01592	ZtRRes_01592	ZtRRes_01592	ZtRRes_01592	ZtRRes_01592	ZtRRes_01592	ZtRRes_01592	ZtRRes_01592	ZtRRes_01592	ZtRRes_01592	ZtRRes_01592	ZtRRes_01592	0	NoPA	No PA	No PA
chr_1	ZTRRes_01593	5385340	5387062	ZtRRes_01593	ZtRRes_01593	ZtRRes_01593	ZtRRes_01593	ZtRRes_01593	ZtRRes_01593	ZtRRes_01593	ZtRRes_01593	ZtRRes_01593	ZtRRes_01593	ZtRRes_01593	ZtRRes_01593	ZtRRes_01593	#N/A	0	0	NoPA	No PA	No PA
chr_1	ZTRRes_01594	5388057	5389178	ZtRRes_01594	ZtRRes_01594	ZtRRes_01594	ZtRRes_01594	ZtRRes_01594	ZtRRes_01594	ZtRRes_01594	ZtRRes_01594	ZtRRes_01594	ZtRRes_01594	ZtRRes_01594	ZtRRes_01594	ZtRRes_01594	#N/A	0	0	NoPA	No PA	No PA
chr_1	ZTRRes_01595	5390531	5391862	0	0	0	0	0	0	0	ZtRRes_01595	0	ZtRRes_01595	0	0	ZtRRes_01595	#N/A	0	10	PA	Non-secreted PA	2 or more
chr_1	ZTRRes_01596	5396657	5400277	ZtRRes_01596	ZtRRes_01596	ZtRRes_01596	ZtRRes_01596	ZtRRes_01596	ZtRRes_01596	ZtRRes_01596	ZtRRes_01596	ZtRRes_01596	ZtRRes_01596	ZtRRes_01596	ZtRRes_01596	ZtRRes_01596	#N/A	0	0	NoPA	No PA	No PA
chr_1	ZTRRes_01597	5400677	5402485	ZtRRes_01597	ZtRRes_01597	ZtRRes_01597	ZtRRes_01597	ZtRRes_01597	ZtRRes_01597	ZtRRes_01597	ZtRRes_01597	ZtRRes_01597	ZtRRes_01597	ZtRRes_01597	ZtRRes_01597	ZtRRes_01597	#N/A	0	0	NoPA	No PA	No PA
chr_1	ZTRRes_01598	5403312	5404775	ZtRRes_01598	ZtRRes_01598	ZtRRes_01598	ZtRRes_01598	ZtRRes_01598	ZtRRes_01598	ZtRRes_01598	ZtRRes_01598	ZtRRes_01598	ZtRRes_01598	ZtRRes_01598	ZtRRes_01598	ZtRRes_01598	#N/A	0	0	NoPA	No PA	No PA
chr_1	ZTRRes_01599	5408443	5409873	ZtRRes_01599	ZtRRes_01599	ZtRRes_01599	ZtRRes_01599	ZtRRes_01599	ZtRRes_01599	ZtRRes_01599	ZtRRes_01599	ZtRRes_01599	ZtRRes_01599	ZtRRes_01599	ZtRRes_01599	ZtRRes_01599	#N/A	0	0	NoPA	No PA	No PA
chr_1	ZTRRes_01600	5410410	5413465	0	0	0	0	0	0	0	0	0	0	0	0	0	#N/A	0	13	NoPA	No PA	No PA
chr_1	ZTRRes_01601	5413791	5417040	ZtRRes_01601	ZtRRes_01601	ZtRRes_01601	ZtRRes_01601	ZtRRes_01601	ZtRRes_01601	ZtRRes_01601	ZtRRes_01601	ZtRRes_01601	ZtRRes_01601	ZtRRes_01601	ZtRRes_01601	ZtRRes_01601	#N/A	0	0	NoPA	No PA	No PA
chr_1	ZTRRes_01602	5418241	5419371	ZtRRes_01602	ZtRRes_01602	ZtRRes_01602	ZtRRes_01602	ZtRRes_01602	ZtRRes_01602	ZtRRes_01602	ZtRRes_01602	ZtRRes_01602	ZtRRes_01602	ZtRRes_01602	ZtRRes_01602	ZtRRes_01602	#N/A	0	0	NoPA	No PA	No PA
chr_1	ZTRRes_01603	5419971	5420359	ZtRRes_01603	ZtRRes_01603	ZtRRes_01603	ZtRRes_01603	ZtRRes_01603	ZtRRes_01603	ZtRRes_01603	ZtRRes_01603	ZtRRes_01603	ZtRRes_01603	ZtRRes_01603	ZtRRes_01603	ZtRRes_01603	#N/A	0	0	NoPA	No PA	No PA
chr_1	ZTRRes_01604	5420882	5422545	ZtRRes_01604	ZtRRes_01604	ZtRRes_01604	ZtRRes_01604	ZtRRes_01604	ZtRRes_01604	ZtRRes_01604	ZtRRes_01604	ZtRRes_01604	ZtRRes_01604	ZtRRes_01604	ZtRRes_01604	ZtRRes_01604	#N/A	0	0	NoPA	No PA	No PA
chr_1	ZTRRes_01605	5423027	5423872	ZtRRes_01605	ZtRRes_01605	ZtRRes_01605	ZtRRes_01605	ZtRRes_01605	ZtRRes_01605	ZtRRes_01605	ZtRRes_01605	ZtRRes_01605	ZtRRes_01605	ZtRRes_01605	ZtRRes_01605	ZtRRes_01605	#N/A	0	0	NoPA	No PA	No PA
chr_1	ZTRRes_01606	5424276	5425254	ZtRRes_01606	ZtRRes_01606	ZtRRes_01606	ZtRRes_01606	ZtRRes_01606	ZtRRes_01606	ZtRRes_01606	ZtRRes_01606	ZtRRes_01606	ZtRRes_01606	ZtRRes_01606	ZtRRes_01606	ZtRRes_01606	ZtRRes_01606	ZtRRes_01606	0	NoPA	No PA	No PA
chr_1	ZTRRes_01607	5427281	5429497	ZtRRes_01607	0	0	0	0	0	ZtRRes_01607	0	0	0	0	0	0	#N/A	0	11	PA	Non-secreted PA	2 or more
chr_1	ZTRRes_01608	5429756	5431927	ZtRRes_01608	ZtRRes_01608	ZtRRes_01608	ZtRRes_01608	ZtRRes_01608	ZtRRes_01608	ZtRRes_01608	ZtRRes_01608	ZtRRes_01608	ZtRRes_01608	ZtRRes_01608	ZtRRes_01608	ZtRRes_01608	#N/A	0	0	NoPA	No PA	No PA
chr_1	ZTRRes_01609	5432769	5433536	ZtRRes_01609	ZtRRes_01609	ZtRRes_01609	ZtRRes_01609	ZtRRes_01609	ZtRRes_01609	ZtRRes_01609	ZtRRes_01609	ZtRRes_01609	ZtRRes_01609	ZtRRes_01609	ZtRRes_01609	ZtRRes_01609	#N/A	0	0	NoPA	No PA	No PA
chr_1	ZTRRes_01610	5433979	5436135	ZtRRes_01610	ZtRRes_01610	ZtRRes_01610	ZtRRes_01610	ZtRRes_01610	ZtRRes_01610	ZtRRes_01610	ZtRRes_01610	ZtRRes_01610	ZtRRes_01610	ZtRRes_01610	ZtRRes_01610	ZtRRes_01610	#N/A	0	0	NoPA	No PA	No PA
chr_1	ZTRRes_01611	5436475	5437143	ZtRRes_01611	ZtRRes_01611	ZtRRes_01611	ZtRRes_01611	ZtRRes_01611	ZtRRes_01611	ZtRRes_01611	ZtRRes_01611	ZtRRes_01611	ZtRRes_01611	ZtRRes_01611	ZtRRes_01611	ZtRRes_01611	#N/A	0	0	NoPA	No PA	No PA
chr_1	ZTRRes_01612	5438522	5439597	ZtRRes_01612	ZtRRes_01612	ZtRRes_01612	ZtRRes_01612	ZtRRes_01612	ZtRRes_01612	ZtRRes_01612	ZtRRes_01612	ZtRRes_01612	ZtRRes_01612	ZtRRes_01612	ZtRRes_01612	ZtRRes_01612	#N/A	0	0	NoPA	No PA	No PA
chr_1	ZTRRes_01613	5446197	5446572	ZtRRes_01613	ZtRRes_01613	ZtRRes_01613	ZtRRes_01613	ZtRRes_01613	ZtRRes_01613	ZtRRes_01613	ZtRRes_01613	ZtRRes_01613	ZtRRes_01613	ZtRRes_01613	ZtRRes_01613	ZtRRes_01613	#N/A	0	0	NoPA	No PA	No PA
chr_1	ZTRRes_01614	5446825	5447683	ZtRRes_01614	ZtRRes_01614	ZtRRes_01614	ZtRRes_01614	ZtRRes_01614	ZtRRes_01614	ZtRRes_01614	ZtRRes_01614	ZtRRes_01614	ZtRRes_01614	ZtRRes_01614	ZtRRes_01614	ZtRRes_01614	#N/A	0	0	NoPA	No PA	No PA
chr_1	ZTRRes_01615	5447916	5449905	ZtRRes_01615	ZtRRes_01615	ZtRRes_01615	ZtRRes_01615	ZtRRes_01615	ZtRRes_01615	ZtRRes_01615	ZtRRes_01615	ZtRRes_01615	ZtRRes_01615	ZtRRes_01615	ZtRRes_01615	ZtRRes_01615	#N/A	0	0	NoPA	No PA	No PA
chr_1	ZTRRes_01616	5450526	5451884	ZtRRes_01616	ZtRRes_01616	ZtRRes_01616	ZtRRes_01616	ZtRRes_01616	ZtRRes_01616	ZtRRes_01616	ZtRRes_01616	ZtRRes_01616	ZtRRes_01616	ZtRRes_01616	ZtRRes_01616	ZtRRes_01616	#N/A	0	0	NoPA	No PA	No PA
chr_1	ZTRRes_01617	5452139	5455120	ZtRRes_01617	ZtRRes_01617	ZtRRes_01617	ZtRRes_01617	ZtRRes_01617	ZtRRes_01617	ZtRRes_01617	ZtRRes_01617	ZtRRes_01617	ZtRRes_01617	ZtRRes_01617	ZtRRes_01617	ZtRRes_01617	#N/A	0	0	NoPA	No PA	No PA
chr_1	ZTRRes_01618	5456362	5459093	ZtRRes_01618	ZtRRes_01618	ZtRRes_01618	ZtRRes_01618	ZtRRes_01618	ZtRRes_01618	ZtRRes_01618	ZtRRes_01618	ZtRRes_01618	ZtRRes_01618	ZtRRes_01618	ZtRRes_01618	ZtRRes_01618	#N/A	0	0	NoPA	No PA	No PA
chr_1	ZTRRes_01619	5463684	5464797	ZtRRes_01619	ZtRRes_01619	ZtRRes_01619	ZtRRes_01619	ZtRRes_01619	ZtRRes_01619	ZtRRes_01619	ZtRRes_01619	ZtRRes_01619	ZtRRes_01619	ZtRRes_01619	ZtRRes_01619	ZtRRes_01619	#N/A	0	0	NoPA	No PA	No PA
chr_1	ZTRRes_01620	5465432	5467177	ZtRRes_01620	ZtRRes_01620	ZtRRes_01620	ZtRRes_01620	ZtRRes_01620	ZtRRes_01620	ZtRRes_01620	ZtRRes_01620	ZtRRes_01620	ZtRRes_01620	ZtRRes_01620	ZtRRes_01620	ZtRRes_01620	#N/A	0	0	NoPA	No PA	No PA
chr_1	ZTRRes_01621	5468358	5469074	ZtRRes_01621	ZtRRes_01621	ZtRRes_01621	ZtRRes_01621	ZtRRes_01621	ZtRRes_01621	ZtRRes_01621	ZtRRes_01621	ZtRRes_01621	ZtRRes_01621	ZtRRes_01621	ZtRRes_01621	ZtRRes_01621	#N/A	0	0	NoPA	No PA	No PA
chr_1	ZTRRes_01622	5470023	5470620	ZtRRes_01622	ZtRRes_01622	ZtRRes_01622	ZtRRes_01622	ZtRRes_01622	ZtRRes_01622	ZtRRes_01622	ZtRRes_01622	ZtRRes_01622	ZtRRes_01622	ZtRRes_01622	ZtRRes_01622	ZtRRes_01622	#N/A	0	0	NoPA	No PA	No PA
chr_1	ZTRRes_01623	5470924	5471784	ZtRRes_01623	ZtRRes_01623	ZtRRes_01623	ZtRRes_01623	ZtRRes_01623	ZtRRes_01623	ZtRRes_01623	ZtRRes_01623	ZtRRes_01623	ZtRRes_01623	ZtRRes_01623	ZtRRes_01623	ZtRRes_01623	ZtRRes_01623	ZtRRes_01623	0	NoPA	No PA	No PA
chr_1	ZTRRes_01624	5471823	5472695	ZtRRes_01624	ZtRRes_01624	ZtRRes_01624	ZtRRes_01624	ZtRRes_01624	ZtRRes_01624	ZtRRes_01624	ZtRRes_01624	ZtRRes_01624	ZtRRes_01624	ZtRRes_01624	ZtRRes_01624	ZtRRes_01624	#N/A	0	0	NoPA	No PA	No PA
chr_1	ZTRRes_01625	5473686	5474777	ZtRRes_01625	ZtRRes_01625	ZtRRes_01625	ZtRRes_01625	ZtRRes_01625	ZtRRes_01625	ZtRRes_01625	ZtRRes_01625	ZtRRes_01625	ZtRRes_01625	ZtRRes_01625	ZtRRes_01625	ZtRRes_01625	#N/A	0	0	NoPA	No PA	No PA
chr_1	ZTRRes_01626	5475714	5478014	ZtRRes_01626	ZtRRes_01626	ZtRRes_01626	ZtRRes_01626	ZtRRes_01626	ZtRRes_01626	ZtRRes_01626	ZtRRes_01626	ZtRRes_01626	ZtRRes_01626	ZtRRes_01626	ZtRRes_01626	ZtRRes_01626	#N/A	0	0	NoPA	No PA	No PA
chr_1	ZTRRes_01627	5479679	5481249	ZtRRes_01627	ZtRRes_01627	ZtRRes_01627	ZtRRes_01627	ZtRRes_01627	ZtRRes_01627	ZtRRes_01627	ZtRRes_01627	ZtRRes_01627	ZtRRes_01627	ZtRRes_01627	ZtRRes_01627	ZtRRes_01627	#N/A	0	0	NoPA	No PA	No PA
chr_1	ZTRRes_01628	5485568	5486021	ZtRRes_01628	ZtRRes_01628	ZtRRes_01628	ZtRRes_01628	ZtRRes_01628	ZtRRes_01628	ZtRRes_01628	ZtRRes_01628	ZtRRes_01628	ZtRRes_01628	ZtRRes_01628	ZtRRes_01628	ZtRRes_01628	#N/A	0	0	NoPA	No PA	No PA
chr_1	ZTRRes_01629	5486206	5488875	ZtRRes_01629	ZtRRes_01629	ZtRRes_01629	ZtRRes_01629	ZtRRes_01629	ZtRRes_01629	ZtRRes_01629	ZtRRes_01629	ZtRRes_01629	ZtRRes_01629	ZtRRes_01629	ZtRRes_01629	ZtRRes_01629	#N/A	0	0	NoPA	No PA	No PA
chr_1	ZTRRes_01630	5489251	5490433	ZtRRes_01630	ZtRRes_01630	ZtRRes_01630	ZtRRes_01630	ZtRRes_01630	ZtRRes_01630	ZtRRes_01630	ZtRRes_01630	ZtRRes_01630	ZtRRes_01630	ZtRRes_01630	ZtRRes_01630	ZtRRes_01630	#N/A	0	0	NoPA	No PA	No PA
chr_1	ZTRRes_01631	5491494	5492229	ZtRRes_01631	ZtRRes_01631	ZtRRes_01631	ZtRRes_01631	ZtRRes_01631	ZtRRes_01631	ZtRRes_01631	ZtRRes_01631	ZtRRes_01631	ZtRRes_01631	ZtRRes_01631	ZtRRes_01631	ZtRRes_01631	#N/A	0	0	NoPA	No PA	No PA
chr_1	ZTRRes_01632	5492574	5494175	ZtRRes_01632	ZtRRes_01632	ZtRRes_01632	ZtRRes_01632	ZtRRes_01632	ZtRRes_01632	ZtRRes_01632	ZtRRes_01632	ZtRRes_01632	ZtRRes_01632	ZtRRes_01632	ZtRRes_01632	ZtRRes_01632	#N/A	0	0	NoPA	No PA	No PA
chr_1	ZTRRes_01633	5494472	5496972	ZtRRes_01633	ZtRRes_01633	ZtRRes_01633	ZtRRes_01633	ZtRRes_01633	ZtRRes_01633	ZtRRes_01633	ZtRRes_01633	ZtRRes_01633	ZtRRes_01633	ZtRRes_01633	ZtRRes_01633	ZtRRes_01633	#N/A	0	0	NoPA	No PA	No PA
chr_1	ZTRRes_01634	5497455	5501146	ZtRRes_01634	ZtRRes_01634	ZtRRes_01634	ZtRRes_01634	ZtRRes_01634	ZtRRes_01634	ZtRRes_01634	ZtRRes_01634	ZtRRes_01634	ZtRRes_01634	ZtRRes_01634	ZtRRes_01634	ZtRRes_01634	#N/A	0	0	NoPA	No PA	No PA
chr_1	ZTRRes_01635	5499546	5500175	ZtRRes_01635	ZtRRes_01635	ZtRRes_01635	ZtRRes_01635	ZtRRes_01635	ZtRRes_01635	ZtRRes_01635	ZtRRes_01635	ZtRRes_01635	ZtRRes_01635	ZtRRes_01635	ZtRRes_01635	ZtRRes_01635	#N/A	0	0	NoPA	No PA	No PA
chr_1	ZTRRes_01636	5501745	5502135	ZtRRes_01636	ZtRRes_01636	ZtRRes_01636	ZtRRes_01636	ZtRRes_01636	ZtRRes_01636	ZtRRes_01636	ZtRRes_01636	ZtRRes_01636	ZtRRes_01636	ZtRRes_01636	ZtRRes_01636	ZtRRes_01636	#N/A	0	0	NoPA	No PA	No PA
chr_1	ZTRRes_01637	5502503	5504734	ZtRRes_01637	ZtRRes_01637	ZtRRes_01637	ZtRRes_01637	ZtRRes_01637	ZtRRes_01637	ZtRRes_01637	ZtRRes_01637	ZtRRes_01637	ZtRRes_01637	ZtRRes_01637	ZtRRes_01637	ZtRRes_01637	#N/A	0	0	NoPA	No PA	No PA
chr_1	ZTRRes_01638	5510701	5511990	ZtRRes_01638	ZtRRes_01638	ZtRRes_01638	ZtRRes_01638	ZtRRes_01638	ZtRRes_01638	ZtRRes_01638	ZtRRes_01638	ZtRRes_01638	ZtRRes_01638	ZtRRes_01638	ZtRRes_01638	ZtRRes_01638	#N/A	0	0	NoPA	No PA	No PA
chr_1	ZTRRes_01639	5513062	5515350	ZtRRes_01639	ZtRRes_01639	ZtRRes_01639	ZtRRes_01639	ZtRRes_01639	ZtRRes_01639	ZtRRes_01639	ZtRRes_01639	ZtRRes_01639	ZtRRes_01639	ZtRRes_01639	ZtRRes_01639	ZtRRes_01639	#N/A	0	0	NoPA	No PA	No PA
chr_1	ZTRRes_01640	5517163	5523886	ZtRRes_01640	ZtRRes_01640	ZtRRes_01640	ZtRRes_01640	ZtRRes_01640	ZtRRes_01640	ZtRRes_01640	ZtRRes_01640	ZtRRes_01640	ZtRRes_01640	ZtRRes_01640	ZtRRes_01640	ZtRRes_01640	#N/A	0	0	NoPA	No PA	No PA
chr_1	ZTRRes_01641	5524934	5526718	ZtRRes_01641	ZtRRes_01641	ZtRRes_01641	ZtRRes_01641	ZtRRes_01641	ZtRRes_01641	ZtRRes_01641	ZtRRes_01641	ZtRRes_01641	ZtRRes_01641	ZtRRes_01641	ZtRRes_01641	ZtRRes_01641	#N/A	0	0	NoPA	No PA	No PA
chr_1	ZTRRes_01642	5528745	5529767	ZtRRes_01642	ZtRRes_01642	ZtRRes_01642	ZtRRes_01642	ZtRRes_01642	ZtRRes_01642	ZtRRes_01642	ZtRRes_01642	ZtRRes_01642	ZtRRes_01642	ZtRRes_01642	ZtRRes_01642	ZtRRes_01642	#N/A	0	0	NoPA	No PA	No PA
chr_1	ZTRRes_01643	5530156	5532204	ZtRRes_01643	ZtRRes_01643	ZtRRes_01643	ZtRRes_01643	ZtRRes_01643	ZtRRes_01643	ZtRRes_01643	ZtRRes_01643	ZtRRes_01643	ZtRRes_01643	ZtRRes_01643	ZtRRes_01643	ZtRRes_01643	#N/A	0	0	NoPA	No PA	No PA
chr_1	ZTRRes_01644	5534979	5538170	ZtRRes_01644	ZtRRes_01644	ZtRRes_01644	ZtRRes_01644	ZtRRes_01644	ZtRRes_01644	ZtRRes_01644	ZtRRes_01644	ZtRRes_01644	ZtRRes_01644	ZtRRes_01644	ZtRRes_01644	ZtRRes_01644	#N/A	0	0	NoPA	No PA	No PA
chr_1	ZTRRes_01645	5538546	5549818	ZtRRes_01645	0	0	ZtRRes_01645	0	0	0	0	0	0	0	0	ZtRRes_01645	#N/A	0	10	PA	Non-secreted PA	2 or more
chr_1	ZTRRes_01646	5550884	5555497	ZtRRes_01646	0	0	ZtRRes_01646	0	0	0	0	0	0	0	0	ZtRRes_01646	#N/A	0	10	PA	Non-secreted PA	2 or more
chr_1	ZTRRes_01647	5555852	5558697	ZtRRes_01647	0	0	ZtRRes_01647	0	0	0	0	0	0	0	0	ZtRRes_01647	#N/A	0	10	PA	Non-secreted PA	2 or more
chr_1	ZTRRes_01648	5558877	5560151	ZtRRes_01648	ZtRRes_01648	ZtRRes_01648	ZtRRes_01648	ZtRRes_01648	ZtRRes_01648	ZtRRes_01648	ZtRRes_01648	ZtRRes_01648	ZtRRes_01648	ZtRRes_01648	ZtRRes_01648	ZtRRes_01648	#N/A	0	0	NoPA	No PA	No PA
chr_1	ZTRRes_01649	5560208	5561206	ZtRRes_01649	ZtRRes_01649	ZtRRes_01649	ZtRRes_01649	ZtRRes_01649	ZtRRes_01649	ZtRRes_01649	ZtRRes_01649	ZtRRes_01649	ZtRRes_01649	ZtRRes_01649	ZtRRes_01649	ZtRRes_01649	#N/A	0	0	NoPA	No PA	No PA
chr_1	ZTRRes_01650	5561697	5563070	ZtRRes_01650	ZtRRes_01650	ZtRRes_01650	ZtRRes_01650	ZtRRes_01650	ZtRRes_01650	ZtRRes_01650	ZtRRes_01650	ZtRRes_01650	ZtRRes_01650	ZtRRes_01650	ZtRRes_01650	ZtRRes_01650	#N/A	0	0	NoPA	No PA	No PA
chr_1	ZTRRes_01651	5564070	5566513	ZtRRes_01651	ZtRRes_01651	ZtRRes_01651	ZtRRes_01651	ZtRRes_01651	ZtRRes_01651	ZtRRes_01651	ZtRRes_01651	ZtRRes_01651	ZtRRes_01651	ZtRRes_01651	ZtRRes_01651	ZtRRes_01651	#N/A	0	0	NoPA	No PA	No PA
chr_1	ZTRRes_01652	5569961	5571650	ZtRRes_01652	ZtRRes_01652	ZtRRes_01652	ZtRRes_01652	ZtRRes_01652	ZtRRes_01652	ZtRRes_01652	ZtRRes_01652	ZtRRes_01652	ZtRRes_01652	ZtRRes_01652	ZtRRes_01652	ZtRRes_01652	#N/A	0	0	NoPA	No PA	No PA
chr_1	ZTRRes_01653	5571847	5574309	ZtRRes_01653	ZtRRes_01653	ZtRRes_01653	ZtRRes_01653	ZtRRes_01653	ZtRRes_01653	ZtRRes_01653	ZtRRes_01653	ZtRRes_01653	ZtRRes_01653	ZtRRes_01653	ZtRRes_01653	ZtRRes_01653	#N/A	0	0	NoPA	No PA	No PA
chr_1	ZTRRes_01654	5577263	5578932	ZtRRes_01654	ZtRRes_01654	ZtRRes_01654	ZtRRes_01654	ZtRRes_01654	ZtRRes_01654	ZtRRes_01654	ZtRRes_01654	ZtRRes_01654	ZtRRes_01654	ZtRRes_01654	ZtRRes_01654	ZtRRes_01654	#N/A	0	0	NoPA	No PA	No PA
chr_1	ZTRRes_01655	5579583	5581225	ZtRRes_01655	ZtRRes_01655	ZtRRes_01655	ZtRRes_01655	ZtRRes_01655	ZtRRes_01655	ZtRRes_01655	ZtRRes_01655	ZtRRes_01655	ZtRRes_01655	ZtRRes_01655	ZtRRes_01655	ZtRRes_01655	#N/A	0	0	NoPA	No PA	No PA
chr_1	ZTRRes_01656	5588582	5589352	ZtRRes_01656	ZtRRes_01656	ZtRRes_01656	ZtRRes_01656	ZtRRes_01656	ZtRRes_01656	ZtRRes_01656	ZtRRes_01656	ZtRRes_01656	ZtRRes_01656	ZtRRes_01656	ZtRRes_01656	ZtRRes_01656	#N/A	0	0	NoPA	No PA	No PA
chr_1	ZTRRes_01657	5590280	5592132	ZtRRes_01657	ZtRRes_01657	ZtRRes_01657	ZtRRes_01657	ZtRRes_01657	ZtRRes_01657	ZtRRes_01657	ZtRRes_01657	ZtRRes_01657	ZtRRes_01657	ZtRRes_01657	ZtRRes_01657	ZtRRes_01657	#N/A	0	0	NoPA	No PA	No PA
chr_1	ZTRRes_01658	5595115	5598344	ZtRRes_01658	ZtRRes_01658	ZtRRes_01658	ZtRRes_01658	ZtRRes_01658	ZtRRes_01658	ZtRRes_01658	ZtRRes_01658	ZtRRes_01658	ZtRRes_01658	ZtRRes_01658	ZtRRes_01658	ZtRRes_01658	#N/A	0	0	NoPA	No PA	No PA
chr_1	ZTRRes_01659	5599478	5600809	ZtRRes_01659	ZtRRes_01659	ZtRRes_01659	ZtRRes_01659	ZtRRes_01659	ZtRRes_01659	ZtRRes_01659	ZtRRes_01659	ZtRRes_01659	ZtRRes_01659	ZtRRes_01659	ZtRRes_01659	ZtRRes_01659	#N/A	0	0	NoPA	No PA	No PA
chr_1	ZTRRes_01660	5602353	5603719	0	ZtRRes_01660	ZtRRes_01660	0	0	ZtRRes_01660	ZtRRes_01660	ZtRRes_01660	ZtRRes_01660	ZtRRes_01660	0	ZtRRes_01660	0	#N/A	0	5	PA	Non-secreted PA	2 or more
chr_1	ZTRRes_01661	5604122	5605846	ZtRRes_01661	ZtRRes_01661	ZtRRes_01661	ZtRRes_01661	ZtRRes_01661	ZtRRes_01661	ZtRRes_01661	ZtRRes_01661	ZtRRes_01661	ZtRRes_01661	ZtRRes_01661	ZtRRes_01661	ZtRRes_01661	#N/A	0	0	NoPA	No PA	No PA
chr_1	ZTRRes_01662	5606104	5607528	ZtRRes_01662	ZtRRes_01662	ZtRRes_01662	ZtRRes_01662	ZtRRes_01662	ZtRRes_01662	ZtRRes_01662	ZtRRes_01662	ZtRRes_01662	ZtRRes_01662	ZtRRes_01662	ZtRRes_01662	ZtRRes_01662	#N/A	0	0	NoPA	No PA	No PA
chr_1	ZTRRes_01663	5607903	5609210	ZtRRes_01663	ZtRRes_01663	ZtRRes_01663	ZtRRes_01663	ZtRRes_01663	ZtRRes_01663	ZtRRes_01663	ZtRRes_01663	ZtRRes_01663	ZtRRes_01663	ZtRRes_01663	ZtRRes_01663	ZtRRes_01663	#N/A	0	0	NoPA	No PA	No PA
chr_1	ZTRRes_01664	5610189	5611799	ZtRRes_01664	ZtRRes_01664	ZtRRes_01664	ZtRRes_01664	ZtRRes_01664	ZtRRes_01664	ZtRRes_01664	ZtRRes_01664	ZtRRes_01664	ZtRRes_01664	ZtRRes_01664	ZtRRes_01664	ZtRRes_01664	#N/A	0	0	NoPA	No PA	No PA
chr_1	ZTRRes_01665	5612355	5613441	ZtRRes_01665	ZtRRes_01665	ZtRRes_01665	0	0	0	ZtRRes_01665	ZtRRes_01665	ZtRRes_01665	ZtRRes_01665	ZtRRes_01665	ZtRRes_01665	ZtRRes_01665	#N/A	0	3	PA	Non-secreted PA	2 or more
chr_1	ZTRRes_01666	5614372	5614890	ZtRRes_01666	ZtRRes_01666	ZtRRes_01666	ZtRRes_01666	ZtRRes_01666	ZtRRes_01666	ZtRRes_01666	ZtRRes_01666	ZtRRes_01666	ZtRRes_01666	ZtRRes_01666	ZtRRes_01666	ZtRRes_01666	#N/A	0	0	NoPA	No PA	No PA
chr_1	ZTRRes_01667	5619065	5621220	ZtRRes_01667	ZtRRes_01667	ZtRRes_01667	ZtRRes_01667	ZtRRes_01667	ZtRRes_01667	ZtRRes_01667	ZtRRes_01667	ZtRRes_01667	ZtRRes_01667	ZtRRes_01667	ZtRRes_01667	ZtRRes_01667	#N/A	0	0	NoPA	No PA	No PA
chr_1	ZTRRes_01668	5625317	5628308	ZtRRes_01668	ZtRRes_01668	ZtRRes_01668	ZtRRes_01668	ZtRRes_01668	ZtRRes_01668	ZtRRes_01668	ZtRRes_01668	ZtRRes_01668	ZtRRes_01668	ZtRRes_01668	ZtRRes_01668	ZtRRes_01668	#N/A	0	0	NoPA	No PA	No PA
chr_1	ZTRRes_01669	5628336	5630926	ZtRRes_01669	ZtRRes_01669	ZtRRes_01669	ZtRRes_01669	ZtRRes_01669	0	ZtRRes_01669	ZtRRes_01669	ZtRRes_01669	ZtRRes_01669	ZtRRes_01669	ZtRRes_01669	ZtRRes_01669	#N/A	0	1	PA	Non-secreted PA	1
chr_1	ZTRRes_01670	5632033	5634696	ZtRRes_01670	ZtRRes_01670	ZtRRes_01670	ZtRRes_01670	ZtRRes_01670	ZtRRes_01670	ZtRRes_01670	ZtRRes_01670	ZtRRes_01670	ZtRRes_01670	ZtRRes_01670	ZtRRes_01670	ZtRRes_01670	#N/A	0	0	NoPA	No PA	No PA
chr_1	ZTRRes_01671	5641149	5642508	ZtRRes_01671	ZtRRes_01671	ZtRRes_01671	ZtRRes_01671	ZtRRes_01671	ZtRRes_01671	ZtRRes_01671	ZtRRes_01671	ZtRRes_01671	ZtRRes_01671	ZtRRes_01671	ZtRRes_01671	ZtRRes_01671	ZtRRes_01671	ZtRRes_01671	0	NoPA	No PA	No PA
chr_1	ZTRRes_01672	5642876	5643650	ZtRRes_01672	ZtRRes_01672	ZtRRes_01672	ZtRRes_01672	ZtRRes_01672	ZtRRes_01672	ZtRRes_01672	ZtRRes_01672	ZtRRes_01672	ZtRRes_01672	ZtRRes_01672	ZtRRes_01672	ZtRRes_01672	#N/A	0	0	NoPA	No PA	No PA
chr_1	ZTRRes_01673	5644541	5645698	ZtRRes_01673	ZtRRes_01673	ZtRRes_01673	ZtRRes_01673	ZtRRes_01673	ZtRRes_01673	ZtRRes_01673	ZtRRes_01673	ZtRRes_01673	ZtRRes_01673	ZtRRes_01673	ZtRRes_01673	ZtRRes_01673	#N/A	0	0	NoPA	No PA	No PA
chr_1	ZTRRes_01674	5646969	5648534	ZtRRes_01674	ZtRRes_01674	ZtRRes_01674	ZtRRes_01674	ZtRRes_01674	ZtRRes_01674	ZtRRes_01674	ZtRRes_01674	ZtRRes_01674	ZtRRes_01674	ZtRRes_01674	ZtRRes_01674	ZtRRes_01674	#N/A	0	0	NoPA	No PA	No PA
chr_1	ZTRRes_01675	5649911	5651022	ZtRRes_01675	ZtRRes_01675	ZtRRes_01675	ZtRRes_01675	ZtRRes_01675	ZtRRes_01675	ZtRRes_01675	ZtRRes_01675	ZtRRes_01675	ZtRRes_01675	ZtRRes_01675	ZtRRes_01675	ZtRRes_01675	#N/A	0	0	NoPA	No PA	No PA
chr_1	ZTRRes_01676	5651930	5653092	0	ZtRRes_01676	0	0	0	0	0	ZtRRes_01676	0	0	0	ZtRRes_01676	0	#N/A	0	10	PA	Non-secreted PA	2 or more
chr_1	ZTRRes_01677	5653678	5654924	ZtRRes_01677	ZtRRes_01677	ZtRRes_01677	ZtRRes_01677	ZtRRes_01677	ZtRRes_01677	ZtRRes_01677	ZtRRes_01677	ZtRRes_01677	ZtRRes_01677	ZtRRes_01677	ZtRRes_01677	ZtRRes_01677	#N/A	0	0	NoPA	No PA	No PA
chr_1	ZTRRes_01678	5656258	5657892	ZtRRes_01678	ZtRRes_01678	ZtRRes_01678	ZtRRes_01678	ZtRRes_01678	ZtRRes_01678	ZtRRes_01678	ZtRRes_01678	ZtRRes_01678	ZtRRes_01678	ZtRRes_01678	ZtRRes_01678	ZtRRes_01678	#N/A	0	0	NoPA	No PA	No PA
chr_1	ZTRRes_01679	5658432	5659185	ZtRRes_01679	ZtRRes_01679	ZtRRes_01679	ZtRRes_01679	ZtRRes_01679	ZtRRes_01679	ZtRRes_01679	ZtRRes_01679	ZtRRes_01679	ZtRRes_01679	ZtRRes_01679	ZtRRes_01679	ZtRRes_01679	#N/A	0	0	NoPA	No PA	No PA
chr_1	ZTRRes_01680	5659536	5663753	ZtRRes_01680	ZtRRes_01680	ZtRRes_01680	ZtRRes_01680	ZtRRes_01680	ZtRRes_01680	ZtRRes_01680	ZtRRes_01680	ZtRRes_01680	ZtRRes_01680	ZtRRes_01680	ZtRRes_01680	ZtRRes_01680	#N/A	0	0	NoPA	No PA	No PA
chr_1	ZTRRes_01681	5661371	5662129	ZtRRes_01681	ZtRRes_01681	ZtRRes_01681	ZtRRes_01681	ZtRRes_01681	ZtRRes_01681	ZtRRes_01681	ZtRRes_01681	ZtRRes_01681	ZtRRes_01681	ZtRRes_01681	ZtRRes_01681	ZtRRes_01681	#N/A	0	0	NoPA	No PA	No PA
chr_1	ZTRRes_01682	5667619	5671029	ZtRRes_01682	ZtRRes_01682	ZtRRes_01682	ZtRRes_01682	ZtRRes_01682	0	0	ZtRRes_01682	ZtRRes_01682	0	ZtRRes_01682	0	ZtRRes_01682	#N/A	0	4	PA	Non-secreted PA	2 or more
chr_1	ZTRRes_01683	5671905	5673694	ZtRRes_01683	ZtRRes_01683	ZtRRes_01683	ZtRRes_01683	ZtRRes_01683	ZtRRes_01683	ZtRRes_01683	ZtRRes_01683	ZtRRes_01683	ZtRRes_01683	ZtRRes_01683	ZtRRes_01683	ZtRRes_01683	#N/A	0	0	NoPA	No PA	No PA
chr_1	ZTRRes_01684	5673731	5674411	ZtRRes_01684	ZtRRes_01684	ZtRRes_01684	ZtRRes_01684	ZtRRes_01684	ZtRRes_01684	ZtRRes_01684	ZtRRes_01684	ZtRRes_01684	ZtRRes_01684	ZtRRes_01684	ZtRRes_01684	ZtRRes_01684	#N/A	0	0	NoPA	No PA	No PA
chr_1	ZTRRes_01685	5675148	5677983	ZtRRes_01685	ZtRRes_01685	ZtRRes_01685	ZtRRes_01685	ZtRRes_01685	ZtRRes_01685	ZtRRes_01685	ZtRRes_01685	ZtRRes_01685	ZtRRes_01685	ZtRRes_01685	ZtRRes_01685	ZtRRes_01685	ZtRRes_01685	ZtRRes_01685	0	NoPA	No PA	No PA
chr_1	ZTRRes_01686	5685035	5688640	ZtRRes_01686	ZtRRes_01686	ZtRRes_01686	ZtRRes_01686	ZtRRes_01686	ZtRRes_01686	ZtRRes_01686	ZtRRes_01686	ZtRRes_01686	ZtRRes_01686	ZtRRes_01686	ZtRRes_01686	ZtRRes_01686	#N/A	0	0	NoPA	No PA	No PA
chr_1	ZTRRes_01687	5690302	5692305	ZtRRes_01687	ZtRRes_01687	ZtRRes_01687	ZtRRes_01687	ZtRRes_01687	ZtRRes_01687	ZtRRes_01687	ZtRRes_01687	ZtRRes_01687	ZtRRes_01687	ZtRRes_01687	ZtRRes_01687	ZtRRes_01687	#N/A	0	0	NoPA	No PA	No PA
chr_1	ZTRRes_01688	5694344	5696703	ZtRRes_01688	ZtRRes_01688	ZtRRes_01688	ZtRRes_01688	ZtRRes_01688	ZtRRes_01688	ZtRRes_01688	ZtRRes_01688	ZtRRes_01688	ZtRRes_01688	ZtRRes_01688	ZtRRes_01688	ZtRRes_01688	#N/A	0	0	NoPA	No PA	No PA
chr_1	ZTRRes_01689	5697672	5698783	ZtRRes_01689	ZtRRes_01689	ZtRRes_01689	ZtRRes_01689	ZtRRes_01689	ZtRRes_01689	ZtRRes_01689	ZtRRes_01689	ZtRRes_01689	ZtRRes_01689	ZtRRes_01689	ZtRRes_01689	ZtRRes_01689	#N/A	0	0	NoPA	No PA	No PA
chr_1	ZTRRes_01690	5699013	5699611	ZtRRes_01690	ZtRRes_01690	ZtRRes_01690	ZtRRes_01690	ZtRRes_01690	ZtRRes_01690	ZtRRes_01690	ZtRRes_01690	ZtRRes_01690	ZtRRes_01690	ZtRRes_01690	ZtRRes_01690	ZtRRes_01690	#N/A	0	0	NoPA	No PA	No PA
chr_1	ZTRRes_01691	5700198	5701691	ZtRRes_01691	ZtRRes_01691	ZtRRes_01691	ZtRRes_01691	ZtRRes_01691	ZtRRes_01691	ZtRRes_01691	ZtRRes_01691	ZtRRes_01691	ZtRRes_01691	ZtRRes_01691	ZtRRes_01691	ZtRRes_01691	#N/A	0	0	NoPA	No PA	No PA
chr_1	ZTRRes_01692	5707124	5708335	ZtRRes_01692	ZtRRes_01692	ZtRRes_01692	ZtRRes_01692	ZtRRes_01692	ZtRRes_01692	ZtRRes_01692	ZtRRes_01692	ZtRRes_01692	ZtRRes_01692	ZtRRes_01692	ZtRRes_01692	ZtRRes_01692	#N/A	0	0	NoPA	No PA	No PA
chr_1	ZTRRes_01693	5712606	5715619	ZtRRes_01693	ZtRRes_01693	ZtRRes_01693	ZtRRes_01693	ZtRRes_01693	ZtRRes_01693	ZtRRes_01693	ZtRRes_01693	ZtRRes_01693	ZtRRes_01693	ZtRRes_01693	ZtRRes_01693	ZtRRes_01693	#N/A	0	0	NoPA	No PA	No PA
chr_1	ZTRRes_01694	5717338	5719362	ZtRRes_01694	ZtRRes_01694	ZtRRes_01694	ZtRRes_01694	ZtRRes_01694	ZtRRes_01694	ZtRRes_01694	ZtRRes_01694	ZtRRes_01694	ZtRRes_01694	ZtRRes_01694	ZtRRes_01694	ZtRRes_01694	ZtRRes_01694	ZtRRes_01694	0	NoPA	No PA	No PA
chr_1	ZTRRes_01695	5720606	5723134	ZtRRes_01695	ZtRRes_01695	ZtRRes_01695	ZtRRes_01695	ZtRRes_01695	ZtRRes_01695	ZtRRes_01695	ZtRRes_01695	ZtRRes_01695	ZtRRes_01695	ZtRRes_01695	ZtRRes_01695	ZtRRes_01695	#N/A	0	0	NoPA	No PA	No PA
chr_1	ZTRRes_01696	5724889	5730472	ZtRRes_01696	ZtRRes_01696	ZtRRes_01696	ZtRRes_01696	ZtRRes_01696	ZtRRes_01696	ZtRRes_01696	ZtRRes_01696	ZtRRes_01696	ZtRRes_01696	ZtRRes_01696	ZtRRes_01696	ZtRRes_01696	#N/A	0	0	NoPA	No PA	No PA
chr_1	ZTRRes_01697	5731623	5733791	ZtRRes_01697	ZtRRes_01697	ZtRRes_01697	ZtRRes_01697	ZtRRes_01697	ZtRRes_01697	ZtRRes_01697	ZtRRes_01697	ZtRRes_01697	ZtRRes_01697	ZtRRes_01697	ZtRRes_01697	ZtRRes_01697	#N/A	0	0	NoPA	No PA	No PA
chr_1	ZTRRes_01698	5734452	5740103	ZtRRes_01698	ZtRRes_01698	ZtRRes_01698	ZtRRes_01698	ZtRRes_01698	ZtRRes_01698	ZtRRes_01698	ZtRRes_01698	ZtRRes_01698	ZtRRes_01698	ZtRRes_01698	ZtRRes_01698	ZtRRes_01698	#N/A	0	0	NoPA	No PA	No PA
chr_1	ZTRRes_01699	5740596	5741213	ZtRRes_01699	ZtRRes_01699	ZtRRes_01699	ZtRRes_01699	ZtRRes_01699	ZtRRes_01699	ZtRRes_01699	ZtRRes_01699	ZtRRes_01699	ZtRRes_01699	ZtRRes_01699	ZtRRes_01699	ZtRRes_01699	#N/A	0	0	NoPA	No PA	No PA
chr_1	ZTRRes_01700	5742296	5743908	ZtRRes_01700	ZtRRes_01700	ZtRRes_01700	ZtRRes_01700	ZtRRes_01700	ZtRRes_01700	ZtRRes_01700	ZtRRes_01700	ZtRRes_01700	ZtRRes_01700	ZtRRes_01700	ZtRRes_01700	ZtRRes_01700	#N/A	0	0	NoPA	No PA	No PA
chr_1	ZTRRes_01701	5744488	5745678	ZtRRes_01701	ZtRRes_01701	ZtRRes_01701	ZtRRes_01701	ZtRRes_01701	ZtRRes_01701	ZtRRes_01701	ZtRRes_01701	ZtRRes_01701	ZtRRes_01701	ZtRRes_01701	ZtRRes_01701	ZtRRes_01701	#N/A	0	0	NoPA	No PA	No PA
chr_1	ZTRRes_01702	5745759	5746966	ZtRRes_01702	ZtRRes_01702	ZtRRes_01702	ZtRRes_01702	ZtRRes_01702	ZtRRes_01702	ZtRRes_01702	ZtRRes_01702	ZtRRes_01702	ZtRRes_01702	ZtRRes_01702	ZtRRes_01702	ZtRRes_01702	#N/A	0	0	NoPA	No PA	No PA
chr_1	ZTRRes_01703	5747339	5755140	ZtRRes_01703	ZtRRes_01703	ZtRRes_01703	ZtRRes_01703	ZtRRes_01703	ZtRRes_01703	ZtRRes_01703	ZtRRes_01703	ZtRRes_01703	ZtRRes_01703	ZtRRes_01703	ZtRRes_01703	ZtRRes_01703	#N/A	0	0	NoPA	No PA	No PA
chr_1	ZTRRes_01704	5755197	5756234	ZtRRes_01704	ZtRRes_01704	ZtRRes_01704	ZtRRes_01704	ZtRRes_01704	ZtRRes_01704	ZtRRes_01704	ZtRRes_01704	ZtRRes_01704	ZtRRes_01704	ZtRRes_01704	ZtRRes_01704	ZtRRes_01704	#N/A	0	0	NoPA	No PA	No PA
chr_1	ZTRRes_01705	5756881	5757968	ZtRRes_01705	ZtRRes_01705	ZtRRes_01705	ZtRRes_01705	ZtRRes_01705	ZtRRes_01705	ZtRRes_01705	ZtRRes_01705	ZtRRes_01705	ZtRRes_01705	ZtRRes_01705	ZtRRes_01705	ZtRRes_01705	#N/A	0	0	NoPA	No PA	No PA
chr_1	ZTRRes_01706	5759270	5760505	ZtRRes_01706	ZtRRes_01706	ZtRRes_01706	ZtRRes_01706	ZtRRes_01706	ZtRRes_01706	ZtRRes_01706	ZtRRes_01706	ZtRRes_01706	ZtRRes_01706	ZtRRes_01706	ZtRRes_01706	ZtRRes_01706	#N/A	0	0	NoPA	No PA	No PA
chr_1	ZTRRes_01707	5761659	5763015	ZtRRes_01707	ZtRRes_01707	ZtRRes_01707	ZtRRes_01707	ZtRRes_01707	ZtRRes_01707	ZtRRes_01707	ZtRRes_01707	ZtRRes_01707	ZtRRes_01707	ZtRRes_01707	ZtRRes_01707	ZtRRes_01707	#N/A	0	0	NoPA	No PA	No PA
chr_1	ZTRRes_01708	5764910	5765221	ZtRRes_01708	ZtRRes_01708	ZtRRes_01708	ZtRRes_01708	ZtRRes_01708	ZtRRes_01708	ZtRRes_01708	ZtRRes_01708	ZtRRes_01708	ZtRRes_01708	ZtRRes_01708	ZtRRes_01708	ZtRRes_01708	#N/A	0	0	NoPA	No PA	No PA
chr_1	ZTRRes_01709	5765485	5766261	ZtRRes_01709	ZtRRes_01709	ZtRRes_01709	ZtRRes_01709	ZtRRes_01709	ZtRRes_01709	ZtRRes_01709	ZtRRes_01709	ZtRRes_01709	ZtRRes_01709	ZtRRes_01709	ZtRRes_01709	ZtRRes_01709	#N/A	0	0	NoPA	No PA	No PA
chr_1	ZTRRes_01710	5770191	5772469	ZtRRes_01710	ZtRRes_01710	ZtRRes_01710	ZtRRes_01710	ZtRRes_01710	ZtRRes_01710	ZtRRes_01710	ZtRRes_01710	ZtRRes_01710	ZtRRes_01710	ZtRRes_01710	ZtRRes_01710	ZtRRes_01710	#N/A	0	0	NoPA	No PA	No PA
chr_1	ZTRRes_01711	5776946	5777317	ZtRRes_01711	ZtRRes_01711	ZtRRes_01711	ZtRRes_01711	ZtRRes_01711	ZtRRes_01711	ZtRRes_01711	ZtRRes_01711	ZtRRes_01711	ZtRRes_01711	ZtRRes_01711	ZtRRes_01711	ZtRRes_01711	#N/A	0	0	NoPA	No PA	No PA
chr_1	ZTRRes_01712	5777741	5779848	ZtRRes_01712	ZtRRes_01712	ZtRRes_01712	ZtRRes_01712	ZtRRes_01712	ZtRRes_01712	ZtRRes_01712	ZtRRes_01712	ZtRRes_01712	ZtRRes_01712	ZtRRes_01712	ZtRRes_01712	ZtRRes_01712	#N/A	0	0	NoPA	No PA	No PA
chr_1	ZTRRes_01713	5781803	5789721	ZtRRes_01713	ZtRRes_01713	ZtRRes_01713	ZtRRes_01713	ZtRRes_01713	ZtRRes_01713	ZtRRes_01713	ZtRRes_01713	ZtRRes_01713	ZtRRes_01713	ZtRRes_01713	ZtRRes_01713	ZtRRes_01713	#N/A	0	0	NoPA	No PA	No PA
chr_1	ZTRRes_01714	5790864	5791069	ZtRRes_01714	ZtRRes_01714	ZtRRes_01714	ZtRRes_01714	ZtRRes_01714	ZtRRes_01714	ZtRRes_01714	ZtRRes_01714	ZtRRes_01714	ZtRRes_01714	ZtRRes_01714	ZtRRes_01714	ZtRRes_01714	ZtRRes_01714	ZtRRes_01714	0	NoPA	No PA	No PA
chr_1	ZTRRes_01715	5791338	5794077	ZtRRes_01715	ZtRRes_01715	ZtRRes_01715	ZtRRes_01715	ZtRRes_01715	ZtRRes_01715	ZtRRes_01715	ZtRRes_01715	ZtRRes_01715	ZtRRes_01715	ZtRRes_01715	ZtRRes_01715	ZtRRes_01715	#N/A	0	0	NoPA	No PA	No PA
chr_1	ZTRRes_01716	5797521	5798056	ZtRRes_01716	ZtRRes_01716	ZtRRes_01716	ZtRRes_01716	ZtRRes_01716	ZtRRes_01716	ZtRRes_01716	ZtRRes_01716	ZtRRes_01716	ZtRRes_01716	ZtRRes_01716	ZtRRes_01716	ZtRRes_01716	#N/A	0	0	NoPA	No PA	No PA
chr_1	ZTRRes_01717	5802037	5803065	ZtRRes_01717	ZtRRes_01717	ZtRRes_01717	ZtRRes_01717	ZtRRes_01717	ZtRRes_01717	ZtRRes_01717	ZtRRes_01717	ZtRRes_01717	ZtRRes_01717	ZtRRes_01717	ZtRRes_01717	ZtRRes_01717	#N/A	0	0	NoPA	No PA	No PA
chr_1	ZTRRes_01718	5805592	5808956	ZtRRes_01718	ZtRRes_01718	ZtRRes_01718	ZtRRes_01718	ZtRRes_01718	ZtRRes_01718	ZtRRes_01718	ZtRRes_01718	ZtRRes_01718	ZtRRes_01718	ZtRRes_01718	ZtRRes_01718	ZtRRes_01718	#N/A	0	0	NoPA	No PA	No PA
chr_1	ZTRRes_01719	5809737	5811239	ZtRRes_01719	ZtRRes_01719	ZtRRes_01719	ZtRRes_01719	ZtRRes_01719	ZtRRes_01719	ZtRRes_01719	ZtRRes_01719	ZtRRes_01719	ZtRRes_01719	ZtRRes_01719	ZtRRes_01719	ZtRRes_01719	#N/A	0	0	NoPA	No PA	No PA
chr_1	ZTRRes_01720	5815825	5816788	ZtRRes_01720	ZtRRes_01720	ZtRRes_01720	ZtRRes_01720	ZtRRes_01720	ZtRRes_01720	ZtRRes_01720	ZtRRes_01720	ZtRRes_01720	ZtRRes_01720	ZtRRes_01720	ZtRRes_01720	ZtRRes_01720	#N/A	0	0	NoPA	No PA	No PA
chr_1	ZTRRes_01721	5816821	5820453	ZtRRes_01721	ZtRRes_01721	ZtRRes_01721	ZtRRes_01721	ZtRRes_01721	ZtRRes_01721	ZtRRes_01721	ZtRRes_01721	ZtRRes_01721	ZtRRes_01721	ZtRRes_01721	ZtRRes_01721	ZtRRes_01721	#N/A	0	0	NoPA	No PA	No PA
chr_1	ZTRRes_01722	5820733	5821067	ZtRRes_01722	ZtRRes_01722	ZtRRes_01722	ZtRRes_01722	ZtRRes_01722	ZtRRes_01722	ZtRRes_01722	ZtRRes_01722	ZtRRes_01722	ZtRRes_01722	ZtRRes_01722	ZtRRes_01722	ZtRRes_01722	#N/A	0	0	NoPA	No PA	No PA
chr_1	ZTRRes_01723	5821221	5823570	ZtRRes_01723	ZtRRes_01723	ZtRRes_01723	ZtRRes_01723	ZtRRes_01723	ZtRRes_01723	ZtRRes_01723	ZtRRes_01723	ZtRRes_01723	ZtRRes_01723	ZtRRes_01723	ZtRRes_01723	ZtRRes_01723	#N/A	0	0	NoPA	No PA	No PA
chr_1	ZTRRes_01724	5823870	5824112	ZtRRes_01724	ZtRRes_01724	ZtRRes_01724	ZtRRes_01724	ZtRRes_01724	ZtRRes_01724	ZtRRes_01724	ZtRRes_01724	ZtRRes_01724	ZtRRes_01724	ZtRRes_01724	ZtRRes_01724	ZtRRes_01724	#N/A	0	0	NoPA	No PA	No PA
chr_1	ZTRRes_01725	5824553	5826500	ZtRRes_01725	ZtRRes_01725	ZtRRes_01725	ZtRRes_01725	ZtRRes_01725	ZtRRes_01725	ZtRRes_01725	ZtRRes_01725	ZtRRes_01725	ZtRRes_01725	ZtRRes_01725	ZtRRes_01725	ZtRRes_01725	ZtRRes_01725	ZtRRes_01725	0	NoPA	No PA	No PA
chr_1	ZTRRes_01726	5832985	5834249	ZtRRes_01726	ZtRRes_01726	ZtRRes_01726	ZtRRes_01726	ZtRRes_01726	ZtRRes_01726	ZtRRes_01726	ZtRRes_01726	ZtRRes_01726	ZtRRes_01726	ZtRRes_01726	ZtRRes_01726	ZtRRes_01726	#N/A	0	0	NoPA	No PA	No PA
chr_1	ZTRRes_01727	5836312	5836702	ZtRRes_01727	ZtRRes_01727	ZtRRes_01727	ZtRRes_01727	ZtRRes_01727	ZtRRes_01727	ZtRRes_01727	ZtRRes_01727	ZtRRes_01727	ZtRRes_01727	ZtRRes_01727	ZtRRes_01727	ZtRRes_01727	#N/A	0	0	NoPA	No PA	No PA
chr_1	ZTRRes_01728	5836994	5840093	ZtRRes_01728	ZtRRes_01728	ZtRRes_01728	ZtRRes_01728	ZtRRes_01728	ZtRRes_01728	ZtRRes_01728	ZtRRes_01728	ZtRRes_01728	ZtRRes_01728	ZtRRes_01728	ZtRRes_01728	ZtRRes_01728	#N/A	0	0	NoPA	No PA	No PA
chr_1	ZTRRes_01729	5840808	5842592	ZtRRes_01729	ZtRRes_01729	ZtRRes_01729	ZtRRes_01729	ZtRRes_01729	ZtRRes_01729	ZtRRes_01729	ZtRRes_01729	ZtRRes_01729	ZtRRes_01729	ZtRRes_01729	ZtRRes_01729	ZtRRes_01729	#N/A	0	0	NoPA	No PA	No PA
chr_1	ZTRRes_01730	5843963	5849718	ZtRRes_01730	ZtRRes_01730	ZtRRes_01730	ZtRRes_01730	0	0	0	ZtRRes_01730	ZtRRes_01730	0	ZtRRes_01730	ZtRRes_01730	ZtRRes_01730	#N/A	0	4	PA	Non-secreted PA	2 or more
chr_1	ZTRRes_01731	5855332	5856413	ZtRRes_01731	ZtRRes_01731	ZtRRes_01731	ZtRRes_01731	ZtRRes_01731	ZtRRes_01731	ZtRRes_01731	ZtRRes_01731	ZtRRes_01731	ZtRRes_01731	ZtRRes_01731	ZtRRes_01731	ZtRRes_01731	#N/A	0	0	NoPA	No PA	No PA
chr_1	ZTRRes_01732	5857094	5859346	ZtRRes_01732	ZtRRes_01732	ZtRRes_01732	ZtRRes_01732	ZtRRes_01732	ZtRRes_01732	ZtRRes_01732	ZtRRes_01732	ZtRRes_01732	ZtRRes_01732	ZtRRes_01732	ZtRRes_01732	ZtRRes_01732	#N/A	0	0	NoPA	No PA	No PA
chr_1	ZTRRes_01733	5860053	5862951	ZtRRes_01733	ZtRRes_01733	ZtRRes_01733	ZtRRes_01733	ZtRRes_01733	ZtRRes_01733	ZtRRes_01733	ZtRRes_01733	ZtRRes_01733	ZtRRes_01733	ZtRRes_01733	ZtRRes_01733	ZtRRes_01733	#N/A	0	0	NoPA	No PA	No PA
chr_1	ZTRRes_01734	5864912	5867445	ZtRRes_01734	ZtRRes_01734	ZtRRes_01734	ZtRRes_01734	ZtRRes_01734	ZtRRes_01734	ZtRRes_01734	ZtRRes_01734	ZtRRes_01734	ZtRRes_01734	ZtRRes_01734	ZtRRes_01734	ZtRRes_01734	#N/A	0	0	NoPA	No PA	No PA
chr_1	ZTRRes_01735	5868586	5869785	ZtRRes_01735	ZtRRes_01735	ZtRRes_01735	ZtRRes_01735	ZtRRes_01735	ZtRRes_01735	ZtRRes_01735	ZtRRes_01735	ZtRRes_01735	ZtRRes_01735	ZtRRes_01735	ZtRRes_01735	ZtRRes_01735	#N/A	0	0	NoPA	No PA	No PA
chr_1	ZTRRes_01736	5870360	5874127	ZtRRes_01736	ZtRRes_01736	ZtRRes_01736	ZtRRes_01736	ZtRRes_01736	ZtRRes_01736	ZtRRes_01736	ZtRRes_01736	ZtRRes_01736	ZtRRes_01736	ZtRRes_01736	ZtRRes_01736	ZtRRes_01736	#N/A	0	0	NoPA	No PA	No PA
chr_1	ZTRRes_01737	5874440	5875076	ZtRRes_01737	ZtRRes_01737	ZtRRes_01737	ZtRRes_01737	ZtRRes_01737	ZtRRes_01737	ZtRRes_01737	ZtRRes_01737	ZtRRes_01737	ZtRRes_01737	ZtRRes_01737	ZtRRes_01737	ZtRRes_01737	#N/A	0	0	NoPA	No PA	No PA
chr_1	ZTRRes_01738	5875743	5877764	0	0	ZtRRes_01738	0	ZtRRes_01738	ZtRRes_01738	ZtRRes_01738	0	0	ZtRRes_01738	0	0	0	#N/A	0	8	PA	Non-secreted PA	2 or more
chr_1	ZTRRes_01739	5878076	5879668	ZtRRes_01739	ZtRRes_01739	ZtRRes_01739	ZtRRes_01739	ZtRRes_01739	ZtRRes_01739	ZtRRes_01739	ZtRRes_01739	ZtRRes_01739	ZtRRes_01739	ZtRRes_01739	ZtRRes_01739	ZtRRes_01739	#N/A	0	0	NoPA	No PA	No PA
chr_1	ZTRRes_01740	5880157	5881182	ZtRRes_01740	ZtRRes_01740	ZtRRes_01740	ZtRRes_01740	ZtRRes_01740	ZtRRes_01740	ZtRRes_01740	ZtRRes_01740	ZtRRes_01740	ZtRRes_01740	ZtRRes_01740	ZtRRes_01740	ZtRRes_01740	#N/A	0	0	NoPA	No PA	No PA
chr_1	ZTRRes_01741	5883770	5891876	0	ZtRRes_01741	ZtRRes_01741	0	0	0	0	0	0	0	0	0	0	#N/A	0	11	PA	Non-secreted PA	2 or more
chr_1	ZTRRes_01742	5891916	5892290	0	0	0	0	ZtRRes_01742	ZtRRes_01742	ZtRRes_01742	0	0	0	0	0	0	#N/A	0	10	PA	Non-secreted PA	2 or more
chr_1	ZTRRes_01743	5894666	5897286	ZtRRes_01743	ZtRRes_01743	ZtRRes_01743	ZtRRes_01743	ZtRRes_01743	ZtRRes_01743	ZtRRes_01743	ZtRRes_01743	ZtRRes_01743	ZtRRes_01743	ZtRRes_01743	ZtRRes_01743	ZtRRes_01743	#N/A	0	0	NoPA	No PA	No PA
chr_1	ZTRRes_01744	5898366	5901968	0	0	0	0	0	ZtRRes_01744	ZtRRes_01744	ZtRRes_01744	ZtRRes_01744	ZtRRes_01744	ZtRRes_01744	ZtRRes_01744	ZtRRes_01744	#N/A	0	5	PA	Non-secreted PA	2 or more
chr_1	ZTRRes_01745	5902340	5903851	ZtRRes_01745	ZtRRes_01745	ZtRRes_01745	ZtRRes_01745	ZtRRes_01745	ZtRRes_01745	ZtRRes_01745	ZtRRes_01745	ZtRRes_01745	ZtRRes_01745	ZtRRes_01745	ZtRRes_01745	ZtRRes_01745	#N/A	0	0	NoPA	No PA	No PA
chr_1	ZTRRes_01746	5904459	5905777	ZtRRes_01746	ZtRRes_01746	ZtRRes_01746	ZtRRes_01746	ZtRRes_01746	ZtRRes_01746	ZtRRes_01746	ZtRRes_01746	ZtRRes_01746	ZtRRes_01746	ZtRRes_01746	ZtRRes_01746	ZtRRes_01746	#N/A	0	0	NoPA	No PA	No PA
chr_1	ZTRRes_01747	5907866	5918324	ZtRRes_01747	ZtRRes_01747	ZtRRes_01747	ZtRRes_01747	ZtRRes_01747	ZtRRes_01747	ZtRRes_01747	ZtRRes_01747	ZtRRes_01747	ZtRRes_01747	ZtRRes_01747	ZtRRes_01747	ZtRRes_01747	#N/A	0	0	NoPA	No PA	No PA
chr_1	ZTRRes_01748	5921183	5922383	ZtRRes_01748	ZtRRes_01748	ZtRRes_01748	ZtRRes_01748	ZtRRes_01748	ZtRRes_01748	ZtRRes_01748	ZtRRes_01748	ZtRRes_01748	ZtRRes_01748	ZtRRes_01748	ZtRRes_01748	ZtRRes_01748	#N/A	0	0	NoPA	No PA	No PA
[truncated: 8,940 more rows]

## Sheet: Secreted Genes
Secreted
ZtRRes_00023
ZtRRes_00043
ZtRRes_00044
ZtRRes_00053
[truncated: 977 more rows]
