# Supplementary material for: Utilizing Gene Tree Variation to Identify Candidate Effector Genes in Zymoseptoria tritici
Source: G3 (Bethesda). 2016 Jan 29;6(4):779–91. doi: 10.1534/g3.115.025197 (PMC4825649; doi:10.1534/g3.115.025197)
Supplement: Supporting Information [file supp_g3.115.025197_TableS1.xlsx]

## Sheet: Sheet1
Isolate	Total Contigs>500	N50	Total Bases Assembled
WAI55	4758	62931	39150918
WAI56	8691	54794	45765006
WAI147	3009	55400	36986873
WAI320	5449	61711	36818798
WAI321	5449	72824	38377511
WAI322	6087	61111	38906222
WAI323	4895	59997	37209132
WAI324	5999	51355	38142236
WAI326	5655	50548	37658575
WAI327	5534	64312	38446414
WAI328	6396	53430	38420131
WAI329	5173	48205	36211546
WAI332	2473	67840	35953513
