# Supplementary material for: Utilizing Gene Tree Variation to Identify Candidate Effector Genes in Zymoseptoria tritici
Source: G3 (Bethesda). 2016 Jan 29;6(4):779–91. doi: 10.1534/g3.115.025197 (PMC4825649; doi:10.1534/g3.115.025197)
Supplement: Supporting Information [file supp_g3.115.025197_TableS2.xlsx]

## Sheet: Sheet1
Species	ID	Single spore source culture	Collection location	Collection date	GPS	Host	Variety
Septoria tritici	WAI320	WAI181	WAGGA, SNSW	1980	35042147319	WHEAT	UNKNOWN
Septoria tritici	WAI321	WAI245	VICTORIA	2012-07-01	-38.086743, 143.935783 or -38° 5' 12.27", +143° 56' 8.82"	WHEAT	Bolac, Forest, Derrimut and Lincoln
Septoria tritici	WAI322	WAI162	TASMANIA	2011		WHEAT	GATSBY
Septoria tritici	WAI323	WAI165	TASMANIA	2011		WHEAT	ALCHEMY
Septoria tritici	WAI324	WAI216	TANK, LOCKHART, SNSW	2001-10-02	35169146852	WHEAT	H45
Septoria tritici	WAI325	WAI188	UNKNOWN, SNSW	1981		WHEAT
Septoria tritici	WAI326	WAI225	TANK, LOCKHART, SNSW	2001-10-02	35169146852	WHEAT	H45
Septoria tritici	WAI327	WAI141	WAGGA, SNSW	2002-08-22	35042147319	WHEAT	UNKNOWN
Septoria tritici	WAI328	WAI244	VICTORIA	2012-07-01	-38.086743, 143.935783 or -38° 5' 12.27", +143° 56' 8.82"	WHEAT	Bolac, Forest, Derrimut and Lincoln
Septoria tritici	WAI329	WAI255	TANK, LOCKHART, SNSW	2001-10-02	35169146852	WHEAT	H45
Septoria tritici	WAI332	79.2.1a	WAGGA, SNSW	1979	35042147319	WHEAT	SUMMIT
Septoria tritici	WAI55	ST55	WANILLA, SA	2001-11-28	342913542	WHEAT	H45
Septoria tritici	WAI56	ST56	TURRETFIELD, SA	2001-11-28	343213850	WHEAT	WYALKATCHEM
Septoria tritici	WAI147	ST147	WAGGA, SNSW	2002-08-22	35042147319	WHEAT	UNKNOWN
Septoria tritici	WAI161	TAS3	TASMANIA	2011-10-25		WHAET	UNKONWN
